# Supplementary material for: Crystal structure and Hirshfeld surface analysis of ethyl 2-({5-acetyl-3-cyano-6-methyl-4-[(E)-2-phenyl­ethen­yl]pyridin-2-yl}sulfan­yl)acetate
Source: Acta Crystallogr E Crystallogr Commun. 2021 Jun 25;77(Pt 7):730–3. doi: 10.1107/S2056989021005600 (PMC8382064; doi:10.1107/S2056989021005600)
Supplement: Supplementary file 1 [file e-77-00730-sup1.cif]

##############################################################################
#                                                                            #
# This CIF contains the data in a paper accepted for publication in          #
# Acta Crystallographica Section E. It conforms to the requirements of       #
# Notes for Authors for Acta Crystallographica Section E, and has been       #
# peer reviewed under the auspices of the IUCr Commission on Journals.       #
#                                                                            #
# Full details of the Crystallographic Information File format               #
# are given in the paper "The Crystallographic Information File (CIF):       #
# a New Standard Archive File for Crystallography" by S. R. Hall, F. H.      #
# Allen and I. D. Brown [Acta Cryst. (1991), A47, 655-685].                  #
#                                                                            #
# The current version of the core CIF dictionary is obtainable from          #
# ftp://ftp.iucr.org/pub/cif_core.dic.                                       #
#                                                                            #
# Software is freely available for graphical display of the structure(s)     #
# in this CIF. For information consult the CIF software page                 #
# http://www.iucr.org/resources/cif/software.                                #
#                                                                            #
# This file may be used for bona fide research purposes within the           #
# scientific community so long as proper attribution is given to the journal # 
# article from which it was obtained.                                        #
#                                                                            #
##############################################################################
data_I
_audit_creation_method     'SHELXL-2018/3'
_chemical_name_systematic
;\
Ethyl 2-({5-acetyl-3-cyano-6-methyl-4-[(<i>E</i>)-2-phenylethenyl]pyridin-\
2-yl}sulfanyl)acetate
;
_chemical_name_common     ?
_chemical_formula_moiety     'C21 H20 N2 O3 S'
_chemical_formula_sum     'C21 H20 N2 O3 S'
_chemical_formula_iupac     'C21 H20 N2 O3 S'
_chemical_formula_weight     380.45
_chemical_melting_point     ?
_space_group_crystal_system     monoclinic
_space_group_name_H-M_alt     'P 21/n'
_space_group_name_Hall     '-P 2yn'
loop_
    _space_group_symop_operation_xyz
    'x, y, z'
    '-x+1/2, y+1/2, -z+1/2'
    '-x, -y, -z'
    'x-1/2, -y-1/2, z-1/2'
_cell_length_a     10.7365(4)
_cell_length_b     9.7590(3)
_cell_length_c     18.5600(7)
_cell_angle_alpha     90
_cell_angle_beta     90.0660(10)
_cell_angle_gamma     90
_cell_volume     1944.67(12)
_cell_formula_units_Z     4
_cell_measurement_reflns_used     9951
_cell_measurement_theta_min     4.7559
_cell_measurement_theta_max     74.6235
_cell_measurement_temperature     150(2)
_exptl_crystal_description     column
_exptl_crystal_colour     colourless
_exptl_crystal_size_max     0.268
_exptl_crystal_size_mid     0.118
_exptl_crystal_size_min     0.052
_exptl_crystal_density_diffrn     1.299
_exptl_crystal_density_meas     ?
_exptl_crystal_density_method     'not measured'
_exptl_crystal_F_000     800
_exptl_absorpt_coefficient_mu     1.672
_exptl_absorpt_correction_type     multi-scan
_exptl_absorpt_process_details
;
(<i>SADABS</i>; Krause <i>et al.</i>, 2015)
;
_exptl_absorpt_correction_T_min     0.80
_exptl_absorpt_correction_T_max     0.92
_diffrn_ambient_temperature     150(2)
_diffrn_source     'INCOATEC I\mS micro--focus source'
_diffrn_radiation_type     CuK\a
_diffrn_radiation_wavelength     1.54178
_diffrn_radiation_monochromator     mirror
_diffrn_measurement_device_type     'Bruker D8 VENTURE PHOTON 100 CMOS'
_diffrn_measurement_method     '\w scans'
_diffrn_detector_area_resol_mean     10.4167
_diffrn_reflns_number     14722
_diffrn_reflns_av_R_equivalents     0.0337
_diffrn_reflns_av_unetI/netI     0.0279
_diffrn_reflns_theta_min     4.756
_diffrn_reflns_theta_max     74.623
_diffrn_reflns_theta_full     70.000
_diffrn_measured_fraction_theta_max     0.980
_diffrn_measured_fraction_theta_full     0.992
_diffrn_reflns_limit_h_min     -13
_diffrn_reflns_limit_h_max     12
_diffrn_reflns_limit_k_min     -11
_diffrn_reflns_limit_k_max     12
_diffrn_reflns_limit_l_min     -21
_diffrn_reflns_limit_l_max     22
_refine_special_details
;
Refinement of F^2^ against ALL reflections.  The weighted R-factor wR and
goodness of fit S are based on F^2^, conventional R-factors R are based
on F, with F set to zero for negative F^2^. The threshold expression of
F^2^ > 2sigma(F^2^) is used only for calculating R-factors(gt) etc. and is
not relevant to the choice of reflections for refinement.  R-factors based
on F^2^ are statistically about twice as large as those based on F, and R-
factors based on ALL data will be even larger. Independent refinement of
the hydrogen atoms attached to C16 led to an unreasonable geometry so these
were included as riding contributions (C---H = 0.98 \%A) with an AFIX 137
instruction.
;
_reflns_number_total     3912
_reflns_number_gt     3520
_reflns_threshold_expression     'I > 2\s(I)'
_refine_ls_structure_factor_coef     Fsqd
_refine_ls_matrix_type     full
_refine_ls_R_factor_all     0.0379
_refine_ls_R_factor_gt     0.0334
_refine_ls_wR_factor_gt     0.0844
_refine_ls_wR_factor_ref     0.0882
_refine_ls_goodness_of_fit_ref     1.041
_refine_ls_restrained_S_all     1.041
_refine_ls_number_reflns     3912
_refine_ls_number_parameters     314
_refine_ls_number_restraints     0
_refine_ls_hydrogen_treatment     mixed
_refine_ls_weighting_scheme     calc
_refine_ls_weighting_details
              'w=1/[\s^2^(Fo^2^)+(0.0426P)^2^+0.7692P] where P=(Fo^2^+2Fc^2^)/3'
_atom_sites_solution_hydrogens     mixed
_atom_sites_solution_primary     dual
_atom_sites_solution_secondary     difmap
_refine_ls_shift/su_max     0.001
_refine_ls_shift/su_mean     0.000
_refine_diff_density_max     0.215
_refine_diff_density_min     -0.285
_refine_ls_extinction_method
;
<i>SHELXL 2018/3</i> (Sheldrick, 2015<i>b</i>)
;
_refine_ls_extinction_coef     0.0041(3)
_refine_ls_extinction_expression
                                  'Fc^*^=kFc[1+0.001xFc^2^\l^3^/sin(2\q)]^-1/4^'
loop_
    _atom_type_symbol
    _atom_type_description
    _atom_type_scat_dispersion_real
    _atom_type_scat_dispersion_imag
    _atom_type_scat_source
    'C' 'C' 0.0181 0.0091
                         'International Tables Vol C Tables 4.2.6.8 and 6.1.1.4'
    'H' 'H' 0.0000 0.0000
                         'International Tables Vol C Tables 4.2.6.8 and 6.1.1.4'
    'N' 'N' 0.0311 0.0180
                         'International Tables Vol C Tables 4.2.6.8 and 6.1.1.4'
    'O' 'O' 0.0492 0.0322
                         'International Tables Vol C Tables 4.2.6.8 and 6.1.1.4'
    'S' 'S' 0.3331 0.5567
                         'International Tables Vol C Tables 4.2.6.8 and 6.1.1.4'
_computing_data_collection
;
<i>APEX3</i> (Bruker, 2016)
;
_computing_cell_refinement
;
<i>SAINT</i> (Bruker, 2016)
;
_computing_data_reduction
;
<i>SAINT</i>  (Bruker, 2016)
;
_computing_structure_solution
;
<i>SHELXT</i> (Sheldrick, 2015<i>a</i>)
;
_computing_structure_refinement
;
<i>SHELXL</i> (Sheldrick, 2015<i>b</i>)
;
_computing_molecular_graphics
;
<i>DIAMOND</i> (Brandenburg & Putz, 2012)
;
_computing_publication_material
;
publCIF (Westrip, 2010)
;
loop_
    _atom_site_type_symbol
    _atom_site_label
    _atom_site_fract_x
    _atom_site_fract_y
    _atom_site_fract_z
    _atom_site_U_iso_or_equiv
    _atom_site_adp_type
    _atom_site_calc_flag
    _atom_site_occupancy
    _atom_site_disorder_assembly
    _atom_site_disorder_group
    S S1 0.62964(3) 0.76240(3) 0.45327(2) 0.02319(11) Uani d 1 . .
    O O1 0.65133(9) 0.07606(9) 0.47995(6) 0.0295(2) Uani d 1 . .
    O O2 0.85513(10) 0.82982(12) 0.54910(6) 0.0367(3) Uani d 1 . .
    O O3 0.73641(9) 0.93032(11) 0.63373(5) 0.0304(2) Uani d 1 . .
    N N1 0.67271(10) 0.51703(11) 0.51422(6) 0.0222(2) Uani d 1 . .
    N N2 0.58138(13) 0.65298(13) 0.27261(7) 0.0351(3) Uani d 1 . .
    C C1 0.66330(11) 0.37425(13) 0.38230(7) 0.0203(3) Uani d 1 . .
    C C2 0.69019(12) 0.30604(13) 0.44698(7) 0.0202(3) Uani d 1 . .
    C C3 0.69103(12) 0.38044(13) 0.51167(7) 0.0215(3) Uani d 1 . .
    C C4 0.65042(12) 0.58371(13) 0.45305(7) 0.0201(3) Uani d 1 . .
    C C5 0.64281(12) 0.51610(13) 0.38647(7) 0.0208(3) Uani d 1 . .
    C C6 0.64972(13) 0.30725(14) 0.31165(7) 0.0233(3) Uani d 1 . .
    H H6 0.6751(17) 0.363(2) 0.2711(10) 0.038(5) Uiso d 1 . .
    C C7 0.59846(13) 0.18469(14) 0.30086(7) 0.0239(3) Uani d 1 . .
    H H7 0.5717(16) 0.1327(18) 0.3420(10) 0.033(4) Uiso d 1 . .
    C C8 0.57238(12) 0.12114(13) 0.23083(7) 0.0222(3) Uani d 1 . .
    C C9 0.58480(13) 0.19075(14) 0.16518(7) 0.0245(3) Uani d 1 . .
    H H9 0.6136(17) 0.284(2) 0.1648(9) 0.034(5) Uiso d 1 . .
    C C10 0.55575(13) 0.12655(16) 0.10077(8) 0.0276(3) Uani d 1 . .
    H H10 0.5629(17) 0.178(2) 0.0567(10) 0.041(5) Uiso d 1 . .
    C C11 0.51380(14) -0.00811(16) 0.10078(8) 0.0295(3) Uani d 1 . .
    H H11 0.4913(18) -0.0529(19) 0.0555(10) 0.040(5) Uiso d 1 . .
    C C12 0.50215(15) -0.07840(15) 0.16501(8) 0.0312(3) Uani d 1 . .
    H H12 0.4716(17) -0.170(2) 0.1652(10) 0.037(5) Uiso d 1 . .
    C C13 0.53114(14) -0.01448(15) 0.22967(8) 0.0279(3) Uani d 1 . .
    H H13 0.5240(17) -0.0659(18) 0.2763(10) 0.036(5) Uiso d 1 . .
    C C14 0.72087(12) 0.15479(13) 0.44955(7) 0.0220(3) Uani d 1 . .
    C C15 0.84103(15) 0.10914(17) 0.41681(10) 0.0351(3) Uani d 1 . .
    H H15A 0.907(2) 0.149(2) 0.4470(12) 0.056(6) Uiso d 1 . .
    H H15B 0.846(2) 0.008(2) 0.4173(12) 0.058(6) Uiso d 1 . .
    H H14C 0.8516(19) 0.147(2) 0.3658(12) 0.051(6) Uiso d 1 . .
    C C16 0.71490(14) 0.31393(14) 0.58331(7) 0.0282(3) Uani d 1 . .
    H H16A 0.723453 0.384753 0.620421 0.042 Uiso calc 1 . .
    H H16B 0.791792 0.260036 0.580824 0.042 Uiso calc 1 . .
    H H16C 0.645041 0.253596 0.595442 0.042 Uiso calc 1 . .
    C C17 0.60967(13) 0.59215(14) 0.32293(7) 0.0245(3) Uani d 1 . .
    C C18 0.63109(13) 0.80140(14) 0.54760(7) 0.0231(3) Uani d 1 . .
    H H18A 0.6100(17) 0.717(2) 0.5740(10) 0.037(5) Uiso d 1 . .
    H H18B 0.5672(16) 0.8694(18) 0.5554(9) 0.027(4) Uiso d 1 . .
    C C19 0.75457(13) 0.85366(14) 0.57467(7) 0.0244(3) Uani d 1 . .
    C C20 0.84825(15) 0.98717(19) 0.66682(9) 0.0380(4) Uani d 1 . .
    H H20A 0.904(2) 0.910(2) 0.6807(12) 0.053(6) Uiso d 1 . .
    H H20B 0.896(2) 1.047(2) 0.6298(12) 0.056(6) Uiso d 1 . .
    C C21 0.80775(18) 1.0701(2) 0.73071(10) 0.0410(4) Uani d 1 . .
    H H21A 0.883(2) 1.109(2) 0.7550(13) 0.065(7) Uiso d 1 . .
    H H21B 0.762(2) 1.014(2) 0.7639(12) 0.051(6) Uiso d 1 . .
    H H21C 0.751(2) 1.144(2) 0.7167(11) 0.049(6) Uiso d 1 . .
loop_
    _atom_site_aniso_label
    _atom_site_aniso_U_11
    _atom_site_aniso_U_22
    _atom_site_aniso_U_33
    _atom_site_aniso_U_12
    _atom_site_aniso_U_13
    _atom_site_aniso_U_23
    S1 0.03027(19) 0.01732(17) 0.02199(18) 0.00121(12) -0.00303(12) -0.00091(11)
    O1 0.0316(5) 0.0202(5) 0.0367(6) 0.0000(4) 0.0043(4) 0.0046(4)
    O2 0.0248(5) 0.0464(7) 0.0389(6) 0.0060(4) -0.0025(4) -0.0121(5)
    O3 0.0289(5) 0.0356(6) 0.0266(5) 0.0020(4) -0.0059(4) -0.0092(4)
    N1 0.0257(6) 0.0202(5) 0.0208(6) -0.0021(4) -0.0033(4) -0.0004(4)
    N2 0.0473(8) 0.0295(6) 0.0285(7) -0.0007(6) -0.0097(6) 0.0023(5)
    C1 0.0199(6) 0.0200(6) 0.0209(6) -0.0030(5) -0.0009(5) -0.0009(5)
    C2 0.0203(6) 0.0180(6) 0.0224(6) -0.0021(5) -0.0018(5) 0.0007(5)
    C3 0.0224(6) 0.0201(6) 0.0220(7) -0.0025(5) -0.0032(5) 0.0008(5)
    C4 0.0199(6) 0.0192(6) 0.0211(6) -0.0021(5) -0.0023(5) -0.0002(5)
    C5 0.0223(6) 0.0203(6) 0.0199(6) -0.0022(5) -0.0033(5) 0.0012(5)
    C6 0.0283(7) 0.0222(6) 0.0195(6) -0.0010(5) -0.0012(5) -0.0010(5)
    C7 0.0281(7) 0.0245(7) 0.0193(6) -0.0024(5) 0.0000(5) -0.0010(5)
    C8 0.0233(6) 0.0230(6) 0.0201(6) -0.0001(5) -0.0010(5) -0.0028(5)
    C9 0.0271(7) 0.0233(7) 0.0232(7) -0.0021(5) -0.0012(5) 0.0003(5)
    C10 0.0290(7) 0.0329(7) 0.0209(7) 0.0010(6) -0.0022(5) 0.0007(6)
    C11 0.0337(7) 0.0323(7) 0.0226(7) 0.0009(6) -0.0057(6) -0.0064(6)
    C12 0.0418(8) 0.0230(7) 0.0287(8) -0.0048(6) -0.0045(6) -0.0046(6)
    C13 0.0368(8) 0.0240(7) 0.0228(7) -0.0035(6) -0.0018(6) -0.0006(5)
    C14 0.0244(6) 0.0202(6) 0.0214(6) -0.0002(5) -0.0042(5) -0.0005(5)
    C15 0.0311(8) 0.0294(8) 0.0448(10) 0.0052(6) 0.0068(7) 0.0029(7)
    C16 0.0393(8) 0.0239(7) 0.0214(7) -0.0016(6) -0.0065(6) 0.0022(5)
    C17 0.0293(7) 0.0211(6) 0.0231(7) -0.0022(5) -0.0044(5) -0.0016(5)
    C18 0.0257(7) 0.0207(6) 0.0230(7) 0.0004(5) 0.0007(5) -0.0027(5)
    C19 0.0277(7) 0.0223(6) 0.0231(6) 0.0038(5) -0.0038(5) -0.0008(5)
    C20 0.0329(8) 0.0429(9) 0.0383(9) 0.0026(7) -0.0140(7) -0.0119(7)
    C21 0.0458(10) 0.0446(10) 0.0324(9) -0.0011(8) -0.0100(7) -0.0095(7)
_geom_special_details
;
 All esds (except the esd in the dihedral angle between two l.s. planes)
 are estimated using the full covariance matrix.  The cell esds are taken
 into account individually in the estimation of esds in distances, angles
 and torsion angles; correlations between esds in cell parameters are only
 used when they are defined by crystal symmetry.  An approximate (isotropic)
 treatment of cell esds is used for estimating esds involving l.s. planes.
;
loop_
    _geom_bond_atom_site_label_1
    _geom_bond_atom_site_label_2
    _geom_bond_site_symmetry_2
    _geom_bond_distance
    _geom_bond_publ_flag
    S1 C4 . 1.7581(13) ?
    S1 C18 . 1.7918(14) ?
    O1 C14 . 1.2112(16) ?
    O2 C19 . 1.2026(17) ?
    O3 C19 . 1.3417(17) ?
    O3 C20 . 1.4578(18) ?
    N1 C4 . 1.3301(17) ?
    N1 C3 . 1.3482(17) ?
    N2 C17 . 1.1473(19) ?
    C1 C2 . 1.4025(18) ?
    C1 C5 . 1.4038(18) ?
    C1 C6 . 1.4723(18) ?
    C2 C3 . 1.4032(18) ?
    C2 C14 . 1.5130(17) ?
    C3 C16 . 1.5013(18) ?
    C4 C5 . 1.4032(18) ?
    C5 C17 . 1.4378(18) ?
    C6 C7 . 1.332(2) ?
    C6 H6 . 0.968(19) ?
    C7 C8 . 1.4669(18) ?
    C7 H7 . 0.961(18) ?
    C8 C13 . 1.3958(19) ?
    C8 C9 . 1.4016(19) ?
    C9 C10 . 1.385(2) ?
    C9 H9 . 0.960(19) ?
    C10 C11 . 1.389(2) ?
    C10 H10 . 0.96(2) ?
    C11 C12 . 1.381(2) ?
    C11 H11 . 0.98(2) ?
    C12 C13 . 1.388(2) ?
    C12 H12 . 0.956(19) ?
    C13 H13 . 1.003(19) ?
    C14 C15 . 1.4946(19) ?
    C15 H15A . 0.98(2) ?
    C15 H15B . 0.99(2) ?
    C15 H14C . 1.02(2) ?
    C16 H16A . 0.9800 ?
    C16 H16B . 0.9800 ?
    C16 H16C . 0.9800 ?
    C18 C19 . 1.5061(19) ?
    C18 H18A . 0.988(19) ?
    C18 H18B . 0.965(17) ?
    C20 C21 . 1.500(2) ?
    C20 H20A . 1.00(2) ?
    C20 H20B . 1.04(2) ?
    C21 H21A . 1.00(2) ?
    C21 H21B . 0.96(2) ?
    C21 H21C . 0.97(2) ?
loop_
    _geom_angle_atom_site_label_1
    _geom_angle_atom_site_label_2
    _geom_angle_atom_site_label_3
    _geom_angle_site_symmetry_1
    _geom_angle_site_symmetry_3
    _geom_angle
    _geom_angle_publ_flag
    C4 S1 C18 . . 102.24(6) ?
    C19 O3 C20 . . 115.85(11) ?
    C4 N1 C3 . . 118.68(11) ?
    C2 C1 C5 . . 116.93(11) ?
    C2 C1 C6 . . 124.86(12) ?
    C5 C1 C6 . . 118.14(11) ?
    C1 C2 C3 . . 119.21(12) ?
    C1 C2 C14 . . 122.32(11) ?
    C3 C2 C14 . . 118.47(11) ?
    N1 C3 C2 . . 122.74(12) ?
    N1 C3 C16 . . 114.90(11) ?
    C2 C3 C16 . . 122.34(12) ?
    N1 C4 C5 . . 122.14(12) ?
    N1 C4 S1 . . 120.40(10) ?
    C5 C4 S1 . . 117.46(10) ?
    C4 C5 C1 . . 120.22(12) ?
    C4 C5 C17 . . 119.59(12) ?
    C1 C5 C17 . . 120.16(12) ?
    C7 C6 C1 . . 124.98(12) ?
    C7 C6 H6 . . 120.3(11) ?
    C1 C6 H6 . . 114.6(11) ?
    C6 C7 C8 . . 126.26(13) ?
    C6 C7 H7 . . 118.6(11) ?
    C8 C7 H7 . . 115.1(11) ?
    C13 C8 C9 . . 118.47(12) ?
    C13 C8 C7 . . 118.34(12) ?
    C9 C8 C7 . . 123.18(12) ?
    C10 C9 C8 . . 120.64(13) ?
    C10 C9 H9 . . 119.7(11) ?
    C8 C9 H9 . . 119.7(11) ?
    C9 C10 C11 . . 120.03(13) ?
    C9 C10 H10 . . 118.6(12) ?
    C11 C10 H10 . . 121.4(12) ?
    C12 C11 C10 . . 119.98(13) ?
    C12 C11 H11 . . 119.8(11) ?
    C10 C11 H11 . . 120.2(11) ?
    C11 C12 C13 . . 120.18(13) ?
    C11 C12 H12 . . 120.1(11) ?
    C13 C12 H12 . . 119.7(11) ?
    C12 C13 C8 . . 120.69(13) ?
    C12 C13 H13 . . 120.2(10) ?
    C8 C13 H13 . . 119.0(10) ?
    O1 C14 C15 . . 122.21(12) ?
    O1 C14 C2 . . 119.95(12) ?
    C15 C14 C2 . . 117.77(12) ?
    C14 C15 H15A . . 105.7(13) ?
    C14 C15 H15B . . 109.9(13) ?
    H15A C15 H15B . . 110.5(18) ?
    C14 C15 H14C . . 111.5(12) ?
    H15A C15 H14C . . 107.7(17) ?
    H15B C15 H14C . . 111.2(17) ?
    C3 C16 H16A . . 109.5 ?
    C3 C16 H16B . . 109.5 ?
    H16A C16 H16B . . 109.5 ?
    C3 C16 H16C . . 109.5 ?
    H16A C16 H16C . . 109.5 ?
    H16B C16 H16C . . 109.5 ?
    N2 C17 C5 . . 178.94(16) ?
    C19 C18 S1 . . 113.86(10) ?
    C19 C18 H18A . . 108.7(11) ?
    S1 C18 H18A . . 107.8(11) ?
    C19 C18 H18B . . 110.0(10) ?
    S1 C18 H18B . . 106.7(10) ?
    H18A C18 H18B . . 109.7(14) ?
    O2 C19 O3 . . 124.17(13) ?
    O2 C19 C18 . . 126.38(13) ?
    O3 C19 C18 . . 109.43(11) ?
    O3 C20 C21 . . 107.39(14) ?
    O3 C20 H20A . . 108.7(13) ?
    C21 C20 H20A . . 112.2(13) ?
    O3 C20 H20B . . 110.0(12) ?
    C21 C20 H20B . . 111.1(12) ?
    H20A C20 H20B . . 107.4(17) ?
    C20 C21 H21A . . 109.1(13) ?
    C20 C21 H21B . . 110.5(13) ?
    H21A C21 H21B . . 109.7(18) ?
    C20 C21 H21C . . 111.6(12) ?
    H21A C21 H21C . . 110.1(18) ?
    H21B C21 H21C . . 105.8(18) ?
loop_
    _geom_torsion_atom_site_label_1
    _geom_torsion_atom_site_label_2
    _geom_torsion_atom_site_label_3
    _geom_torsion_atom_site_label_4
    _geom_torsion_site_symmetry_1
    _geom_torsion_site_symmetry_2
    _geom_torsion_site_symmetry_3
    _geom_torsion_site_symmetry_4
    _geom_torsion
    _geom_torsion_publ_flag
    C5 C1 C2 C3 . . . . 2.15(18) ?
    C6 C1 C2 C3 . . . . -175.01(12) ?
    C5 C1 C2 C14 . . . . -176.70(11) ?
    C6 C1 C2 C14 . . . . 6.15(19) ?
    C4 N1 C3 C2 . . . . 1.39(19) ?
    C4 N1 C3 C16 . . . . -179.73(12) ?
    C1 C2 C3 N1 . . . . -3.20(19) ?
    C14 C2 C3 N1 . . . . 175.69(12) ?
    C1 C2 C3 C16 . . . . 177.99(12) ?
    C14 C2 C3 C16 . . . . -3.12(19) ?
    C3 N1 C4 C5 . . . . 1.39(19) ?
    C3 N1 C4 S1 . . . . -178.47(10) ?
    C18 S1 C4 N1 . . . . -5.66(12) ?
    C18 S1 C4 C5 . . . . 174.48(10) ?
    N1 C4 C5 C1 . . . . -2.31(19) ?
    S1 C4 C5 C1 . . . . 177.55(10) ?
    N1 C4 C5 C17 . . . . 175.55(12) ?
    S1 C4 C5 C17 . . . . -4.59(17) ?
    C2 C1 C5 C4 . . . . 0.44(18) ?
    C6 C1 C5 C4 . . . . 177.79(12) ?
    C2 C1 C5 C17 . . . . -177.42(12) ?
    C6 C1 C5 C17 . . . . -0.06(18) ?
    C2 C1 C6 C7 . . . . 36.5(2) ?
    C5 C1 C6 C7 . . . . -140.67(14) ?
    C1 C6 C7 C8 . . . . 173.53(13) ?
    C6 C7 C8 C13 . . . . 172.91(14) ?
    C6 C7 C8 C9 . . . . -8.2(2) ?
    C13 C8 C9 C10 . . . . 0.5(2) ?
    C7 C8 C9 C10 . . . . -178.32(13) ?
    C8 C9 C10 C11 . . . . 0.0(2) ?
    C9 C10 C11 C12 . . . . -0.6(2) ?
    C10 C11 C12 C13 . . . . 0.6(2) ?
    C11 C12 C13 C8 . . . . 0.0(2) ?
    C9 C8 C13 C12 . . . . -0.5(2) ?
    C7 C8 C13 C12 . . . . 178.38(14) ?
    C1 C2 C14 O1 . . . . -114.75(15) ?
    C3 C2 C14 O1 . . . . 66.40(17) ?
    C1 C2 C14 C15 . . . . 68.12(17) ?
    C3 C2 C14 C15 . . . . -110.73(15) ?
    C4 S1 C18 C19 . . . . 98.96(10) ?
    C20 O3 C19 O2 . . . . 0.6(2) ?
    C20 O3 C19 C18 . . . . 179.32(12) ?
    S1 C18 C19 O2 . . . . -26.34(19) ?
    S1 C18 C19 O3 . . . . 154.93(10) ?
    C19 O3 C20 C21 . . . . 179.23(14) ?
loop_
    _geom_hbond_atom_site_label_D
    _geom_hbond_atom_site_label_H
    _geom_hbond_atom_site_label_A
    _geom_hbond_site_symmetry_A
    _geom_hbond_distance_DH
    _geom_hbond_distance_HA
    _geom_hbond_distance_DA
    _geom_hbond_angle_DHA
    _geom_hbond_publ_flag
    C15 H15A O2 3_766 0.98(2) 2.56(2) 3.375(2) 139.9(17) yes
    C18 H18B O1 3_666 0.965(17) 2.493(17) 3.2989(17) 140.9(13) yes
_shelx_space_group_comment
;
The symmetry employed for this shelxl refinement is uniquely defined
by the following loop, which should always be used as a source of
symmetry information in preference to the above space-group names.
They are only intended as comments.
;
_shelx_estimated_absorpt_T_min     0.663
_shelx_estimated_absorpt_T_max     0.918
_shelx_hkl_file
;
   0   5   0   11.10    2.50
   0   6   0   78.69    4.30
   0   7   0    1.20    1.80
   0   7   0    0.20    1.80
   0   7   0   -1.50    1.90
   0   8   0   44.70    4.10
   0   8   0   48.50    4.40
   0   8   0   42.90    3.90
   0  -9   0    0.10    2.00
   0   9   0    2.10    1.80
   0   9   0    2.80    1.70
   0 -10   0   64.69    4.60
   0  10   0   75.29    5.10
   0  11   0    0.60    1.20
   0  11   0   -0.30    1.20
  -1  11   0   30.70    2.60
  -1  11   0   26.50    2.60
   1 -11   0   30.70    3.30
  -1  10   0   81.99    4.90
   1 -10   0   73.99    4.60
  -1   9   0   60.49    4.10
  -1   9   0   51.39    5.40
  -1   8   0   24.80    3.70
  -1   8   0   34.30    3.70
  -1   7   0  170.68    7.60
  -1   7   0  167.08    7.30
  -1   7   0  174.88    7.50
  -1   6   0  172.38    7.70
  -1   6   0  174.08    8.10
  -1   6   0  155.28    7.50
  -1   6   0  160.98    7.10
  -1   2   0    6.40    0.70
   1  -2   0    6.40    0.70
  -1   1   0   19.90    1.00
   1  -1   0   20.30    1.10
  -1   0   0    0.40    0.20
   1   0   0    0.20    0.30
  -1  -1   0   21.30    1.10
   1   1   0   22.10    1.10
  -1  -2   0    8.90    0.70
   1   2   0    7.00    0.70
   1   4   0 2356.06   71.79
   1   5   0   79.79    4.10
   1   6   0  168.48    8.60
   1   7   0  167.78    7.10
   1   7   0  171.38    7.40
   1   7   0  158.18    7.60
  -1  -8   0   21.10    4.40
   1   8   0   33.70    3.30
   1   8   0   28.30    3.90
   1   8   0   31.10    3.70
  -1  -9   0   51.19    4.70
   1   9   0   52.59    4.20
   1   9   0   47.90    4.40
   1   9   0   51.89    3.90
  -1 -10   0   63.09    5.20
   1  10   0   75.09    4.50
   1  10   0   77.39    4.20
   1  11   0   25.90    2.60
   1  11   0   29.60    2.80
  -2  12   0    0.80    1.80
  -2  11   0   69.29    3.60
  -2  11   0   67.79    3.60
   2 -11   0   64.79    3.80
  -2  10   0   14.20    2.90
  -2  10   0   15.70    2.90
  -2   9   0  288.37   10.90
  -2   9   0  280.07   11.20
  -2   8   0   66.99    4.50
  -2   8   0   71.29    4.70
  -2   7   0  558.94   19.10
  -2   7   0  546.05   18.60
  -2   7   0  535.05   18.70
  -2   6   0    5.40    2.00
  -2   6   0    2.10    2.10
  -2   6   0    2.30    2.10
   2  -4   0  187.58    6.40
  -2   3   0   76.59    3.20
   2  -3   0   79.59    3.30
  -2   2   0  141.99    5.00
   2  -2   0  132.89    5.00
  -2   1   0  225.98    7.90
   2  -1   0  240.28    7.90
  -2   0   0 2683.03   79.49
   2   0   0 2578.34   79.49
  -2  -1   0  236.48    7.80
   2   1   0  228.28    7.90
  -2  -2   0  135.79    5.00
   2   2   0  137.89    5.00
  -2  -3   0   86.29    3.40
   2   3   0   78.79    3.30
   2   4   0  190.38    6.10
   2   4   0  176.48    6.90
   2   5   0 2629.74   80.29
   2   6   0    3.60    1.40
   2   6   0    5.30    2.20
  -2  -7   0  507.45   18.70
   2   7   0  530.75   18.60
   2   7   0  574.14   18.70
   2   7   0  558.84   18.40
  -2  -8   0   63.59    5.60
   2   8   0   71.19    5.00
   2   8   0   72.59    4.40
   2   8   0   72.79    4.50
  -2  -9   0  262.77   11.00
   2   9   0  275.67   10.70
   2   9   0  284.27   10.40
   2   9   0  285.87   10.70
   2  10   0   15.50    2.60
   2  10   0   10.80    1.90
   2  10   0   21.20    4.00
   2  11   0   61.39    3.30
  -3  11   0  254.07    9.20
  -3  11   0  251.67    8.90
   3 -11   0  249.97    9.00
  -3  10   0   77.99    4.30
  -3  10   0   70.99    4.40
  -3   9   0   61.49    4.30
  -3   9   0   71.59    4.60
  -3   8   0    8.20    1.90
  -3   8   0    4.90    1.60
  -3   8   0    4.20    1.80
  -3   7   0  549.74   19.40
  -3   7   0  561.44   19.00
  -3   7   0  556.84   19.10
  -3   6   0  208.78    8.20
  -3   6   0  194.78    8.40
  -3   6   0  187.78    8.30
  -3   4   0    8.60    2.60
   3  -4   0    4.50    1.30
  -3   3   0   16.30    2.90
   3  -3   0   13.00    1.90
  -3   2   0 4220.58  127.49
   3  -2   0 4213.38  127.69
   3  -1   0 9999.00  300.17
  -3   0   0   -0.20    0.70
   3   1   0 9275.57  278.47
  -3  -2   0 4118.79  125.59
   3   2   0 4196.48  125.69
  -3  -3   0   12.40    2.00
   3   3   0   12.30    1.90
   3   3   0    8.70    2.00
  -3  -4   0    4.90    1.40
   3   4   0    4.40    1.30
   3   4   0    5.00    1.80
   3   5   0   61.29    3.60
   3   6   0  209.38    8.10
   3   6   0  190.58    8.10
   3   6   0  190.38    9.30
   3   7   0  568.44   18.80
   3   7   0  541.05   19.00
   3   7   0  556.34   19.10
   3   8   0   10.90    2.80
   3   8   0    5.80    2.20
   3   8   0   10.50    2.90
   3   9   0   60.49    4.30
   3   9   0   61.39    4.80
   3   9   0   68.79    4.10
   3  10   0   75.59    5.20
   3  10   0   77.29    3.90
   3  10   0   72.89    4.60
  -4  11   0    1.70    1.10
  -4  11   0    2.50    1.30
   4 -11   0    2.40    1.90
  -4  10   0   24.30    2.70
  -4  10   0   20.10    2.60
  -4   9   0    2.50    1.60
  -4   9   0   -0.80    1.50
  -4   8   0   40.60    3.70
  -4   8   0   42.70    4.70
  -4   8   0   44.70    3.90
  -4   7   0   68.79    4.80
  -4   7   0   67.29    4.50
  -4   7   0   66.59    4.70
  -4   6   0  193.78    7.80
  -4   6   0  185.18    8.30
  -4   6   0  176.08    7.90
  -4   5   0  301.17   10.90
  -4   5   0  298.77   11.00
  -4   5   0  256.17   12.30
  -4   5   0  298.17   11.30
  -4   4   0  216.58    9.70
   4  -4   0  223.18    9.10
  -4   3   0   39.40    4.20
   4  -3   0   39.20    3.50
  -4   2   0 1587.24   49.00
   4  -2   0 1546.05   49.10
  -4   1   0  199.08    8.10
   4  -1   0  211.18    8.00
  -4   0   0 5190.28  152.28
   4   0   0 4864.11  152.08
  -4  -1   0  207.88    8.20
   4   1   0  209.58    8.10
  -4  -2   0 1500.85   47.40
   4   2   0 1534.75   47.40
  -4  -3   0   41.00    3.70
   4   3   0   37.30    2.70
   4   3   0   38.60    3.30
  -4  -4   0  202.88    8.80
   4   4   0  213.38    8.60
   4   5   0  302.57   11.10
   4   5   0  308.27   11.30
   4   6   0  189.48    7.90
   4   6   0  184.68    7.70
   4   7   0   67.69    6.10
   4   7   0   64.69    4.30
   4   7   0   65.69    4.10
   4   8   0   49.70    3.70
   4   8   0   46.40    3.60
   4   8   0   45.90    5.30
   4   9   0   -2.90    1.40
   4  10   0   18.40    4.40
  -5  11   0   10.00    1.80
  -5  11   0   11.50    2.30
   5 -11   0   12.40    2.00
  -5  10   0  110.69    5.40
  -5  10   0  120.89    5.20
  -5   9   0   63.09    4.90
  -5   8   0    2.70    2.50
  -5   8   0    0.60    1.70
  -5   8   0    2.30    1.60
   5  -8   0    0.40    2.60
  -5   7   0   65.89    4.60
  -5   7   0   53.29    4.20
  -5   7   0   63.19    4.80
  -5   6   0    8.60    2.00
  -5   6   0    8.30    2.10
  -5   5   0  219.38    8.90
  -5   5   0  224.28    9.50
  -5   5   0  229.18    8.90
  -5   5   0  221.58    9.10
  -5   4   0 3138.09   95.29
  -5   4   0 3174.18   94.69
  -5   4   0 2997.00   94.39
  -5   4   0 3099.79   94.79
   5  -4   0 3092.29   95.99
  -5   3   0  829.22   29.50
   5  -3   0  805.22   27.50
  -5   2   0   76.19    6.40
   5  -2   0   74.69    5.10
  -5   1   0    0.00    2.20
   5  -1   0    1.00    1.70
  -5   0   0    2.10    1.80
   5   0   0   -1.90    1.40
  -5  -1   0    2.50    2.20
   5   1   0    1.80    1.50
  -5  -2   0   69.09    6.20
   5   2   0   77.69    4.90
   5   2   0   65.39    3.80
  -5  -3   0  669.53   25.40
   5   3   0  793.72   25.30
   5   3   0  759.12   23.80
   5   4   0 3043.70   94.19
   5   4   0 3046.10   92.89
   5   5   0  225.48    8.80
   5   5   0  217.08    8.60
   5   6   0    5.90    1.60
   5   6   0   10.70    3.10
   5   7   0   71.79    4.30
   5   7   0   66.79    5.00
   5   8   0    0.10    1.50
   5   9   0   66.39    4.10
   5  10   0  107.99    5.10
  -6  10   0  127.39    6.30
  -6  10   0  132.09    6.30
  -6   9   0   73.19    4.40
  -6   9   0   76.29    4.80
  -6   8   0   28.50    3.20
  -6   8   0   27.60    5.30
  -6   8   0   27.50    3.50
  -6   7   0  360.16   14.10
  -6   7   0  374.16   14.10
  -6   7   0  383.86   14.60
  -6   6   0   24.30    6.30
  -6   6   0   28.40    3.90
  -6   6   0   28.20    3.30
  -6   5   0    4.80    1.80
  -6   5   0    6.00    1.90
  -6   5   0    5.60    1.80
  -6   5   0    4.90    2.10
  -6   4   0  468.85   16.20
  -6   4   0  456.25   15.90
  -6   4   0  449.26   16.50
  -6   4   0  461.45   15.80
  -6   3   0  282.37   10.90
  -6   3   0  295.47   10.80
  -6   3   0  327.87   13.20
  -6   3   0  285.97   11.00
   6  -3   0  274.87   14.70
   6  -2   0  714.93   25.40
   6  -1   0 1212.58   40.00
   6   0   0 1003.40   33.70
   6   1   0 1098.09   35.70
   6   1   0 1192.48   38.10
   6   2   0  708.73   22.50
   6   2   0  685.13   24.70
   6   3   0  268.27   10.70
   6   3   0  281.77   14.40
   6   4   0  453.85   15.60
   6   5   0    8.10    2.30
   6   6   0   26.00    2.90
   6   7   0  345.17   13.10
   6   8   0   20.80    4.30
   6   9   0   72.99    4.20
  -6 -10   0  124.39    5.10
   6  10   0  131.09    5.60
  -7  10   0    2.40    1.10
  -7  10   0    1.30    1.00
  -7   9   0    6.60    2.60
  -7   9   0    3.50    1.20
  -7   8   0   22.60    3.00
  -7   8   0   23.10    3.20
  -7   8   0   22.20    4.00
  -7   7   0  302.27   11.70
  -7   7   0  281.07   11.50
  -7   6   0   19.10    3.00
  -7   6   0    9.50    2.10
  -7   6   0   11.40    2.20
  -7   5   0   15.80    3.10
  -7   5   0   13.40    3.00
  -7   5   0   18.40    3.50
  -7   5   0   14.50    4.00
  -7   4   0  204.58    9.10
  -7   4   0  206.68    8.80
  -7   4   0  200.78    8.40
  -7   4   0  212.48    8.40
  -7   3   0   52.69    4.10
  -7   3   0   51.09    3.70
  -7   3   0   57.79    4.20
  -7   3   0   41.00    5.50
  -7   2   0    9.70    3.20
  -7   2   0   25.20    5.60
  -7   2   0   10.90    2.20
  -7   1   0  212.28    8.30
  -7   1   0  206.38    8.20
  -7   1   0  196.48    8.70
  -7   0   0   -1.00    2.40
  -7   0   0    0.40    1.60
  -7  -1   0  202.28    8.10
  -7  -2   0   10.70    1.90
   7   2   0    8.50    2.50
  -7  -3   0   50.19    3.90
   7   3   0   50.69    3.60
  -7  -4   0  201.78    8.30
   7   4   0  211.38    8.40
   7   5   0   14.80    2.80
   7   6   0   14.30    3.10
   7   7   0  253.27   10.70
  -7  -8   0   19.50    2.60
   7   8   0   22.20    2.60
  -7  -9   0    1.50    1.40
   7   9   0    4.60    1.50
  -8   9   0   14.00    2.00
  -8   9   0   11.00    2.10
  -8   8   0    0.30    1.30
  -8   8   0    0.60    1.40
  -8   8   0   -0.10    1.10
   8  -8   0   -2.40    1.50
  -8   7   0   16.60    4.30
  -8   7   0   15.80    3.10
  -8   7   0   16.00    4.90
  -8   6   0  176.68    7.70
  -8   6   0  180.68    8.00
  -8   6   0  177.98    8.10
  -8   5   0    0.40    2.10
  -8   5   0    1.00    1.50
  -8   5   0    3.70    1.80
  -8   5   0   -1.40    1.60
  -8   4   0  411.46   14.90
  -8   4   0  416.86   14.90
  -8   4   0  420.36   15.40
  -8   4   0  429.66   15.30
  -8   3   0   69.39    4.60
  -8   3   0   72.59    4.70
  -8   3   0   68.79    4.30
  -8   2   0   73.29    4.80
  -8   2   0   72.59    4.30
  -8   2   0   66.49    4.70
  -8   2   0   56.59    6.60
  -8   1   0   26.30    3.10
  -8   1   0   19.60    4.30
  -8   1   0   24.20    3.50
  -8   0   0  406.26   13.80
  -8   0   0  368.86   14.00
  -8   0   0  400.46   13.90
  -8  -1   0   35.50    4.80
  -8  -1   0   25.20    3.20
  -8  -2   0   62.19    4.10
  -8  -3   0   65.69    4.20
   8   3   0   72.29    4.60
  -8  -4   0  421.16   15.10
   8   4   0  443.56   15.40
  -8  -5   0    0.90    1.60
   8   5   0    0.30    1.70
  -8  -6   0  180.58    7.10
   8   6   0  151.98    7.20
  -8  -7   0   10.60    2.50
   8   7   0   17.20    2.70
  -8  -8   0    0.80    1.30
   8   8   0    0.10    1.60
  -8  -9   0   11.90    3.20
   8   9   0   12.70    2.70
  -9   9   0    3.70    1.10
  -9   8   0    4.00    1.10
  -9   8   0    6.50    1.90
   9  -8   0    3.60    1.50
  -9   7   0    2.20    1.30
  -9   7   0    0.50    1.50
  -9   7   0    1.00    1.30
  -9   6   0   80.59    4.60
  -9   6   0   79.49    5.00
  -9   6   0   83.29    4.80
  -9   5   0  123.49    6.20
  -9   5   0  122.99    6.00
  -9   5   0  134.49    6.50
  -9   4   0  225.58    9.90
  -9   4   0  249.97    9.80
  -9   4   0  244.48    9.50
  -9   4   0  235.88    9.80
  -9   3   0    2.40    1.80
  -9   3   0   -1.90    2.60
  -9   3   0    1.20    1.60
  -9   3   0    1.40    1.60
  -9   2   0  217.68    8.80
  -9   2   0  204.58    8.60
  -9   2   0  210.68    8.60
  -9   1   0  260.87   10.40
  -9   1   0  278.67   10.40
  -9   1   0  267.87   10.30
  -9   0   0    1.40    1.40
  -9   0   0    2.10    2.00
  -9   0   0   -3.70    2.80
  -9  -1   0  263.17    9.90
  -9  -1   0  247.98   10.10
  -9  -2   0  214.58    8.60
  -9  -3   0   -0.20    1.60
  -9  -4   0  240.68    9.20
   9   4   0  229.68    9.50
  -9  -5   0  115.69    5.30
   9   5   0  110.19    5.70
  -9  -6   0   77.29    4.00
   9   6   0   74.09    4.60
  -9  -7   0    2.40    1.30
   9   7   0   -0.10    1.80
  -9  -8   0    1.90    1.50
   9   8   0    4.50    1.90
 -10   8   0   38.20    2.30
 -10   7   0  104.39    4.90
 -10   7   0  115.59    4.60
  10  -7   0  113.69    4.70
 -10   6   0    1.60    1.30
 -10   6   0    4.80    1.80
 -10   6   0    1.50    1.30
 -10   5   0  170.18    6.90
 -10   5   0  172.58    7.30
 -10   5   0  166.48    7.30
 -10   4   0    0.40    1.80
 -10   4   0    0.80    2.80
 -10   3   0   43.90    3.80
 -10   3   0   44.50    3.60
 -10   3   0   44.30    3.50
 -10   2   0   28.60    3.80
 -10   2   0   26.60    3.00
 -10   2   0   27.80    3.10
 -10   1   0  324.57   12.10
 -10   1   0  342.27   12.00
 -10   1   0  307.67   12.00
 -10   0   0  315.07   11.80
 -10   0   0  326.97   11.80
 -10  -1   0  305.97   12.00
 -10  -1   0  329.47   11.80
 -10  -2   0   29.20    2.90
 -10  -3   0   45.20    3.30
 -10  -4   0   -0.40    1.60
 -10  -5   0  151.68    6.20
 -10  -6   0    3.60    1.20
 -10  -7   0  104.09    4.20
 -11   6   0    7.30    2.00
 -11   6   0    2.60    1.00
 -11   5   0   14.10    2.50
 -11   5   0    9.20    2.60
 -11   4   0   10.90    2.60
 -11   4   0    4.00    1.70
 -11   3   0    4.40    1.30
 -11   3   0    7.00    1.90
 -11   2   0   12.80    3.90
 -11   2   0   16.00    4.30
 -11   1   0   11.60    2.80
 -11   0   0   -0.20    1.60
 -11  -2   0   16.40    2.40
 -11  -3   0    8.00    2.20
 -11  -4   0    4.00    1.20
 -11  -5   0    8.60    2.10
 -11  -6   0    1.40    1.30
 -12   5   0   27.00    2.00
  12  -5   0   32.70    2.00
 -12   4   0  127.89    5.40
 -12   3   0   33.90    2.40
 -12   2   0  156.08    6.40
 -12   1   0   -0.60    1.20
 -12   0   0    6.80    2.00
 -12  -1   0   -1.80    1.10
 -12  -2   0  151.08    5.90
 -12  -3   0   30.90    2.40
 -12  -4   0  127.19    4.90
 -13   3   0    1.00    1.10
 -13   2   0    1.10    1.00
 -13   1   0   -1.00    1.10
 -13   0   0   -0.80    1.10
 -13  -1   0   -0.50    1.10
 -13  -2   0   -0.40    1.20
 -13  -2  -1   40.00    2.40
 -13  -1  -1   28.50    2.10
 -13   0  -1    9.90    1.70
 -13   1  -1   28.90    2.10
 -13   2  -1   44.00    2.50
 -13   3  -1   34.50    2.20
 -12  -5  -1   10.20    2.30
 -12  -4  -1   -0.60    1.10
 -12  -3  -1   17.70    2.10
 -12  -2  -1   57.19    3.20
 -12  -1  -1    1.70    1.00
 -12   0  -1    0.90    1.10
 -12   1  -1    2.50    1.10
 -12   2  -1   55.09    3.20
 -12   3  -1   16.80    1.90
 -12   4  -1    5.70    1.70
  12  -5   1   13.20    1.70
 -12   5  -1   11.50    1.70
 -11  -6  -1  111.49    4.30
 -11  -5  -1   61.79    3.10
 -11  -4  -1    4.00    1.20
 -11  -3  -1   96.99    4.60
 -11  -2  -1   93.29    4.50
 -11   0  -1  159.08    7.60
 -11   2  -1  104.89    5.30
 -11   3  -1   94.59    5.10
 -11   3  -1   91.49    5.30
 -11   4  -1    3.90    1.20
 -11   4  -1    6.00    1.80
 -11   5  -1   66.89    3.60
 -11   5  -1   67.49    3.90
  11  -6   1  117.69    4.80
 -11   6  -1  121.99    4.80
 -10  -7  -1   70.19    3.30
 -10  -6  -1  170.48    6.50
 -10  -5  -1    8.60    2.20
 -10  -4  -1  112.59    6.10
 -10  -3  -1   53.79    3.60
 -10  -2  -1   62.19    3.90
 -10  -1  -1  100.39    5.20
 -10   0  -1   -0.50    1.50
 -10   0  -1   -1.60    2.10
 -10   1  -1  106.39    5.50
 -10   1  -1  111.89    5.60
 -10   2  -1   66.99    4.30
 -10   2  -1   68.09    4.20
 -10   2  -1   72.59    5.00
 -10   3  -1   51.99    3.80
 -10   3  -1   59.29    6.00
 -10   3  -1   50.39    4.20
 -10   3  -1   50.49    3.70
 -10   4  -1  131.09    6.50
 -10   4  -1  113.59    7.20
 -10   4  -1  140.59    6.60
 -10   5  -1    9.10    2.40
 -10   5  -1    5.20    1.60
 -10   5  -1    4.70    1.90
 -10   6  -1  175.98    7.10
 -10   6  -1  182.78    7.20
 -10   6  -1  172.78    6.80
  10  -7   1   84.69    3.80
 -10   7  -1   79.49    3.90
 -10   7  -1   79.19    3.60
 -10   7  -1   78.59    4.00
  10  -8   1   37.80    3.00
 -10   8  -1   36.50    2.30
   9   8   1   27.80    3.10
  -9  -8  -1   27.40    2.30
   9   7   1   14.20    3.00
  -9  -7  -1   15.40    2.20
   9   6   1   55.99    4.00
  -9  -6  -1   70.99    3.70
   9   5   1   22.00    3.60
  -9  -5  -1   24.70    2.80
   9   4   1  125.89    6.40
  -9  -4  -1  122.79    5.70
  -9  -3  -1  172.48    7.20
  -9  -2  -1   94.39    5.00
  -9  -1  -1  318.97   12.30
  -9  -1  -1  337.67   12.00
  -9   0  -1   18.90    2.80
  -9   0  -1   14.70    3.70
  -9   1  -1  340.67   12.60
  -9   1  -1  338.37   12.80
  -9   1  -1  348.47   12.50
  -9   2  -1   93.49    5.10
  -9   2  -1   95.49    5.60
  -9   2  -1   83.29    6.60
  -9   2  -1   97.29    5.10
  -9   3  -1  170.38    8.20
  -9   3  -1  178.98    7.70
  -9   3  -1  171.18    7.60
  -9   3  -1  180.28    7.60
  -9   4  -1  122.19    6.30
  -9   4  -1  128.19    6.20
  -9   4  -1  118.99    6.50
  -9   4  -1  126.79    6.00
  -9   5  -1   24.80    3.30
  -9   5  -1   21.20    3.70
  -9   5  -1   28.40    3.20
  -9   6  -1   66.89    4.50
  -9   6  -1   68.09    4.20
  -9   6  -1   66.79    4.30
  -9   7  -1   15.70    2.70
  -9   7  -1   15.70    2.50
  -9   7  -1   13.50    2.20
   9  -8   1   26.00    2.40
  -9   8  -1   24.80    2.40
  -9   8  -1   27.90    2.50
  -9   9  -1    9.50    2.00
   8   9   1   37.30    3.20
  -8  -9  -1   41.10    2.60
   8   8   1   -0.80    1.50
  -8  -8  -1    0.80    1.20
   8   7   1    0.60    1.70
  -8  -7  -1   -0.40    1.40
   8   6   1   51.09    3.70
  -8  -6  -1   52.19    3.60
   8   5   1   42.50    3.80
  -8  -5  -1   51.29    3.60
   8   4   1   17.90    3.10
  -8  -4  -1   17.80    2.90
   8   3   1   29.70    3.70
  -8  -3  -1   29.60    3.20
  -8  -2  -1   19.10    2.90
  -8  -1  -1  228.98    8.80
  -8  -1  -1  229.18    9.70
  -8   0  -1   -1.40    1.40
  -8   0  -1   -0.90    2.20
  -8   1  -1  239.88    9.80
  -8   1  -1  225.58   10.70
  -8   1  -1  242.38    9.40
  -8   1  -1  264.07    9.60
  -8   2  -1   22.60    3.10
  -8   2  -1   26.20    5.00
  -8   2  -1   30.90    4.30
  -8   2  -1   22.50    3.60
  -8   3  -1   26.40    4.40
  -8   3  -1   28.00    3.10
  -8   3  -1   24.60    3.50
  -8   3  -1   28.40    3.60
  -8   4  -1   20.60    2.90
  -8   4  -1   17.10    3.30
  -8   4  -1   13.40    4.00
  -8   4  -1   19.10    3.50
  -8   5  -1   46.10    4.20
  -8   5  -1   47.00    4.40
  -8   5  -1   48.20    3.90
  -8   6  -1   60.29    4.40
  -8   6  -1   50.09    4.20
  -8   6  -1   53.29    3.90
  -8   7  -1    0.60    1.80
  -8   7  -1    2.20    2.10
  -8   7  -1    0.30    1.60
   8  -8   1    2.30    1.50
  -8   8  -1    2.30    1.40
  -8   8  -1    2.00    1.30
  -8   8  -1    2.40    1.90
  -8   9  -1   38.80    2.60
  -8   9  -1   39.20    2.70
   7   9   1    1.90    1.40
  -7  -9  -1    3.30    1.30
   7   8   1  107.69    5.30
   7   7   1  185.28    8.20
   7   6   1  311.17   12.00
   7   5   1  178.68    7.70
   7   4   1  189.88    7.90
   7   3   1  122.89    5.70
  -7  -3  -1  111.99    5.60
  -7  -2  -1    2.80    1.80
  -7  -1  -1 1363.66   42.60
  -7   0  -1  159.18    7.70
  -7   0  -1  169.98    6.90
  -7   1  -1 1486.65   47.90
  -7   1  -1 1708.83   52.99
  -7   1  -1 1437.06   47.90
  -7   2  -1    2.60    1.70
  -7   2  -1    2.60    1.80
  -7   2  -1    2.10    2.30
  -7   2  -1    2.50    2.70
  -7   3  -1  120.19    5.60
  -7   3  -1  111.99    5.90
  -7   3  -1  121.99    6.90
  -7   3  -1  131.79    6.20
  -7   4  -1  179.88    8.20
  -7   4  -1  173.78    7.80
  -7   4  -1  164.68    7.60
  -7   4  -1  175.98    7.50
  -7   5  -1  182.88    8.40
  -7   5  -1  188.18    7.70
  -7   5  -1  176.28    7.80
  -7   5  -1  182.18    8.40
  -7   6  -1  337.87   13.10
  -7   6  -1  341.47   13.20
  -7   6  -1  339.97   12.70
  -7   7  -1  203.98    9.10
  -7   7  -1  216.38    8.70
  -7   7  -1  216.58    9.30
   7  -8   1  122.69    5.80
  -7   8  -1  121.29    5.70
  -7   8  -1  123.39    6.00
  -7   8  -1  114.79    6.00
   7  -9   1    1.20    3.40
  -7   9  -1    3.10    1.40
  -7   9  -1    4.30    2.00
  -7  10  -1    1.60    1.20
  -7  10  -1    1.60    1.00
   6  10   1   55.79    3.40
  -6 -10  -1   44.40    2.90
   6   9   1    8.00    2.50
   6   8   1    7.10    1.80
   6   7   1   19.50    2.90
   6   6   1   35.90    3.80
   6   5   1   27.60    3.00
   6   4   1  306.07   11.20
   6   3   1   46.30    8.90
   6   3   1   39.60    3.20
   6   2   1  344.97   12.00
   6   2   1  342.17   14.70
   6   1   1   -2.50    2.40
   6   1   1    3.00    2.50
   6   0   1   -1.40    2.70
   6  -1   1    0.20    2.80
   6  -2   1  330.47   14.50
   6  -3   1   35.80    5.70
  -6   3  -1   36.50    3.50
  -6   3  -1   34.10    4.20
  -6   3  -1   36.40    5.10
  -6   3  -1   37.40    3.90
  -6   4  -1  299.87   11.40
  -6   4  -1  325.37   11.40
  -6   4  -1  306.67   11.70
  -6   4  -1  308.07   12.10
  -6   5  -1   30.80    3.40
  -6   5  -1   26.50    4.00
  -6   5  -1   35.10    3.60
  -6   5  -1   39.00    4.10
  -6   6  -1   36.10    3.50
  -6   6  -1   28.20    4.00
  -6   6  -1   26.00    3.80
  -6   7  -1   23.80    3.70
  -6   7  -1   22.30    3.60
  -6   7  -1   28.00    3.30
   6  -8   1   11.10    3.70
  -6   8  -1   11.20    2.70
  -6   8  -1   18.60    3.30
  -6   8  -1   11.70    3.20
  -6   9  -1   12.20    2.70
  -6   9  -1    8.90    2.50
  -6  10  -1   50.99    3.00
  -6  10  -1   51.89    3.10
   5  10   1   21.10    3.00
   5   9   1    9.80    2.60
   5   8   1    7.30    2.60
   5   7   1  149.39    8.20
   5   7   1  142.99   10.50
   5   7   1  157.08    6.60
   5   6   1 1012.50   31.80
   5   6   1  980.50   32.40
   5   5   1  150.18    6.60
   5   5   1  159.08    6.70
   5   4   1  335.27   11.90
   5   4   1  339.87   14.50
   5   3   1 1611.64   48.70
   5   3   1 1628.04   49.99
  -5  -3  -1 1475.25   50.29
   5   2   1   78.29    5.00
   5   2   1   70.39    3.80
  -5  -2  -1   75.79    6.10
   5   1   1  151.58    7.10
  -5  -1  -1  142.59    7.60
  -5   0  -1   12.40    3.90
   5  -1   1  155.68    7.00
  -5   1  -1  136.79    7.70
   5  -2   1   78.29    5.10
  -5   2  -1   64.69    6.60
   5  -3   1 1704.33   53.99
   5  -4   1  314.17   13.80
  -5   4  -1  322.17   11.90
  -5   4  -1  315.77   11.60
  -5   4  -1  311.57   12.30
  -5   4  -1  327.57   11.80
  -5   5  -1  150.28    6.90
  -5   5  -1  149.29    6.90
  -5   5  -1  152.98    7.50
  -5   5  -1  162.98    7.20
  -5   6  -1 1001.60   31.80
  -5   6  -1  964.90   32.30
  -5   6  -1  943.71   31.70
  -5   7  -1  157.78    7.90
  -5   7  -1  153.58    7.10
  -5   7  -1  154.48    7.30
   5  -8   1    8.90    2.50
  -5   8  -1    6.70    1.80
  -5   8  -1   10.70    2.80
  -5   8  -1    8.60    2.00
  -5   9  -1   15.00    3.00
  -5  10  -1   21.00    2.50
  -5  10  -1   18.30    2.60
   5 -11   1   18.30    2.00
  -5  11  -1   19.30    1.90
   4  10   1    1.30    2.40
   4   9   1    4.50    1.40
   4   9   1    2.10    1.60
   4   9   1   -0.10    3.60
   4   8   1   35.00    3.40
   4   8   1   34.40    3.50
   4   8   1   41.90    4.30
   4   7   1  250.47    9.70
   4   7   1  258.27   10.10
   4   7   1  251.87   10.30
   4   6   1    1.10    1.70
   4   6   1   -0.50    2.70
   4   6   1    2.60    1.30
   4   5   1  206.68    8.10
   4   5   1  209.28    8.30
   4   4   1   10.90    2.00
   4   4   1   14.10    4.00
  -4  -4  -1    8.40    2.40
   4   3   1    0.40    1.20
   4   3   1   -1.90    1.70
  -4  -3  -1    0.70    1.70
   4   2   1  367.26   12.50
  -4  -2  -1  330.07   12.50
   4   1   1   74.59    4.10
  -4  -1  -1   74.49    4.30
   4   0   1    0.50    0.90
  -4   0  -1   -0.50    1.10
   4  -1   1   73.29    4.00
  -4   1  -1   76.89    4.30
   4  -2   1  338.17   12.30
  -4   2  -1  347.47   12.50
   4  -3   1   -1.00    1.60
  -4   3  -1    3.40    2.20
   4  -4   1   13.90    4.00
  -4   4  -1   10.10    2.70
  -4   5  -1  202.68    8.40
  -4   5  -1  189.28    8.30
  -4   5  -1  197.38    8.00
  -4   5  -1  191.28    8.30
  -4   6  -1    2.30    2.00
  -4   6  -1    5.20    1.80
  -4   6  -1    0.50    1.90
  -4   7  -1  250.17   10.20
  -4   7  -1  256.37   10.50
  -4   7  -1  257.57   10.10
  -4   8  -1   46.00    4.20
  -4   8  -1   39.70    3.80
  -4   8  -1   43.40    3.70
  -4   9  -1    3.60    1.70
  -4   9  -1    2.70    1.60
  -4  10  -1    0.70    1.40
  -4  10  -1    0.70    1.30
   4 -11   1   16.80    2.90
  -4  11  -1   23.30    2.80
  -4  11  -1   21.70    2.50
   3  10   1    3.60    1.70
   3  10   1    2.10    2.00
   3  10   1    0.60    1.30
   3   9   1  152.18    6.40
   3   9   1  142.49    6.60
   3   9   1  135.79    6.60
   3   8   1   35.30    3.50
   3   8   1   25.80    4.10
   3   8   1   37.50    3.30
   3   7   1  237.28    9.50
   3   7   1  227.78    9.50
   3   7   1  243.18    9.30
   3   6   1  231.58    9.10
   3   6   1  235.88    9.80
   3   6   1  246.98    9.30
   3   5   1   21.00    2.60
   3   4   1 1147.29   36.90
   3   4   1 1220.98   36.70
  -3  -4  -1 1178.58   36.80
   3   3   1 1130.09   34.90
  -3  -3  -1 1110.29   35.00
   3   2   1   29.30    2.20
  -3  -2  -1   33.40    2.40
   3   1   1 1616.14   51.99
  -3  -1  -1 1774.22   52.19
   3   0   1  256.47    9.30
  -3   0  -1  269.27    9.30
   3  -1   1 1582.74   49.70
  -3   1  -1 1647.24   49.80
   3  -2   1   26.80    2.10
   3  -3   1 1151.38   37.30
  -3   3  -1 1251.97   37.80
   3  -4   1 1221.98   38.00
  -3   4  -1 1217.88   38.20
  -3   6  -1  262.07    9.70
  -3   6  -1  237.08    9.90
  -3   6  -1  240.08    9.80
  -3   7  -1  226.68    9.30
  -3   7  -1  225.98    9.10
  -3   7  -1  227.48    9.60
  -3   8  -1   34.20    3.40
  -3   8  -1   36.50    3.80
  -3   8  -1   40.00    4.00
  -3   9  -1  145.59    7.10
  -3   9  -1  152.18    6.90
  -3  10  -1    1.70    1.40
  -3  10  -1    3.50    1.50
   3 -11   1   -1.00    1.30
  -3  11  -1   -0.70    1.90
  -3  11  -1    0.10    1.10
   2  11   1   -1.20    1.20
   2  11   1   -1.50    1.80
   2  10   1  323.37   11.50
   2  10   1  324.77   12.00
   2  10   1  328.37   11.60
   2   9   1   26.90    3.60
   2   9   1   29.00    3.60
   2   9   1   34.00    3.30
   2   8   1  332.07   12.70
   2   8   1  348.47   12.50
   2   8   1  351.06   12.80
   2   7   1    6.70    2.10
   2   7   1   12.10    3.30
   2   7   1    6.90    1.70
   2   6   1  129.39    6.20
   2   6   1  116.09    6.60
   2   6   1  122.29    5.60
   2   5   1  480.45   16.10
   2   4   1 3227.08   95.29
   2   4   1 3016.30   95.99
  -2  -4  -1 3262.27   95.29
   2   3   1   61.59    2.70
  -2  -3  -1   63.19    2.80
   2   2   1  145.79    5.20
  -2  -2  -1  140.69    5.20
   2   1   1  507.15   17.00
  -2  -1  -1  569.24   17.10
   2   0   1   -0.40    0.40
  -2   0  -1    0.50    0.60
   2  -1   1  510.55   16.70
  -2   1  -1  549.54   16.80
   2  -2   1  134.69    5.10
  -2   2  -1  143.29    5.20
   2  -3   1   61.29    2.80
  -2   3  -1   60.79    2.80
   2  -4   1 3204.68   97.49
  -2   4  -1 3267.77   97.49
  -2   6  -1  118.09    6.20
  -2   6  -1  118.79    6.40
  -2   6  -1  120.39    6.00
  -2   7  -1    6.60    1.90
  -2   7  -1    6.70    1.80
  -2   7  -1    5.80    2.10
  -2   8  -1  320.37   12.30
  -2   8  -1  317.47   12.00
  -2   9  -1   36.50    3.70
  -2   9  -1   35.90    3.50
  -2  10  -1  354.36   12.40
  -2  10  -1  336.87   12.70
   2 -11   1    2.50    1.50
  -2  11  -1    0.30    1.40
  -2  11  -1    1.40    1.10
   1  11   1    1.90    1.20
   1  11   1    0.40    1.30
   1  10   1    0.70    1.50
   1  10   1   -0.70    1.40
   1   9   1   30.60    3.50
   1   9   1   25.80    3.20
   1   9   1   29.30    3.90
  -1  -9  -1   30.80    4.70
   1   8   1  107.59    5.80
   1   8   1  110.89    5.60
   1   8   1  106.19    5.70
  -1  -8  -1  103.99    6.40
   1   7   1    5.70    1.70
   1   7   1    2.90    2.00
   1   7   1    0.10    1.80
   1   6   1  264.47   10.90
   1   6   1  244.58    9.90
   1   5   1  121.79    5.20
   1   4   1   44.40    3.00
  -1  -3  -1 1315.37   39.60
   1   1   1  419.16   13.40
  -1  -1  -1  444.66   13.60
   1   0   1 3048.09   91.49
   1  -1   1  410.56   13.30
  -1   1  -1  445.86   13.30
   1  -2   1 2844.82   85.49
   1  -3   1 1204.78   38.20
  -1   3  -1 1326.27   38.30
  -1   5  -1  114.69    6.40
  -1   6  -1  226.08    9.00
  -1   6  -1  231.48    9.20
  -1   6  -1  226.98    9.50
  -1   7  -1    2.10    2.00
  -1   7  -1    1.50    1.90
  -1   8  -1  102.99    5.80
  -1   8  -1  106.39    5.80
  -1   9  -1   25.90    3.50
  -1   9  -1   25.60    3.50
   1 -10   1    0.10    1.70
  -1  10  -1    0.20    1.60
  -1  10  -1    2.50    1.70
   1 -11   1   -1.20    1.60
  -1  11  -1    2.50    1.40
  -1  11  -1    1.20    1.20
   0  11   1  195.38    7.30
   0  11   1  200.68    7.50
   0 -10  -1   24.20    4.30
   0   9   1   39.80    4.20
   0   9   1   41.50    4.40
   0  -9  -1   50.39    4.50
   0   8   1   46.70    4.10
   0   8   1   45.60    3.90
   0   8   1   43.50    4.20
   0   7   1  303.37   11.40
   0   7   1  303.37   11.10
   0   7   1  308.57   11.60
   0   6   1  212.78    9.10
   0   6   1  214.48    8.90
   0   6   1  224.88    8.40
   0   5   1   19.40    2.50
   0   1   1  534.15   16.10
   0  -1  -1  528.75   16.10
   0   0   1    0.00    0.10
   0   0  -1    0.00    0.10
   0  -1   1  543.65   16.30
   0   1  -1  527.15   16.20
   0   5  -1   21.00    2.70
   0   6  -1  233.18    8.80
   0   7  -1  294.87   11.40
   0   7  -1  305.37   11.70
   0   7  -1  318.47   11.30
   0   8  -1   43.10    4.00
   0   8  -1   42.80    4.00
   0   8  -1   37.60    4.00
   0  -9   1   44.50    4.00
   0   9  -1   44.00    4.20
   0   9  -1   49.70    3.90
   0 -10   1   20.70    3.40
   0  10  -1   23.10    3.30
   0  10  -1   21.40    3.10
   0 -11   1  188.38    7.30
   0  11  -1  193.98    7.30
   0  11  -1  190.28    7.10
  -1  12   1   20.30    2.30
  -1  11   1  137.89    5.70
  -1  11   1  136.89    5.50
  -1  10   1   59.29    4.50
   1 -10  -1   48.80    4.10
  -1   9   1  414.76   14.80
  -1   9   1  416.36   15.10
  -1   8   1   34.40    3.60
  -1   8   1   30.80    3.60
  -1   7   1   13.90    2.40
  -1   7   1   14.50    3.30
  -1   7   1   19.30    3.30
  -1   6   1  601.94   20.40
  -1   6   1  621.84   20.30
  -1   6   1  581.34   19.60
  -1   5   1 2085.19   63.79
   1  -3  -1   19.50    1.00
   1  -3  -1   17.30    1.10
   1  -2  -1    8.50    0.80
  -1   1   1    6.20    0.60
   1  -1  -1    5.20    0.70
  -1   0   1   34.80    1.50
   1   0  -1   34.00    1.50
  -1  -1   1    5.30    0.60
   1   1  -1    5.20    0.60
   1   2  -1    9.10    0.80
   1   3  -1   18.40    1.00
   1   3  -1   17.20    1.00
   1   4  -1  675.63   21.60
   1   5  -1 2204.68   67.59
   1   7  -1   14.20    3.80
   1   7  -1   15.80    4.20
   1   7  -1   17.20    3.10
  -1  -8   1   28.10    4.00
   1   8  -1   34.20    4.20
   1   8  -1   34.40    3.70
   1   8  -1   32.70    3.90
  -1  -9   1  422.76   14.70
   1   9  -1  422.56   14.90
   1   9  -1  410.86   14.50
   1   9  -1  393.06   14.70
  -1 -10   1   43.50    4.00
   1  10  -1   44.40    3.60
   1  10  -1   46.20    3.80
   1  11  -1  127.39    5.60
   1  11  -1  130.99    5.30
  -2  12   1   23.30    2.20
  -2  11   1   28.10    2.50
  -2  11   1   26.00    2.30
   2 -11  -1   26.00    3.10
  -2  10   1  190.78    7.80
  -2  10   1  194.48    8.20
  -2   9   1   20.60    3.10
  -2   9   1   21.60    3.10
  -2   8   1  198.58    8.50
  -2   8   1  199.18    8.20
  -2   8   1  195.58    8.40
  -2   7   1    0.00    1.60
  -2   7   1    1.00    1.80
  -2   7   1    2.70    2.10
  -2   6   1   64.19    4.70
  -2   6   1   64.29    4.80
  -2   6   1   71.09    4.80
   2  -4  -1  257.57    8.50
  -2   3   1   22.50    1.70
   2  -3  -1   21.70    1.70
  -2   2   1   35.70    1.90
   2  -2  -1   35.10    2.00
  -2   1   1 1360.26   40.90
   2  -1  -1 1313.87   40.90
  -2   0   1    0.20    0.50
   2   0  -1   -0.20    0.40
  -2  -1   1 1439.96   43.90
  -2  -2   1   33.60    1.90
   2   2  -1   33.30    1.90
   2   3  -1   22.60    1.70
   2   4  -1  265.37    8.20
   2   4  -1  252.27    8.20
   2   4  -1  240.68    9.00
   2   5  -1    4.60    1.40
   2   6  -1   68.49    3.90
   2   6  -1   56.29    5.20
  -2  -7   1    2.00    2.40
   2   7  -1    2.50    2.00
   2   7  -1    1.30    2.50
   2   7  -1    1.50    1.40
  -2  -8   1  197.28    8.60
   2   8  -1  196.98    8.20
   2   8  -1  205.08    8.60
   2   8  -1  192.58    8.60
  -2  -9   1   16.50    4.00
   2   9  -1   14.60    3.30
   2   9  -1   25.20    3.90
   2  10  -1  184.58    7.60
   2  10  -1  184.48    7.10
   2  10  -1  165.98    7.70
  -3  11   1   -1.40    1.20
  -3  11   1   -0.40    1.00
   3 -11  -1    1.30    2.00
  -3  10   1   25.70    3.00
  -3  10   1   23.50    2.80
  -3   9   1   13.90    2.90
  -3   9   1   16.20    3.10
  -3   8   1   31.20    3.40
  -3   8   1   25.40    3.40
  -3   8   1   25.90    3.40
  -3   7   1   30.40    3.70
  -3   7   1   27.60    3.50
  -3   7   1   27.20    3.70
  -3   6   1  153.28    7.00
  -3   6   1  148.99    6.70
  -3   6   1  154.98    7.00
   3  -4  -1    6.20    1.40
   3  -3  -1  203.88    7.60
  -3   2   1    2.00    1.10
   3  -2  -1    2.90    1.00
  -3   1   1 3786.72  114.09
   3  -1  -1 3752.92  114.09
  -3  -1   1 3661.53  112.19
   3   1  -1 3756.32  112.39
  -3  -2   1    1.40    0.80
   3   2  -1    1.10    0.90
  -3  -3   1  204.08    7.50
   3   3  -1  192.38    7.30
   3   3  -1  197.68    7.40
   3   4  -1    8.80    2.30
   3   4  -1    5.00    1.30
   3   5  -1    0.00    1.30
  -3  -6   1  146.49    8.40
   3   6  -1  157.68    7.00
   3   6  -1  155.28    6.70
  -3  -7   1   20.20    4.70
   3   7  -1   25.80    2.90
   3   7  -1   15.30    3.10
  -3  -8   1   26.00    4.60
   3   8  -1   24.10    3.30
   3   8  -1   22.60    4.60
   3   8  -1   29.60    3.30
   3   9  -1    9.50    2.90
   3   9  -1   15.00    3.00
   3   9  -1   10.10    2.70
   3  10  -1   29.30    3.60
   3  10  -1   20.40    2.90
  -4  11   1    0.60    1.00
   4 -11  -1    2.50    1.40
  -4  10   1   25.80    2.80
  -4  10   1   28.30    2.80
  -4   9   1  332.37   12.80
  -4   9   1  337.57   12.50
  -4   8   1  126.09    8.20
  -4   8   1  133.19    6.40
  -4   8   1  130.29    6.60
  -4   7   1  162.18    7.30
  -4   7   1  158.78    7.60
  -4   7   1  165.28    7.40
  -4   6   1   36.50    4.60
  -4   6   1   31.60    3.60
  -4   6   1   33.90    3.80
  -4   6   1   33.50    3.40
  -4   5   1  373.16   13.20
  -4   5   1  361.86   13.60
  -4   5   1  365.96   13.10
  -4   4   1  372.76   14.00
   4  -4  -1  375.86   13.70
  -4   3   1  412.06   15.00
   4  -3  -1  439.86   15.00
  -4   2   1  220.58    8.90
   4  -2  -1  237.28    9.20
  -4   1   1  458.75   15.70
   4  -1  -1  457.75   15.80
  -4   0   1   -1.10    1.10
   4   0  -1    0.20    1.20
  -4  -1   1  439.16   15.60
   4   1  -1  478.25   15.90
  -4  -2   1  214.78    8.50
   4   2  -1  217.08    8.50
  -4  -3   1  425.66   14.60
   4   3  -1  411.56   14.40
   4   3  -1  392.76   13.70
   4   4  -1  382.26   13.10
   4   4  -1  378.26   13.60
   4   5  -1  408.16   16.60
   4   5  -1  379.36   13.70
   4   6  -1   19.20    3.70
   4   6  -1   29.00    2.80
   4   7  -1  162.08    7.20
   4   7  -1  166.58    7.40
   4   8  -1  121.99    5.80
   4   8  -1  124.69    6.20
   4   9  -1  308.07   10.80
   4   9  -1  283.27   11.30
   4  10  -1   35.30    4.60
  -5  11   1   79.79    3.50
  -5  11   1   76.79    3.40
   5 -11  -1   75.69    3.50
  -5  10   1    8.90    2.30
  -5  10   1    9.40    2.20
  -5   9   1  154.98    9.60
  -5   9   1  162.78    8.00
  -5   9   1  154.88    6.70
  -5   8   1  127.49    6.40
  -5   8   1  125.59    6.20
  -5   8   1  115.19    6.10
  -5   7   1    6.00    1.90
  -5   7   1    4.70    1.70
  -5   7   1    4.70    2.00
  -5   6   1    7.70    1.90
  -5   6   1    8.20    2.10
  -5   6   1    7.40    1.80
  -5   6   1    8.40    2.00
  -5   5   1  419.16   14.90
  -5   5   1  419.76   14.70
  -5   5   1  411.96   15.20
  -5   5   1  418.06   14.60
  -5   4   1  411.16   14.30
  -5   4   1  410.76   14.40
  -5   4   1  399.76   14.30
   5  -4  -1  405.76   16.10
   5  -3  -1  873.71   29.30
  -5   2   1   15.50    4.90
   5  -2  -1   14.10    3.80
  -5   1   1   65.89    5.60
   5  -1  -1   72.89    4.90
  -5   0   1  143.19    7.20
   5   0  -1  129.89    6.70
   5   1  -1   74.69    4.90
  -5  -2   1    8.30    2.30
   5   2  -1    6.90    2.00
   5   2  -1    8.30    2.40
  -5  -3   1  764.02   28.50
   5   3  -1  854.91   28.20
   5   3  -1  900.11   27.00
   5   4  -1  401.86   16.20
   5   4  -1  419.66   14.30
   5   5  -1  419.96   14.90
   5   6  -1   13.10    2.40
   5   7  -1    5.60    1.90
   5   8  -1  126.19    7.20
   5   9  -1  143.69    6.60
   5  10  -1    8.60    2.80
  -6  10   1  165.28    6.40
  -6  10   1  169.88    6.60
  -6   9   1   20.30    2.80
  -6   9   1   13.80    2.60
  -6   9   1   13.30    2.60
  -6   8   1   11.10    3.00
  -6   8   1    8.40    1.80
  -6   8   1    9.00    2.10
  -6   7   1  190.68    8.60
  -6   7   1  197.38    9.20
  -6   7   1  187.18    8.20
  -6   6   1   42.60    3.90
  -6   6   1   41.20    4.30
  -6   6   1   49.20    4.10
  -6   6   1   44.50    3.70
  -6   5   1   -2.50    1.90
  -6   5   1    0.50    1.50
  -6   5   1    1.30    1.80
  -6   5   1   -1.40    2.10
  -6   4   1   15.90    3.20
  -6   4   1   14.60    3.30
  -6   4   1   11.30    3.00
  -6   3   1   96.59    5.30
  -6   3   1  101.69    5.40
  -6   3   1  101.99    5.10
   6  -3  -1   83.69    9.60
   6  -2  -1 2850.41   89.29
   6  -1  -1 1250.87   41.20
   6   0  -1    1.50    2.80
   6   1  -1 1075.19   34.20
   6   1  -1 1108.69   36.40
   6   2  -1 2998.10   92.79
   6   2  -1 2946.11   90.39
   6   3  -1  102.19    9.60
   6   3  -1  101.59    4.90
   6   4  -1   15.10    2.40
   6   5  -1    0.10    1.40
   6   6  -1   44.40    3.60
   6   7  -1  180.88    8.10
   6   8  -1    7.30    2.70
   6   9  -1   11.50    2.40
   6  10  -1  171.98    6.80
  -7  10   1   10.10    1.80
  -7  10   1    8.40    1.80
  -7   9   1    8.00    2.20
  -7   9   1    4.20    1.30
  -7   8   1    5.80    1.50
  -7   8   1    4.80    1.80
  -7   8   1    7.80    2.50
  -7   7   1   47.00    3.90
  -7   7   1   44.40    4.10
  -7   7   1   43.40    3.60
  -7   6   1  553.14   19.70
  -7   6   1  544.55   19.30
  -7   6   1  563.04   19.10
  -7   6   1  576.34   19.80
  -7   5   1   28.70    3.20
  -7   5   1   21.60    3.60
  -7   5   1   25.90    4.30
  -7   5   1   29.80    5.70
  -7   4   1  269.87   11.10
  -7   4   1  289.07   10.70
  -7   4   1  271.07   10.90
  -7   4   1  261.07   10.30
  -7   3   1  121.29    5.80
  -7   3   1  105.69    7.20
  -7   3   1  129.39    6.20
  -7   3   1  123.39    6.00
  -7   2   1  280.87   10.70
  -7   2   1  286.47   10.60
  -7   2   1  282.87   10.80
  -7   1   1  157.68    6.50
  -7   1   1  139.69    6.80
  -7   1   1  139.09    6.40
  -7   0   1   48.10    4.30
  -7   0   1   41.20    6.10
  -7   0   1   47.90    3.70
  -7  -1   1  143.89   11.30
  -7  -1   1  149.88    6.50
  -7  -2   1  276.57   10.20
  -7  -3   1  125.49    5.90
   7   3  -1  124.79    5.80
  -7  -4   1  282.57   10.40
   7   4  -1  271.87   10.50
  -7  -5   1   23.40    3.50
   7   5  -1   29.00    3.00
   7   6  -1  549.45   19.30
  -7  -7   1   36.60    3.40
   7   7  -1   33.00    3.10
  -7  -8   1    5.60    1.60
   7   8  -1    3.50    1.40
   7   9  -1    4.00    1.60
  -8   9   1   21.10    2.70
  -8   9   1   20.00    2.20
  -8   8   1    8.90    2.50
  -8   8   1   10.70    2.10
  -8   8   1    5.10    1.30
  -8   7   1   15.30    4.90
  -8   7   1   25.00    3.30
  -8   6   1  221.58    9.20
  -8   6   1  217.78    9.10
  -8   6   1  220.58    9.30
  -8   5   1  114.49    5.80
  -8   5   1  118.19    6.10
  -8   5   1  118.19    5.90
  -8   5   1  116.09    6.50
  -8   4   1  241.18    9.80
  -8   4   1  244.58    9.60
  -8   4   1  234.18   10.20
  -8   4   1  240.48    9.50
  -8   3   1 1265.07   44.40
  -8   3   1 1429.76   43.90
  -8   3   1 1396.76   43.80
  -8   3   1 1457.75   44.20
  -8   2   1    9.70    2.90
  -8   2   1   12.70    3.30
  -8   2   1   12.40    3.50
  -8   1   1  141.79    6.50
  -8   1   1  151.88    6.90
  -8   1   1  142.59    6.50
  -8   0   1   -0.90    2.40
  -8   0   1    2.00    1.60
  -8   0   1    1.00    2.10
  -8  -1   1  139.39    6.90
  -8  -1   1  138.09    6.30
  -8  -1   1  134.49    7.10
  -8  -2   1   19.50    3.10
  -8  -3   1 1403.26   44.60
   8   3  -1 1443.66   44.80
  -8  -4   1  234.78    9.40
   8   4  -1  258.67    9.90
  -8  -5   1  120.19    5.60
   8   5  -1  108.69    5.80
  -8  -6   1  221.98    8.50
   8   6  -1  215.58    8.90
  -8  -7   1   17.90    2.70
   8   7  -1   27.40    2.90
  -8  -8   1    7.90    1.60
   8   8  -1   11.60    2.60
   8   9  -1   21.60    2.70
  -9   9   1   17.70    1.80
  -9   8   1   10.80    2.50
  -9   8   1   13.60    1.90
  -9   8   1   14.10    1.90
   9  -8  -1    7.60    1.80
  -9   7   1   84.69    4.20
  -9   7   1   77.39    4.40
  -9   7   1   83.89    4.30
  -9   6   1   13.70    3.50
  -9   6   1   17.00    3.00
  -9   6   1   14.70    2.70
  -9   5   1    7.60    2.30
  -9   5   1    8.70    2.70
  -9   5   1   13.60    3.00
  -9   5   1   10.60    2.70
  -9   4   1  138.49    7.40
  -9   4   1  128.09    6.50
  -9   4   1  136.09    7.30
  -9   4   1  134.69    6.30
  -9   3   1   38.00    3.70
  -9   3   1   38.90    3.70
  -9   3   1   40.00    3.80
  -9   2   1  575.44   19.10
  -9   2   1  562.54   19.30
  -9   2   1  551.94   19.10
  -9   1   1  894.81   29.40
  -9   1   1  906.91   29.10
  -9   1   1  896.71   29.40
  -9   0   1   83.49    5.60
  -9   0   1   86.29    4.80
  -9   0   1   85.19    5.00
  -9  -1   1  845.02   28.40
  -9  -1   1  884.61   28.30
  -9  -1   1  894.91   28.40
  -9  -2   1  546.25   18.50
  -9  -3   1   42.90    3.50
  -9  -4   1  129.59    5.80
   9   4  -1  119.79    6.40
   9   5  -1    6.70    2.00
  -9  -6   1   14.80    2.70
   9   6  -1   10.80    3.10
  -9  -7   1   78.19    3.90
   9   7  -1   80.19    4.40
   9   8  -1   10.30    3.10
 -10   8   1   25.10    1.90
 -10   7   1    1.00    1.10
 -10   7   1    0.30    1.30
 -10   6   1  122.79    6.10
 -10   6   1  126.19    5.40
 -10   5   1   45.50    3.20
 -10   5   1   50.79    3.50
 -10   4   1  124.69    5.80
 -10   4   1  102.69    6.80
 -10   4   1  115.89    6.00
 -10   3   1   73.29    4.40
 -10   3   1   80.89    4.60
 -10   3   1   78.19    4.50
 -10   2   1   15.50    2.90
 -10   2   1   17.70    3.50
 -10   2   1   13.30    2.80
 -10   1   1   73.29    4.90
 -10   1   1   70.39    4.40
 -10   1   1   74.09    4.50
 -10   0   1    1.00    1.40
 -10   0   1    2.60    2.50
 -10   0   1   -2.00    1.90
 -10  -1   1   74.09    4.20
 -10  -1   1   69.39    5.10
 -10  -2   1   19.30    2.90
 -10  -3   1   71.19    4.00
 -10  -4   1   87.59    5.30
 -10  -5   1   39.10    2.90
 -10  -6   1  104.79    4.60
  10   6  -1  114.69    9.30
 -11   6   1   83.49    3.80
 -11   6   1   86.59    3.70
 -11   5   1   23.40    2.40
 -11   5   1   21.70    2.20
 -11   4   1  333.57   12.00
 -11   4   1  341.67   11.70
 -11   3   1   -1.10    1.60
 -11   3   1    0.50    1.40
 -11   2   1    8.90    2.40
 -11   2   1    8.20    2.40
 -11   2   1    3.00    1.80
 -11   1   1   26.70    3.60
 -11   1   1   33.20    4.40
 -11   1   1   35.30    3.20
 -11   0   1   98.99    5.20
 -11  -1   1   35.50    3.10
 -11  -2   1   11.20    2.30
 -11  -3   1   -0.20    1.20
 -11  -4   1  320.37   11.00
 -11  -5   1   17.10    2.40
 -12   5   1   93.59    3.80
 -12   4   1    7.00    1.90
 -12   4   1    3.90    3.20
 -12   3   1    5.90    1.90
 -12   2   1    2.20    1.30
 -12   1   1   20.90    2.30
 -12   0   1   -1.40    1.20
 -12  -1   1   21.20    2.40
 -12  -2   1    2.90    1.10
 -12  -3   1    5.20    1.30
 -12  -4   1    1.30    1.40
 -13   3   1   32.70    2.30
 -13   2   1   49.30    2.60
 -13   1   1  102.69    4.10
 -13   0   1   26.70    2.20
 -13  -1   1  105.59    4.20
 -13  -2  -2   -1.20    1.00
 -13  -1  -2    2.00    1.00
 -13   0  -2   -0.40    0.90
 -13   1  -2    1.30    1.00
 -13   2  -2    2.60    1.00
 -12  -5  -2    2.20    1.20
 -12  -4  -2   68.69    3.50
 -12  -3  -2    6.20    1.70
 -12  -2  -2  146.39    5.80
 -12  -1  -2   16.90    2.20
 -12   0  -2  227.68    9.60
 -12   1  -2   19.70    2.20
 -12   2  -2  142.19    5.90
 -12   3  -2    3.80    1.20
  12  -4   2   63.79    3.60
 -12   4  -2   71.19    3.50
 -12   5  -2   -0.70    1.00
 -11  -6  -2    6.20    1.10
 -11  -5  -2    9.40    1.70
 -11  -4  -2    5.10    1.10
 -11  -3  -2    0.70    1.10
 -11  -2  -2   22.70    2.50
 -11  -1  -2    1.90    1.30
 -11   1  -2    3.00    2.00
 -11   2  -2   28.10    2.90
 -11   3  -2    0.30    1.20
 -11   4  -2   10.60    2.20
 -11   4  -2   12.70    2.90
 -11   5  -2   16.20    2.40
 -11   5  -2   19.80    3.00
  11  -6   2   11.90    1.80
 -11   6  -2   10.60    2.50
 -10  -6  -2   17.70    2.10
 -10  -5  -2  168.48    6.70
 -10  -4  -2   51.79    4.60
 -10  -3  -2  338.47   12.20
 -10  -2  -2   50.79    3.50
 -10  -1  -2    4.40    1.50
 -10   0  -2  113.39    5.60
 -10   1  -2    1.50    1.40
 -10   2  -2   47.70    5.60
 -10   2  -2   43.30    3.50
 -10   3  -2  345.77   13.00
 -10   3  -2  340.57   12.70
 -10   3  -2  343.57   12.50
 -10   4  -2   49.60    4.00
 -10   4  -2   59.99    5.00
 -10   4  -2   49.50    4.30
 -10   5  -2  173.98    7.20
 -10   5  -2  170.08    6.90
 -10   5  -2  162.78    7.10
 -10   6  -2   13.80    2.70
 -10   6  -2   12.60    2.40
  10  -7   2   70.79    3.40
 -10   7  -2   68.09    3.50
 -10   7  -2   66.89    3.40
  10  -8   2   92.19    4.30
 -10   8  -2   94.69    3.80
   9   8   2    2.70    2.00
   9   7   2   13.80    3.00
  -9  -7  -2    7.10    2.10
   9   6   2    0.90    1.80
  -9  -6  -2   -0.90    1.30
   9   5   2    3.30    1.90
  -9  -5  -2    6.50    1.50
   9   4   2   68.19    4.90
  -9  -4  -2   78.19    4.30
  -9  -3  -2   28.00    3.00
  -9  -2  -2   34.40    3.20
  -9  -1  -2   44.50    3.40
  -9   0  -2   -0.50    2.10
  -9   0  -2    4.70    1.40
  -9   1  -2   43.60    3.60
  -9   1  -2   50.89    5.50
  -9   1  -2   53.29    4.00
  -9   2  -2   36.30    3.40
  -9   2  -2   35.80    3.40
  -9   2  -2   44.00    4.70
  -9   2  -2   33.00    4.90
  -9   3  -2   35.60    4.00
  -9   3  -2   30.60    4.30
  -9   3  -2   30.40    3.50
  -9   3  -2   33.50    3.60
  -9   4  -2   74.79    4.70
  -9   4  -2   75.09    4.70
  -9   4  -2   74.79    5.10
  -9   5  -2    5.90    1.80
  -9   5  -2    6.70    1.70
  -9   5  -2    5.20    1.90
  -9   6  -2    1.70    1.60
  -9   6  -2    1.70    1.50
  -9   6  -2   -0.70    1.60
   9  -7   2   17.60    2.30
  -9   7  -2   12.50    2.50
  -9   7  -2   13.90    2.20
  -9   7  -2   17.50    2.70
   9  -8   2   -1.00    1.30
  -9   8  -2    1.10    1.10
  -9   8  -2    1.00    1.10
   8   9   2    0.20    1.70
  -8  -9  -2    3.90    1.20
   8   8   2    4.10    1.60
  -8  -8  -2   -0.20    1.10
   8   7   2   28.10    4.80
  -8  -7  -2   31.00    2.70
   8   6   2   55.19    4.00
  -8  -6  -2   67.89    3.90
   8   5   2   93.29    5.20
  -8  -5  -2   93.49    4.90
   8   4   2  143.59    6.50
  -8  -4  -2  134.89    6.20
   8   3   2  197.18    8.10
  -8  -3  -2  189.78    7.90
  -8  -1  -2   76.99    4.50
  -8   0  -2  810.32   26.20
  -8   0  -2  784.72   26.60
  -8   0  -2  819.42   26.20
  -8   1  -2   88.09    5.10
  -8   1  -2   87.59    4.80
  -8   1  -2  100.79    6.10
  -8   2  -2  282.37   11.30
  -8   2  -2  290.67   10.70
  -8   2  -2  272.67   10.90
  -8   3  -2  199.28    8.30
  -8   3  -2  187.98    8.00
  -8   3  -2  192.98    8.20
  -8   3  -2  194.38    8.60
  -8   4  -2  133.49    6.40
  -8   4  -2  135.19    7.00
  -8   4  -2  142.99    6.50
  -8   4  -2  130.49    6.70
  -8   5  -2   98.69    5.30
  -8   5  -2   89.39    5.50
  -8   5  -2   88.59    5.80
  -8   6  -2   62.09    4.20
  -8   6  -2   59.09    4.40
  -8   6  -2   57.19    4.50
  -8   7  -2   24.60    3.10
  -8   7  -2   27.40    3.20
  -8   7  -2   29.40    3.40
   8  -8   2    0.80    1.50
  -8   8  -2   -0.30    1.30
  -8   8  -2    0.00    1.40
   8  -9   2    5.20    1.90
  -8   9  -2    2.50    1.30
  -8   9  -2    2.70    1.10
  -7 -10  -2   15.10    2.40
   7   9   2   27.70    2.70
  -7  -9  -2   27.30    2.30
   7   8   2    0.70    1.50
   7   7   2  223.38    9.10
   7   6   2   31.70    3.40
   7   5   2    1.40    1.40
   7   4   2  139.09    6.30
   7   3   2    3.90    1.60
  -7  -3  -2    3.70    1.70
   7   2   2  284.57   10.90
  -7  -2  -2  279.67   10.40
  -7  -1  -2   10.60    2.00
  -7   0  -2    2.70    2.50
  -7   0  -2    0.70    1.60
  -7   0  -2    0.50    3.50
  -7   1  -2   13.60    2.80
  -7   1  -2   10.00    3.40
  -7   1  -2    8.20    2.60
  -7   2  -2  278.97   11.00
  -7   2  -2  262.17   10.70
  -7   2  -2  281.77   10.40
  -7   2  -2  279.77   10.50
  -7   3  -2    5.50    2.00
  -7   3  -2   10.00    3.10
  -7   3  -2    4.20    1.70
  -7   4  -2  138.79    7.00
  -7   4  -2  135.09    6.50
  -7   4  -2  129.99    7.20
  -7   5  -2    5.40    1.80
  -7   5  -2   -3.50    2.00
  -7   5  -2   -1.60    2.10
  -7   6  -2   46.40    4.10
  -7   6  -2   30.90    4.00
  -7   6  -2   37.10    3.50
  -7   7  -2  252.67   10.30
  -7   7  -2  249.78   10.50
  -7   7  -2  260.67   10.00
   7  -8   2    1.70    1.70
  -7   8  -2    0.60    1.30
  -7   8  -2    1.50    1.50
  -7   8  -2    2.10    1.60
   7  -9   2   22.60    3.80
  -7   9  -2   29.90    2.70
  -7   9  -2   29.50    2.70
  -7  10  -2   22.30    2.60
  -7  10  -2   25.00    2.00
   6  10   2   20.80    2.70
   6   9   2   79.99    4.30
   6   8   2   37.90    3.20
   6   7   2   12.30    2.70
   6   6   2   19.40    3.30
   6   6   2   12.70    3.70
   6   5   2  301.97   10.80
   6   5   2  252.57   11.30
   6   4   2  242.18    9.20
   6   4   2  239.48   11.40
   6   3   2  416.46   14.30
   6   2   2   26.50    6.40
   6   2   2   29.60    2.90
   6   1   2  317.07   13.30
   6   1   2  288.47   10.80
   6   0   2    5.80    3.10
   6  -1   2  317.87   13.60
   6  -2   2   26.00    6.40
  -6   2  -2   32.80    4.60
  -6   3  -2  407.76   14.30
  -6   3  -2  406.86   14.00
  -6   3  -2  390.76   14.20
  -6   3  -2  403.26   14.70
  -6   4  -2  244.98    9.90
  -6   4  -2  250.27    9.70
  -6   4  -2  246.98    9.50
  -6   4  -2  236.18   10.20
  -6   5  -2  318.77   12.60
  -6   5  -2  326.37   12.50
  -6   5  -2  334.87   12.20
  -6   6  -2   18.10    3.50
  -6   6  -2   11.60    3.60
  -6   6  -2   12.80    3.10
  -6   7  -2    9.80    3.00
  -6   7  -2   15.60    3.50
  -6   7  -2   10.90    2.10
   6  -8   2   37.20    4.20
  -6   8  -2   42.00    4.00
  -6   8  -2   39.00    3.40
  -6   8  -2   41.50    4.00
   6  -9   2   83.09    5.50
  -6   9  -2   77.29    4.50
  -6   9  -2   80.29    4.30
  -6  10  -2   19.30    2.20
   5  10   2   41.20    3.40
   5   9   2  154.78    6.80
   5   8   2    1.40    1.50
   5   8   2    5.20    2.20
   5   7   2   42.40    4.70
   5   7   2   49.50    3.60
   5   7   2   52.09    4.60
   5   6   2    0.70    1.60
   5   6   2   -1.50    2.60
   5   6   2   -0.20    1.50
   5   5   2  103.19    6.70
   5   5   2  110.89    5.30
   5   5   2  114.59    5.40
   5   4   2  364.46   12.90
   5   4   2  362.06   15.60
   5   4   2  372.86   12.90
   5   3   2    6.70    2.70
   5   3   2    4.90    1.30
   5   2   2  373.06   13.60
   5   2   2  349.37   12.10
  -5  -2  -2  344.57   14.20
   5   1   2  250.57   10.00
  -5  -1  -2  230.08   10.40
   5   0   2    2.40    1.90
  -5   0  -2    0.30    1.90
   5  -1   2  246.38   10.00
  -5   1  -2  233.38   10.50
   5  -2   2  357.56   13.70
  -5   2  -2  370.26   15.50
   5  -3   2   14.80    4.70
   5  -4   2  378.06   15.30
  -5   4  -2  362.16   13.20
  -5   4  -2  370.46   13.50
  -5   4  -2  369.16   13.70
  -5   4  -2  370.36   13.10
  -5   5  -2  118.59    6.40
  -5   5  -2  121.49    6.10
  -5   5  -2  109.39    5.80
  -5   6  -2   -1.60    1.90
  -5   7  -2   53.19    4.60
  -5   7  -2   55.39    4.40
  -5   7  -2   52.29    4.40
   5  -8   2   -1.10    2.40
  -5   8  -2    0.80    1.80
  -5   8  -2    2.70    1.60
  -5   8  -2    3.90    1.90
  -5   9  -2  159.08    7.00
  -5   9  -2  154.28    7.50
  -5  10  -2   46.40    3.20
  -5  10  -2   48.50    3.20
   5 -11   2   93.09    3.90
  -5  11  -2   92.69    4.00
   4  10   2    4.90    1.80
   4  10   2    1.70    2.00
   4   9   2    2.40    1.40
   4   9   2    0.80    1.70
   4   9   2   -0.40    2.40
   4   8   2  110.99    5.70
   4   8   2  112.19    5.90
   4   8   2  113.99    5.60
   4   7   2  115.59    5.60
   4   7   2  111.99    5.70
   4   7   2  116.19    6.20
   4   6   2  288.07   10.40
   4   6   2  275.47   10.90
   4   6   2  277.97   10.70
   4   5   2  219.48    8.60
   4   5   2  223.98    8.60
   4   4   2  587.54   18.80
   4   4   2  574.64   19.30
  -4  -4  -2  546.85   19.60
   4   3   2  339.77   11.60
   4   3   2  338.37   12.40
  -4  -3  -2  340.37   12.70
   4   2   2   14.90    2.50
   4   2   2   14.50    2.20
  -4  -2  -2   13.30    2.90
   4   1   2 1023.20   32.60
  -4  -1  -2 1021.40   32.70
   4   0   2 3768.72  116.69
  -4   0  -2 3905.11  116.89
   4  -1   2 1033.00   33.30
  -4   1  -2 1063.29   33.60
   4  -2   2   16.10    2.60
  -4   2  -2   14.90    3.10
  -4   3  -2  320.17   12.20
   4  -4   2  571.44   19.70
  -4   4  -2  563.54   20.00
  -4   5  -2  215.48    9.00
  -4   5  -2  220.28    8.60
  -4   5  -2  204.48    9.10
  -4   6  -2  287.67   11.40
  -4   6  -2  285.87   10.80
  -4   6  -2  285.27   11.10
  -4   7  -2  113.39    6.10
  -4   7  -2  115.29    6.20
  -4   7  -2  104.99    5.70
   4  -8   2  126.59    6.70
  -4   8  -2  118.69    6.60
  -4   8  -2  115.69    5.90
  -4   8  -2  119.89    6.10
  -4   9  -2    0.00    1.80
  -4   9  -2   -0.50    1.60
  -4  10  -2    4.00    1.50
   4 -11   2  117.99    4.90
  -4  11  -2  120.39    5.10
  -4  11  -2  104.99    5.00
   3  10   2   98.39    4.80
   3  10   2   96.89    4.60
   3  10   2   99.09    5.20
   3   9   2   11.30    3.10
   3   9   2   19.60    3.30
   3   9   2   15.80    2.60
   3   8   2    6.60    1.90
   3   8   2    8.00    2.70
   3   8   2   11.50    2.90
   3   7   2   78.59    4.50
   3   7   2   75.59    4.40
   3   7   2   76.79    4.90
   3   6   2    2.40    1.90
   3   6   2    1.60    1.40
   3   6   2    4.20    2.20
   3   5   2   25.40    3.70
   3   4   2 1130.59   34.90
   3   4   2 1102.19   34.70
  -3  -4  -2 1113.09   34.90
   3   3   2   10.10    2.00
   3   3   2    5.60    1.90
  -3  -3  -2    4.10    1.30
   3   2   2 1030.60   31.70
  -3  -2  -2  987.30   31.70
   3   1   2  447.26   14.80
   3   0   2    0.30    0.70
  -3   0  -2    0.00    1.00
   3  -1   2  449.86   14.60
  -3   1  -2  428.76   14.70
   3  -2   2 1002.20   32.10
  -3   2  -2 1043.40   32.30
   3  -3   2    5.80    2.00
  -3   3  -2    4.50    1.30
   3  -4   2 1075.89   34.40
  -3   4  -2 1124.39   34.70
  -3   6  -2    0.10    2.10
  -3   6  -2    1.10    1.90
  -3   6  -2    2.60    1.80
   3  -7   2   62.29    5.90
  -3   7  -2   74.79    5.00
  -3   7  -2   68.89    6.10
  -3   8  -2    5.20    1.90
  -3   8  -2   10.50    3.30
  -3   9  -2   15.90    3.30
  -3   9  -2    9.70    3.10
  -3  10  -2  103.19    5.80
  -3  10  -2  101.29    5.00
   3 -11   2    2.60    1.30
  -3  11  -2    3.20    1.20
  -3  11  -2   11.30    2.90
   2  11   2   27.60    2.80
   2  11   2   34.30    2.30
   2  10   2   37.00    3.20
   2  10   2   37.40    4.10
   2  10   2   37.80    3.00
   2   9   2   30.20    3.20
   2   9   2   31.90    3.50
   2   8   2    1.90    1.80
   2   8   2    4.20    1.60
   2   8   2    3.90    1.80
   2   7   2   59.29    4.20
   2   7   2   61.79    4.40
   2   7   2   56.49    3.90
   2   6   2  277.27   10.50
   2   6   2  289.97   10.40
   2   6   2  274.17   10.70
   2   5   2 1430.26   44.50
   2   4   2  749.53   24.30
   2   4   2  773.92   23.60
  -2  -4  -2  776.62   23.80
   2   3   2 3376.06  100.99
  -2  -3  -2 3319.17  101.09
   2   2   2   53.49    2.60
  -2  -2  -2   56.99    2.70
   2   1   2   23.20    1.60
  -2  -1  -2   24.10    1.70
   2   0   2  485.45   15.60
  -2   0  -2  491.35   15.60
   2  -1   2   24.70    1.60
  -2   1  -2   23.70    1.70
   2  -2   2   61.09    2.90
  -2   2  -2   65.09    3.00
   2  -3   2 3373.16  101.19
  -2   3  -2 3331.47  101.29
   2  -4   2  768.42   24.10
  -2   4  -2  783.72   24.30
  -2   6  -2  270.67   10.80
  -2   6  -2  286.17   10.40
  -2   6  -2  262.57   10.70
  -2   7  -2   61.49    4.10
  -2   7  -2   52.19    4.60
  -2   7  -2   58.59    4.50
  -2   8  -2    4.20    1.70
  -2   8  -2    5.20    2.00
  -2   9  -2   21.80    3.50
  -2   9  -2   29.60    3.60
   2 -10   2   37.20    3.20
  -2  10  -2   33.50    3.50
  -2  10  -2   36.10    3.50
   2 -11   2   28.70    2.70
  -2  11  -2   31.50    2.60
   1  11   2  156.18    6.20
   1  11   2  157.78    6.00
   1  10   2   25.30    3.00
   1  10   2   25.00    2.90
   1   9   2   20.90    2.80
   1   9   2   14.30    3.10
   1   9   2   22.40    3.80
   1   8   2   11.00    3.20
   1   8   2   11.80    3.10
   1   8   2    9.80    3.10
   1   7   2  170.88    7.10
   1   7   2  162.38    7.40
   1   7   2  170.38    7.30
   1   6   2   51.79    4.60
   1   6   2   57.99    4.30
   1   6   2   54.39    3.40
   1   5   2    2.80    1.30
   1   4   2  210.68    7.70
   1   3   2   29.10    1.40
  -1  -3  -2   29.60    1.60
   1   2   2  763.82   23.00
  -1  -2  -2  735.53   23.00
   1   1   2 3833.42  115.09
   1   0   2    0.20    0.30
  -1   0  -2    0.60    0.30
   1  -1   2 3604.54  108.29
   1  -2   2  692.83   22.30
  -1   2  -2  756.42   22.40
   1  -3   2   27.20    1.50
  -1   3  -2   25.50    1.60
  -1   5  -2    4.10    2.90
  -1   6  -2   55.89    4.20
  -1   6  -2   49.10    4.90
  -1   6  -2   51.59    4.60
  -1   7  -2  160.48    7.50
  -1   7  -2  167.88    7.60
  -1   8  -2   19.20    3.60
  -1   8  -2   20.30    3.50
  -1   9  -2   24.30    3.50
  -1   9  -2   17.90    3.40
   1 -10   2   17.00    3.10
  -1  10  -2   23.30    3.20
  -1  10  -2   18.50    3.10
   1 -11   2  159.68    6.20
  -1  11  -2  156.48    6.20
  -1  11  -2  149.09    6.50
   0  12   2   23.10    2.40
   0  11   2    1.60    1.10
   0  11   2    3.60    1.10
   0  10   2   44.00    5.10
   0   9   2   49.10    4.60
   0   9   2   50.79    4.20
   0  -9  -2   56.39    4.80
   0   8   2  125.59    6.40
   0   8   2  128.09    6.20
   0   8   2  129.69    6.40
   0   7   2  292.17   10.90
   0   7   2  295.47   11.40
   0   7   2  304.77   11.20
   0   6   2  148.79    6.20
   0   6   2  157.28    7.00
   0   6   2  145.99    7.10
   0   5   2  199.28    7.50
   0  -3  -2 1424.86   41.70
   0  -3  -2 1341.67   42.10
   0  -2  -2 1521.65   45.90
   0   1   2  419.26   13.20
   0  -1  -2  432.56   13.30
   0   0   2 3040.20   91.29
   0  -1   2  431.96   13.20
   0   1  -2  418.96   13.20
   0  -2   2 1421.76   43.00
   0   3  -2 1333.47   42.30
   0   3  -2 1471.85   42.40
   0   5  -2  206.98    7.80
   0   6  -2  146.09    6.30
   0   7  -2  288.87   11.00
   0   7  -2  302.77   11.40
   0   7  -2  298.57   11.40
   0   8  -2  125.89    6.60
   0   8  -2  133.59    6.40
   0   8  -2  131.49    6.70
   0  -9   2   49.90    4.10
   0   9  -2   53.89    4.40
   0   9  -2   47.00    4.10
   0 -10   2   51.59    3.90
   0  10  -2   48.40    4.00
   0  10  -2   53.89    3.80
   0 -11   2    6.00    1.60
   0  11  -2    3.40    1.50
   0  11  -2    7.30    2.20
  -1  12   2   35.90    2.40
  -1  12   2   33.40    2.60
  -1  11   2    8.80    2.00
  -1  11   2    6.70    1.90
  -1  10   2  195.28    9.80
  -1  10   2  202.58    8.40
   1 -10  -2  209.18    8.20
  -1   9   2    4.90    1.60
  -1   9   2   10.80    2.90
  -1   8   2   57.59    6.20
  -1   8   2   62.19    4.30
  -1   7   2   85.39    5.10
  -1   7   2   86.49    5.40
  -1   7   2   84.79    5.10
  -1   6   2   42.70    3.70
  -1   6   2   34.70    3.90
  -1   6   2   37.00    3.80
  -1   5   2   11.70    3.20
   1  -3  -2   46.10    2.00
   1  -3  -2   41.90    2.00
   1  -2  -2 1211.38   36.90
   1  -1  -2 1500.85   45.50
   1   0  -2    0.10    0.30
   1   1  -2 1427.66   43.30
   1   2  -2 1271.97   36.80
   1   2  -2 1142.49   36.70
   1   3  -2   44.00    1.90
   1   3  -2   41.30    1.90
   1   4  -2 3909.01  118.19
   1   5  -2   14.60    2.30
   1   6  -2   44.50    3.20
   1   7  -2   84.99    5.60
   1   7  -2   94.69    6.00
   1   7  -2   88.39    4.90
  -1  -8   2   55.29    4.40
   1   8  -2   46.10    4.00
   1   8  -2   56.19    4.50
   1   8  -2   54.79    4.90
  -1  -9   2   11.60    3.30
   1   9  -2    4.40    2.10
   1   9  -2    7.70    2.00
   1   9  -2    6.20    1.90
  -1 -10   2  209.08    8.20
   1  10  -2  205.78    8.00
   1  10  -2  208.98    8.30
  -2  12   2   95.59    3.90
  -2  11   2   13.10    3.00
  -2  11   2   14.90    2.50
   2 -11  -2   10.90    2.90
  -2  10   2    7.60    2.60
  -2  10   2    5.90    1.60
  -2   9   2  138.19    6.70
  -2   9   2  143.09    6.60
  -2   8   2   60.89    4.30
  -2   8   2   63.39    4.40
  -2   8   2   58.09    4.20
  -2   7   2  101.99    5.60
  -2   7   2   99.99    5.60
  -2   7   2   99.59    5.40
  -2   6   2   53.79    4.50
  -2   6   2   55.79    4.30
  -2   6   2   51.19    4.40
   2  -4  -2    2.40    0.90
   2  -4  -2    5.00    1.60
   2  -3  -2  827.32   25.80
  -2   2   2   35.10    2.10
   2  -2  -2   35.70    2.00
  -2   1   2 2158.28   65.89
   2  -1  -2 2185.58   65.89
   2   0  -2 9881.11  296.17
  -2  -1   2 2284.67   67.39
   2   1  -2 2160.58   67.39
   2   2  -2   35.70    2.10
   2   3  -2  782.42   24.40
   2   4  -2    1.10    1.10
   2   4  -2    0.30    0.90
   2   4  -2    2.30    1.00
   2   5  -2   95.59    4.50
  -2  -6   2   60.39    5.30
  -2  -7   2   92.29    5.60
   2   7  -2   92.99    6.50
   2   7  -2  104.19    5.60
   2   7  -2   94.79    5.00
  -2  -8   2   51.39    4.70
   2   8  -2   60.19    5.20
   2   8  -2   58.89    4.10
   2   8  -2   53.49    4.40
  -2  -9   2  149.19    6.70
   2   9  -2  144.49    7.00
   2   9  -2  124.19    6.50
   2   9  -2  149.59    6.40
  -2 -10   2    2.70    2.20
   2  10  -2    3.00    1.70
   2  10  -2   13.90    4.20
  -3  11   2  152.58    6.20
  -3  11   2  160.28    6.10
   3 -11  -2  162.28    6.20
  -3  10   2   29.10    3.00
  -3  10   2   35.70    3.00
  -3   9   2   -0.70    1.60
  -3   9   2   -1.00    1.50
  -3   8   2   -1.00    1.60
  -3   8   2    2.70    1.90
  -3   8   2    0.10    1.60
  -3   7   2  861.11   28.10
  -3   6   2    3.10    2.00
  -3   6   2    2.30    2.10
  -3   6   2    1.80    1.90
   3  -4  -2  114.19    5.20
  -3   3   2  331.37   11.70
   3  -3  -2  344.27   11.90
  -3   2   2   18.60    2.10
   3  -2  -2   19.10    1.90
  -3   1   2  179.18    6.90
   3  -1  -2  189.18    7.00
  -3   0   2    1.50    0.80
   3   0  -2   -0.70    0.70
  -3  -1   2  185.78    6.70
   3   1  -2  159.08    7.20
  -3  -2   2   18.40    2.00
   3   2  -2   18.30    1.90
   3   3  -2  333.97   11.30
   3   3  -2  306.47   10.90
   3   4  -2  111.49    5.20
   3   4  -2  116.99    5.10
   3   5  -2   66.09    5.40
  -3  -6   2    2.00    2.70
   3   6  -2    1.80    1.20
   3   6  -2    3.90    2.50
  -3  -7   2  833.72   27.90
   3   7  -2  859.31   27.80
   3   7  -2  886.01   28.40
  -3  -8   2   -1.60    2.30
   3   8  -2    0.70    1.90
   3   8  -2   -1.10    1.60
  -3  -9   2   -1.50    2.20
   3   9  -2    0.60    1.70
   3   9  -2    1.60    1.80
   3  10  -2   23.10    3.50
  -4  11   2   85.79    3.80
  -4  11   2   73.69    3.80
   4 -11  -2   77.59    3.80
  -4  10   2   21.20    2.50
  -4  10   2   25.30    2.70
  -4   9   2  297.47   11.30
  -4   9   2  289.17   11.40
  -4   8   2    1.70    1.70
  -4   8   2    3.30    1.90
  -4   8   2    0.90    1.60
  -4   7   2   75.19    4.90
  -4   7   2   80.49    4.80
  -4   7   2   69.99    4.60
  -4   6   2 1112.49   36.10
  -4   6   2 1152.08   36.20
  -4   6   2 1091.29   36.50
  -4   6   2 1179.48   36.50
  -4   5   2 1472.55   44.00
  -4   5   2 1253.47   40.70
  -4   5   2 1208.68   40.70
  -4   5   2 1239.68   41.00
   4  -4  -2  432.06   19.00
  -4   3   2   28.10    3.70
   4  -3  -2   23.40    3.30
  -4   2   2    5.90    1.70
   4  -2  -2    5.40    1.70
  -4   1   2  155.98    6.60
   4  -1  -2  142.79    6.50
  -4   0   2    2.30    1.10
   4   0  -2    0.40    1.00
  -4  -1   2  132.69    6.20
   4   1  -2  147.09    6.30
  -4  -2   2    5.30    1.70
   4   2  -2    7.30    2.30
   4   2  -2    6.30    1.70
  -4  -3   2   23.80    3.80
   4   3  -2   29.20    3.50
   4   3  -2   23.10    2.40
   4   4  -2  449.16   17.60
   4   4  -2  500.25   16.10
   4   5  -2 1205.98   38.20
  -4  -6   2 1018.70   34.50
   4   6  -2 1126.59   35.10
   4   6  -2 1121.79   34.50
  -4  -7   2   67.59    5.60
   4   7  -2   74.29    4.90
   4   7  -2   74.09    4.50
  -4  -8   2   -1.10    2.50
   4   8  -2    2.70    1.90
   4   8  -2    1.80    1.60
   4   9  -2  246.28    9.90
   4  10  -2   22.30    3.20
  -5  11   2   52.39    2.60
  -5  11   2   45.40    2.50
   5 -11  -2   42.30    2.90
  -5  10   2   25.80    2.80
  -5  10   2   28.50    2.60
  -5   9   2   34.60    3.30
  -5   9   2   43.80    3.50
  -5   9   2   39.10    3.70
  -5   8   2    7.80    1.80
  -5   8   2    8.30    2.00
  -5   8   2   11.60    3.10
  -5   7   2    2.10    1.90
  -5   7   2    1.80    1.70
  -5   7   2    2.70    1.80
  -5   6   2  143.49    7.50
  -5   6   2  144.79    6.90
  -5   5   2  337.27   12.30
  -5   5   2  328.77   12.00
  -5   5   2  342.87   12.40
  -5   5   2  328.77   12.60
  -5   4   2  248.58    9.80
  -5   4   2  258.47    9.80
  -5   4   2  255.27    9.80
   5  -4  -2  244.58   12.20
   5  -3  -2    5.50    2.60
  -5   2   2   41.70    6.10
   5  -2  -2   36.90    4.40
  -5   1   2  123.89    7.20
   5  -1  -2  128.79    6.80
  -5   0   2    1.20    1.90
   5   0  -2    0.20    1.90
  -5  -1   2  117.59    6.70
   5   1  -2  109.59    6.20
  -5  -2   2   34.10    5.30
   5   2  -2   32.20    4.20
   5   2  -2   34.30    3.10
   5   3  -2    8.70    2.20
   5   3  -2    6.00    2.70
   5   4  -2  229.48   12.10
   5   4  -2  257.97    9.30
  -5  -5   2  284.77   11.60
   5   5  -2  321.37   11.60
  -5  -6   2  124.59    7.10
   5   6  -2  142.49    6.40
   5   7  -2   -0.30    1.60
   5   8  -2   12.20    4.30
   5   9  -2   38.50    3.20
   5  10  -2   24.60    3.20
  -6  10   2   37.30    2.60
  -6  10   2   40.80    2.60
  -6   9   2    0.50    1.30
  -6   9   2    0.70    1.30
  -6   9   2    0.80    2.00
  -6   8   2   55.99    4.50
  -6   8   2   64.19    4.30
  -6   8   2   63.29    4.30
  -6   7   2    2.40    1.70
  -6   7   2   10.20    3.50
  -6   7   2    5.40    2.10
  -6   6   2   48.10    4.50
  -6   6   2   46.00    4.30
  -6   6   2   52.19    4.00
  -6   6   2   53.99    4.30
  -6   5   2    8.80    3.00
  -6   5   2   -0.10    1.60
  -6   5   2    1.80    2.10
  -6   5   2    1.40    1.80
  -6   4   2    1.70    1.90
  -6   4   2    2.20    1.70
  -6   4   2    1.00    2.50
  -6   3   2  133.49    6.60
  -6   3   2  145.19    6.30
  -6   3   2  134.19    6.40
   6  -3  -2  158.48   17.10
  -6   2   2   29.80    3.60
   6  -2  -2   24.80    6.90
   6  -1  -2 2471.45   77.79
   6   0  -2 6476.05  197.38
   6   1  -2 2395.66   72.29
   6   1  -2 2171.78   69.69
   6   2  -2   33.70    3.40
   6   2  -2   34.30    6.80
  -6  -3   2  126.89    6.60
   6   3  -2  139.19    6.00
  -6  -4   2   -0.70    3.30
   6   4  -2    2.10    1.30
   6   5  -2    3.10    1.50
   6   6  -2   52.69    3.90
   6   7  -2    2.90    1.50
   6   8  -2   54.09    4.00
  -6  -9   2   -1.80    2.80
   6   9  -2    4.70    1.50
   6  10  -2   28.10    2.90
  -7  10   2    3.20    1.00
  -7  10   2    5.60    1.80
  -7   9   2  190.68    7.40
  -7   9   2  183.18    7.40
  -7   9   2  202.58    7.50
  -7   8   2    0.60    1.50
  -7   8   2   -1.00    1.50
  -7   8   2    1.70    1.40
  -7   7   2   76.09    5.00
  -7   7   2   82.99    4.90
  -7   7   2   80.29    4.70
  -7   6   2   52.29    4.70
  -7   6   2   63.79    4.20
  -7   6   2   60.69    4.60
  -7   6   2   56.19    4.20
  -7   5   2  366.76   13.60
  -7   5   2  368.46   13.40
  -7   5   2  353.46   13.60
  -7   5   2  356.96   13.10
  -7   4   2  109.79    6.40
  -7   4   2  107.69    6.70
  -7   3   2   40.80    6.70
  -7   3   2   43.80    4.00
  -7   3   2   54.99    4.10
  -7   3   2   45.20    3.70
  -7   2   2   22.90    3.50
  -7   2   2   18.00    3.20
  -7   2   2   28.00    3.50
  -7   1   2    4.80    2.10
  -7   1   2   10.50    3.10
  -7   1   2    3.00    1.90
  -7   0   2    2.60    1.70
  -7   0   2   -2.20    2.30
  -7   0   2    1.50    2.20
  -7  -1   2    6.80    2.70
  -7  -1   2   -1.00    2.30
  -7  -1   2    2.00    2.00
  -7  -2   2   14.00    4.40
  -7  -2   2   15.60    3.30
   7   2  -2   17.60    3.20
  -7  -3   2   39.30    5.30
  -7  -3   2   43.70    3.90
   7   3  -2   43.70    3.50
  -7  -4   2  113.49    5.70
   7   4  -2  115.99    5.60
  -7  -5   2  336.27   12.60
   7   5  -2  377.86   13.30
  -7  -6   2   50.49    4.00
   7   6  -2   56.29    4.10
  -7  -7   2   75.59    4.50
   7   7  -2   72.49    4.50
  -7  -8   2   -1.70    1.70
   7   8  -2    0.20    1.50
   7   9  -2  185.58    7.40
  -8   9   2   50.69    2.90
  -8   9   2   54.19    3.00
  -8   8   2   84.79    4.20
  -8   8   2   88.99    4.50
  -8   8   2   88.09    4.50
  -8   7   2   87.39    4.80
  -8   7   2   84.59    4.90
  -8   7   2   84.09    5.20
  -8   6   2   72.89    4.40
  -8   6   2   74.09    4.90
  -8   6   2   70.99    5.00
  -8   6   2   76.69    4.50
  -8   5   2  113.89    5.70
  -8   5   2  110.49    5.60
  -8   5   2  111.19    5.90
  -8   5   2  106.79    6.30
  -8   4   2    7.80    2.70
  -8   4   2   10.40    3.30
  -8   4   2    4.90    1.60
  -8   4   2    6.10    1.70
  -8   3   2  203.68    8.50
  -8   3   2  216.88    8.60
  -8   3   2  202.98    8.70
  -8   2   2  203.88    7.90
  -8   2   2  162.18    9.50
  -8   1   2    5.50    1.60
  -8   1   2    4.80    1.90
  -8   1   2    5.60    2.10
  -8   0   2    0.40    1.60
  -8   0   2    0.60    1.90
  -8   0   2    3.50    2.10
  -8  -1   2    4.00    2.50
  -8  -1   2    5.30    2.20
  -8  -1   2    4.50    1.60
  -8  -2   2  179.48    7.60
  -8  -2   2  187.38    8.00
  -8  -3   2  195.58    8.00
   8   3  -2  202.98    8.20
  -8  -4   2   13.70    3.20
   8   4  -2   10.00    3.00
  -8  -5   2  102.39    5.20
   8   5  -2  102.39    5.50
  -8  -6   2   75.99    4.20
   8   6  -2   66.89    4.40
  -8  -7   2   71.59    4.30
   8   7  -2   82.39    4.50
   8   8  -2   82.19    4.30
   8   9  -2   49.80    3.40
  -9   8   2   -0.70    1.10
  -9   8   2   -0.70    1.60
  -9   8   2    1.50    1.00
   9  -8  -2    1.00    1.50
  -9   7   2   97.49    4.80
  -9   7   2   90.59    4.60
  -9   7   2   93.79    4.50
  -9   6   2   38.10    3.30
  -9   6   2   33.50    3.90
  -9   6   2   36.60    3.60
  -9   5   2   22.00    3.00
  -9   5   2   22.90    2.90
  -9   5   2   22.00    6.30
  -9   5   2   27.70    3.20
  -9   4   2   74.59    4.40
  -9   4   2   67.49    4.30
  -9   4   2   75.99    4.80
  -9   3   2   19.30    3.40
  -9   3   2   26.50    3.40
  -9   3   2   23.80    2.80
  -9   2   2 1254.07   39.80
  -9   2   2 1245.98   39.50
  -9   2   2 1230.28   39.50
  -9   1   2  367.66   13.40
  -9   1   2  385.76   13.70
  -9   1   2  380.46   13.60
  -9   0   2    1.10    2.20
  -9   0   2    1.90    1.60
  -9   0   2    0.10    1.70
  -9  -1   2  378.96   13.50
  -9  -1   2  363.16   13.50
  -9  -1   2  387.66   13.50
  -9  -2   2 1120.79   36.70
  -9  -2   2 1196.18   36.90
  -9  -3   2   18.90    3.20
  -9  -4   2   72.39    4.30
   9   4  -2   71.29    5.00
  -9  -5   2   17.50    3.10
   9   5  -2   24.50    3.40
  -9  -6   2   29.00    3.00
   9   6  -2   32.70    3.40
  -9  -7   2   76.89    4.30
   9   7  -2   85.89    4.60
   9   8  -2   -0.10    1.90
 -10   8   2    5.40    1.50
 -10   7   2   35.20    3.10
 -10   7   2   31.60    2.30
 -10   6   2  132.89    5.70
 -10   6   2  127.69    5.70
 -10   5   2    4.90    1.40
 -10   5   2    9.70    2.40
 -10   4   2    5.40    1.70
 -10   4   2    3.10    1.50
 -10   3   2   82.09    4.70
 -10   3   2   81.49    4.50
 -10   3   2   78.19    4.60
 -10   2   2   61.79    4.00
 -10   2   2   52.49    4.00
 -10   2   2   56.09    5.40
 -10   1   2  171.78    7.10
 -10   1   2  164.08    7.20
 -10   1   2  164.78    7.30
 -10   0   2  368.16   13.50
 -10   0   2  390.46   13.80
 -10   0   2  386.76   13.50
 -10  -1   2  165.38    7.00
 -10  -1   2  151.58    7.40
 -10  -1   2  167.18    7.20
 -10  -2   2   48.70    3.60
 -10  -3   2   82.19    4.40
 -10  -4   2    4.90    1.40
 -10  -5   2    7.00    1.40
 -10  -6   2  115.89    4.90
 -11   6   2   88.09    3.80
 -11   6   2   87.19    3.70
 -11   5   2   86.19    4.00
 -11   4   2   30.80    2.70
 -11   3   2  202.88    7.80
 -11   3   2  205.08    8.00
 -11   3   2  196.18    7.80
 -11   2   2   43.50    3.40
 -11   2   2   39.10    3.10
 -11   2   2   39.50    3.10
 -11   1   2  116.19    5.50
 -11   1   2  115.09    5.60
 -11   1   2  114.79    5.40
 -11   0   2   -1.70    2.50
 -11   0   2   -0.60    1.40
 -11   0   2    1.50    1.60
 -11  -1   2  119.29    6.40
 -11  -1   2  114.39    5.30
 -11  -2   2   44.80    3.20
 -11  -3   2  195.88    7.50
 -11  -4   2   26.80    2.60
 -11  -5   2   83.29    4.00
 -12   5   2   60.79    2.80
 -12   4   2   14.80    2.00
 -12   4   2   16.30    2.60
 -12   3   2   16.80    2.90
 -12   3   2   16.00    2.00
 -12   2   2  291.37   10.30
 -12   1   2  150.48    6.00
 -12   0   2   29.00    2.60
 -12  -1   2  152.68    6.10
 -12  -2   2  288.97   10.00
 -12  -3   2   18.50    2.50
 -13   2   2   10.10    2.10
 -13   1   2    0.40    1.20
 -13   0   2   -1.50    1.30
 -13  -1   2   -2.60    1.60
 -13  -2  -3   56.09    2.70
 -13  -1  -3   44.00    2.40
 -13   0  -3   68.89    3.10
 -13   1  -3   46.90    2.50
 -13   2  -3   54.49    2.70
 -12  -5  -3  116.89    4.40
 -12  -4  -3    3.00    1.00
 -12  -3  -3   24.30    2.00
 -12  -2  -3   98.99    4.30
 -12  -1  -3    0.90    1.00
 -12   0  -3   -3.10    2.00
 -12   1  -3    2.70    1.40
  12  -2   3   98.39    4.50
 -12   2  -3   94.89    4.60
  12  -3   3   25.70    2.40
 -12   3  -3   26.00    2.20
  12  -4   3   10.30    2.00
 -12   4  -3    7.60    2.40
  12  -5   3  115.59    4.30
 -12   5  -3  106.99    4.30
 -11  -6  -3   43.40    2.30
 -11  -5  -3   75.29    3.50
 -11  -4  -3   -1.90    1.00
 -11  -3  -3  151.18    6.60
 -11  -2  -3    4.10    1.20
 -11  -1  -3   62.49    3.80
 -11   0  -3   18.10    3.20
 -11   1  -3   52.29    3.70
 -11   2  -3    3.70    1.30
 -11   3  -3  147.69    6.90
 -11   3  -3  146.09    6.30
 -11   4  -3   -1.80    1.90
 -11   4  -3    1.30    1.20
  11  -5   3   94.49    4.30
 -11   5  -3   90.99    4.60
 -11   5  -3   92.99    4.30
 -11   6  -3   43.90    2.50
 -10  -7  -3    7.90    2.30
 -10  -6  -3   20.50    2.10
 -10  -5  -3   30.80    2.60
 -10  -3  -3   -0.10    1.20
 -10  -1  -3    8.70    2.40
 -10   0  -3   -0.60    1.40
 -10   1  -3    8.30    2.60
 -10   2  -3  159.38    6.80
 -10   2  -3  143.79    7.50
 -10   3  -3   -1.50    2.00
 -10   3  -3    0.80    1.40
 -10   4  -3    3.10    1.80
 -10   4  -3    3.20    2.20
 -10   5  -3   28.20    2.80
 -10   5  -3   33.50    3.30
 -10   5  -3   26.10    3.20
  10  -6   3   18.40    2.30
 -10   6  -3   21.20    2.50
 -10   6  -3   17.20    2.50
 -10   6  -3   21.10    2.70
  10  -7   3    1.80    1.20
 -10   7  -3    1.10    1.30
 -10   7  -3    4.20    1.30
   9   8   3  231.58   10.60
  -9  -8  -3  202.08    7.80
   9   7   3   13.60    3.00
  -9  -7  -3   10.20    1.90
   9   6   3   60.89    4.10
  -9  -6  -3   62.49    3.50
   9   5   3   33.80    3.90
  -9  -5  -3   47.30    3.40
   9   4   3   52.49    4.70
  -9  -4  -3   49.30    3.60
  -9  -3  -3   19.90    2.80
  -9  -2  -3  292.57   12.10
  -9  -1  -3  222.68   10.20
  -9   0  -3   16.80    4.70
  -9   0  -3   14.70    2.70
  -9   1  -3  228.68    9.30
  -9   1  -3  242.58   10.00
  -9   1  -3  240.48    9.40
  -9   2  -3  306.97   13.40
  -9   2  -3  297.67   11.60
  -9   3  -3   13.60    3.10
  -9   3  -3   15.50    4.20
  -9   3  -3   17.90    4.00
  -9   4  -3   56.19    4.60
  -9   4  -3   65.09    4.30
  -9   4  -3   60.69    4.40
  -9   5  -3   60.19    4.20
  -9   5  -3   48.60    4.00
  -9   5  -3   52.19    4.00
  -9   6  -3   64.49    4.10
  -9   6  -3   68.29    4.40
  -9   6  -3   62.69    3.90
   9  -7   3   10.80    2.30
  -9   7  -3   14.80    2.50
  -9   7  -3    8.40    1.60
   9  -8   3  209.88    8.00
  -9   8  -3  221.78    7.90
   8   9   3   22.60    4.50
  -8  -9  -3   24.90    2.10
   8   8   3  116.39    5.20
  -8  -8  -3  108.29    4.80
   8   7   3  152.98    7.50
  -8  -7  -3  137.49    6.10
   8   6   3   -0.30    1.60
  -8  -6  -3   -0.70    1.30
   8   5   3   79.19    4.70
  -8  -5  -3   77.89    4.70
   8   4   3   32.60    3.60
  -8  -4  -3   35.60    3.30
   8   3   3   -0.70    2.10
  -8  -3  -3    0.40    1.60
  -8  -2  -3    3.00    1.50
  -8  -1  -3   20.40    4.30
  -8  -1  -3   14.30    2.80
  -8   0  -3   -1.00    1.40
  -8   0  -3    6.50    2.30
  -8   0  -3    2.30    2.30
  -8   1  -3   12.00    4.10
  -8   1  -3   23.20    3.00
  -8   1  -3   21.60    3.40
  -8   2  -3    5.70    1.70
  -8   2  -3    4.60    2.20
  -8   2  -3    3.80    2.90
  -8   3  -3    0.90    2.20
  -8   3  -3    2.30    2.00
  -8   3  -3    0.30    1.70
  -8   3  -3   -2.00    1.60
  -8   4  -3   30.90    4.20
  -8   4  -3   34.00    3.80
  -8   4  -3   37.70    4.00
  -8   5  -3   84.19    4.90
  -8   5  -3   70.89    5.10
  -8   5  -3   82.19    5.20
  -8   6  -3    0.10    1.70
  -8   6  -3    0.30    1.70
  -8   6  -3    1.00    1.70
   8  -7   3  139.29    6.60
  -8   7  -3  137.39    6.70
  -8   7  -3  152.58    6.70
  -8   7  -3  152.28    6.50
   8  -8   3  115.19    5.10
  -8   8  -3  118.79    5.20
  -8   8  -3  110.49    5.30
   8  -9   3   25.50    3.10
  -8   9  -3   25.40    2.10
  -8   9  -3   19.80    2.50
  -7 -10  -3    0.80    1.20
   7   9   3  117.69    5.10
  -7  -9  -3  110.79    4.70
   7   8   3   35.50    3.10
   7   7   3   50.19    3.70
   7   6   3  246.48    9.90
   7   5   3    8.30    2.80
   7   5   3    7.40    2.60
   7   4   3   18.40    5.20
   7   4   3   29.40    2.90
   7   3   3  439.96   15.00
  -7  -3  -3  422.86   14.90
   7   2   3  171.78    7.10
  -7  -2  -3  160.28    7.00
  -7  -1  -3  543.15   18.10
  -7   0  -3  887.31   28.60
  -7   0  -3  890.51   28.20
  -7   0  -3  857.11   28.30
  -7   1  -3  558.14   19.00
  -7   1  -3  534.55   18.60
  -7   1  -3  574.44   18.70
  -7   2  -3  166.98    7.10
  -7   2  -3  164.48    7.90
  -7   2  -3  155.98    6.90
  -7   2  -3  158.18    7.50
  -7   3  -3  429.26   14.90
  -7   3  -3  411.16   14.70
  -7   3  -3  429.76   15.40
  -7   3  -3  416.46   14.90
  -7   4  -3   20.40    3.60
  -7   5  -3   13.90    3.70
  -7   5  -3   14.80    3.60
  -7   5  -3    7.70    2.00
  -7   6  -3  260.17   10.40
  -7   6  -3  252.17   10.00
  -7   6  -3  251.67   10.90
  -7   7  -3   50.19    4.40
  -7   7  -3   59.19    4.50
  -7   7  -3   57.09    3.90
   7  -8   3   37.80    3.50
  -7   8  -3   39.90    3.50
  -7   8  -3   34.40    3.50
   7  -9   3  117.09    5.40
  -7   9  -3  124.69    5.20
  -7   9  -3  115.59    5.50
   7 -10   3    1.40    1.00
  -7  10  -3    1.80    0.90
   6  10   3   87.19    4.30
   6   9   3   55.89    3.70
   6   8   3    0.80    1.50
   6   8   3   -0.80    2.90
   6   7   3    2.00    1.50
   6   7   3    1.50    2.30
   6   6   3   41.00    3.40
   6   6   3   39.10    4.90
   6   5   3   38.50    3.20
   6   5   3   36.70    4.90
   6   4   3    9.50    2.30
   6   4   3   14.80    2.90
   6   3   3   68.69    3.80
   6   2   3   34.10    8.30
   6   2   3   45.90    3.30
   6   1   3    9.60    3.40
   6   1   3    8.80    3.50
   6   0   3    0.50    3.20
   6  -1   3    2.90    3.40
   6  -2   3   44.40    8.40
  -6   2  -3   42.20    4.30
  -6   2  -3   47.00    4.10
  -6   3  -3   59.89    4.50
  -6   3  -3   54.59    4.70
  -6   3  -3   50.69    3.90
  -6   3  -3   51.79    5.00
  -6   4  -3   10.50    2.00
  -6   4  -3   12.80    4.00
  -6   4  -3    6.40    2.20
  -6   4  -3   10.40    3.40
  -6   5  -3   29.10    4.30
  -6   5  -3   38.80    3.70
  -6   5  -3   35.00    4.30
  -6   6  -3   45.00    3.90
  -6   6  -3   36.10    4.20
  -6   6  -3   43.30    4.20
  -6   7  -3   -0.90    2.00
  -6   7  -3    0.20    1.70
  -6   7  -3    1.20    1.70
   6  -8   3    2.00    2.00
  -6   8  -3    1.80    1.90
  -6   8  -3    0.00    1.80
  -6   8  -3    2.40    1.50
   6  -9   3   58.89    4.50
  -6   9  -3   61.09    3.80
  -6   9  -3   56.69    3.80
  -6  10  -3   86.19    4.30
  -6  10  -3   95.59    4.40
  -5 -11  -3    7.40    2.00
   5  10   3  106.49    5.10
   5   9   3   23.80    3.90
   5   9   3   20.90    2.80
   5   8   3  185.28    7.70
   5   8   3  193.78    7.60
   5   8   3  160.38    8.20
   5   7   3   18.60    2.80
   5   7   3   18.90    3.10
   5   6   3  679.13   22.90
   5   6   3  713.33   23.20
   5   6   3  673.63   22.80
   5   5   3   47.10    3.30
   5   5   3   53.19    3.80
   5   5   3   52.69    4.80
   5   4   3  174.18    7.10
   5   4   3  167.78    6.90
   5   3   3    0.40    2.90
   5   3   3    0.70    1.20
   5   2   3  105.39    6.40
   5   2   3  105.39    4.70
   5   1   3  648.54   22.10
  -5  -1  -3  634.94   23.50
   5   0   3  374.96   13.90
  -5   0  -3  367.46   14.90
   5  -1   3  615.14   21.30
   5  -2   3  108.39    6.40
   5  -3   3    2.20    2.80
   5  -4   3  154.58   10.40
  -5   4  -3  169.98    7.80
  -5   4  -3  173.58    7.90
  -5   4  -3  165.78    7.00
  -5   4  -3  161.18    7.30
  -5   5  -3   46.70    4.00
  -5   5  -3   44.30    4.50
  -5   5  -3   53.19    4.80
  -5   6  -3  709.13   23.70
  -5   6  -3  671.73   23.00
  -5   6  -3  667.93   23.30
  -5   7  -3   12.90    3.80
  -5   7  -3   20.30    3.50
   5  -8   3  196.98    8.40
  -5   8  -3  205.88    8.70
  -5   8  -3  204.38    9.00
  -5   9  -3   20.20    3.20
  -5   9  -3   26.10    3.30
  -5  10  -3  103.19    4.90
  -5  10  -3  102.59    4.80
  -5  11  -3   -0.60    1.00
   4  10   3   -0.10    1.70
   4   9   3    7.30    2.40
   4   9   3    5.60    2.70
   4   9   3    3.30    1.60
   4   8   3   16.00    3.40
   4   8   3    8.60    3.00
   4   8   3   12.40    2.70
   4   7   3  202.78    8.20
   4   7   3  199.98    8.40
   4   7   3  203.78    8.50
   4   6   3    1.40    1.30
   4   6   3    2.30    1.50
   4   6   3    0.50    2.00
   4   5   3   97.69    5.90
   4   5   3   87.99    4.90
   4   5   3   90.79    4.50
   4   4   3    8.90    2.40
   4   4   3    8.90    2.00
  -4  -4  -3   10.40    3.30
   4   3   3  517.15   17.40
   4   3   3  510.35   16.50
  -4  -3  -3  481.45   17.60
   4   2   3  856.11   26.10
   4   2   3  803.32   27.90
  -4  -2  -3  818.52   27.10
   4   1   3    4.40    1.50
  -4  -1  -3    5.80    1.90
   4   0   3    0.30    1.20
  -4   0  -3   -1.20    1.80
  -4   1  -3    4.90    1.90
   4  -2   3  860.21   28.50
  -4   2  -3  892.71   28.80
   4  -3   3  517.85   18.00
  -4   3  -3  525.85   18.50
   4  -4   3    6.30    2.50
  -4   4  -3   10.20    3.90
  -4   5  -3   77.19    5.70
  -4   5  -3   89.09    5.00
  -4   5  -3   86.89    5.50
  -4   6  -3   -1.80    1.90
  -4   6  -3    1.10    1.90
  -4   6  -3   -0.40    2.10
   4  -7   3  186.78    8.60
  -4   7  -3  192.18    8.20
  -4   7  -3  210.48    8.60
  -4   7  -3  193.88    8.70
   4  -8   3   11.20    2.80
  -4   8  -3   10.80    3.40
  -4   8  -3   12.30    3.60
  -4   9  -3   12.50    3.00
  -4   9  -3    4.80    2.00
  -4  10  -3   -0.90    1.70
  -4  10  -3   -1.30    1.40
   4 -11   3   12.80    2.70
  -4  11  -3    9.00    2.40
   3  11   3   68.09    3.70
   3  10   3    4.20    2.50
   3  10   3    2.70    1.40
   3  10   3    2.20    1.10
   3   9   3   64.89    4.30
   3   9   3   68.99    4.20
   3   9   3   69.39    4.30
   3   8   3    3.40    1.80
   3   8   3    1.70    1.60
   3   7   3   66.69    4.50
   3   7   3   75.49    4.30
   3   7   3   73.69    4.80
   3   6   3   34.30    3.80
   3   6   3   29.60    2.70
   3   6   3   26.50    3.20
   3   5   3  310.27   11.50
   3   5   3  316.37   11.20
   3   4   3   41.40    3.40
   3   4   3   42.80    2.80
  -3  -4  -3   40.90    3.80
   3   3   3  235.98    8.50
   3   3   3  240.58    8.80
  -3  -3  -3  238.28    8.90
   3   2   3   11.30    1.90
  -3  -2  -3    9.90    2.30
   3   1   3 2112.99   64.99
   3   0   3  452.35   15.70
  -3   0  -3  498.55   15.90
   3  -1   3 2148.58   65.99
  -3   1  -3 2156.28   66.09
   3  -2   3   10.00    1.90
  -3   2  -3    9.10    2.30
   3  -3   3  236.28    8.90
  -3   3  -3  248.88    9.40
   3  -4   3   40.30    3.30
  -3   4  -3   41.40    4.20
  -3   5  -3  310.37   12.20
  -3   5  -3  286.57   11.20
  -3   6  -3   28.60    4.50
  -3   6  -3   30.60    4.10
  -3   6  -3   28.90    3.40
   3  -7   3   62.69    5.70
  -3   7  -3   74.69    4.50
  -3   7  -3   73.99    5.30
  -3   7  -3   74.79    7.60
  -3   8  -3   -1.80    1.80
  -3   8  -3    0.30    2.00
  -3   9  -3   68.59    4.60
  -3   9  -3   71.89    4.70
  -3  10  -3    2.60    1.50
  -3  10  -3    4.10    1.80
   3 -11   3   70.99    3.50
  -3  11  -3   67.89    3.60
   2  11   3   28.20    2.00
   2  11   3   20.10    2.40
   2  10   3  322.57   11.50
   2  10   3  320.27   11.40
   2  10   3  321.67   11.90
   2   9   3    8.50    2.90
   2   9   3    1.60    1.50
   2   9   3    2.80    1.90
   2   8   3  112.09    5.90
   2   8   3  114.69    5.80
   2   8   3  125.29    6.00
   2   7   3   18.70    3.20
   2   7   3   21.20    3.50
   2   7   3   23.90    2.80
   2   6   3   25.30    3.40
   2   6   3   22.60    2.50
   2   6   3   32.20    3.80
   2   5   3   63.69    3.60
   2   4   3   92.79    4.30
   2   4   3   87.79    3.80
  -2  -4  -3   96.79    4.10
   2   3   3   28.60    2.80
   2   3   3   31.80    2.10
  -2  -3  -3   35.70    2.50
   2   2   3 3318.07  103.99
  -2  -2  -3 3572.24  104.19
   2   1   3  499.35   17.10
  -2  -1  -3  540.95   16.80
   2   0   3    0.20    0.50
  -2   0  -3    1.40    0.50
   2  -1   3  529.75   17.70
  -2   1  -3  581.84   17.90
   2  -2   3 3362.86  105.19
  -2   2  -3 3603.04  105.39
   2  -3   3   29.90    2.10
  -2   3  -3   31.50    2.40
   2  -4   3   90.69    4.10
  -2   4  -3   89.89    4.40
  -2   6  -3   28.80    5.10
  -2   6  -3   29.70    4.30
  -2   6  -3   27.10    3.40
  -2   7  -3   17.00    3.70
  -2   7  -3   18.40    3.90
  -2   8  -3  114.29    6.00
  -2   8  -3  109.19    6.00
  -2   9  -3    2.30    1.90
  -2   9  -3    1.20    1.60
   2 -10   3  314.07   11.90
  -2  10  -3  339.57   12.10
  -2  10  -3  331.67   11.70
   2 -11   3   21.70    2.40
  -2  11  -3   18.70    2.50
   1  11   3    4.10    1.00
   1  11   3    6.30    2.00
   1  10   3   12.80    2.40
   1  10   3   16.50    2.70
   1   9   3   25.70    3.20
   1   9   3   29.40    3.90
   1   9   3   24.90    3.00
   1   8   3  402.46   14.40
   1   8   3  391.36   14.10
   1   8   3  391.06   14.10
   1   7   3   98.09    5.50
   1   7   3  101.49    5.20
   1   7   3   94.29    4.90
   1   6   3 1439.66   45.00
   1   6   3 1435.16   44.70
   1   6   3 1424.56   44.80
   1   5   3  170.18    6.70
   1   4   3  974.20   31.10
  -1  -4  -3 1020.30   30.40
   1   3   3  865.51   26.60
  -1  -3  -3  866.21   26.70
   1   2   3  794.72   24.90
  -1  -2  -3  821.52   25.00
   1   1   3   46.80    2.20
  -1  -1  -3   49.30    2.30
   1   0   3 3989.20  119.99
   1  -1   3   44.90    2.20
  -1   1  -3   52.79    2.30
   1  -2   3  804.42   25.20
  -1   2  -3  823.52   25.30
   1  -3   3  884.51   27.40
  -1   3  -3  887.71   27.40
  -1   4  -3 1064.19   32.60
  -1   5  -3  149.88    6.80
  -1   6  -3 1363.86   42.60
  -1   6  -3 1360.06   43.20
  -1   7  -3   94.59    5.90
  -1   7  -3  102.49    5.90
  -1   8  -3  380.26   14.20
  -1   8  -3  393.16   14.00
  -1   9  -3   27.60    3.90
  -1   9  -3   23.60    3.70
   1 -10   3   10.20    2.80
  -1  10  -3   14.30    3.40
  -1  10  -3    9.80    3.00
   1 -11   3    3.60    1.40
  -1  11  -3    5.70    1.50
   0  12   3   25.10    2.50
   0  12   3   33.30    2.20
   0  11   3    8.20    1.90
   0  11   3    4.30    1.10
   0  10   3  185.08    7.70
   0  10   3  171.28    7.40
   0   9   3    5.80    2.90
   0   9   3    6.30    1.70
   0   8   3   75.69    5.10
   0   8   3   76.19    4.70
   0   8   3   73.49    4.70
   0   7   3   74.89    4.80
   0   7   3   64.39    4.30
   0   7   3   74.69    4.60
   0   6   3    1.80    2.00
   0   6   3    2.60    1.90
   0   6   3   -1.10    1.50
   0   5   3    7.70    1.50
   0  -3  -3 2200.08   66.39
   0  -2  -3 3896.71  117.19
   0   1   3  392.16   12.90
   0  -1  -3  411.26   12.70
   0   0   3   -0.30    0.30
   0   0  -3    0.00    0.30
   0  -1   3  406.26   13.10
   0   1  -3  422.66   13.10
   0  -2   3 3617.14  111.19
   0   2  -3 3781.62  111.29
   0   3  -3 2346.17   70.89
   0   4  -3  233.48    7.40
   0   4  -3  220.58    7.30
   0   5  -3   10.70    2.70
   0   6  -3   -0.10    1.90
   0   7  -3   65.89    4.40
   0   7  -3   66.39    5.30
   0   7  -3   63.29    5.00
   0   8  -3   72.09    5.30
   0   8  -3   73.79    5.20
   0   8  -3   76.99    5.20
   0  -9   3    5.40    1.80
   0   9  -3    8.70    2.20
   0   9  -3    6.00    2.10
   0 -10   3  189.68    7.70
   0  10  -3  176.78    7.60
   0  10  -3  183.78    7.60
   0 -11   3    4.00    1.40
  -1  12   3    1.60    1.00
  -1  12   3    0.40    1.10
  -1  11   3    9.90    2.20
  -1  11   3    9.60    1.90
  -1  10   3   16.30    2.70
  -1  10   3   13.50    2.70
   1 -10  -3   11.90    4.50
  -1   9   3   96.69    5.30
  -1   9   3   89.99    5.30
  -1   8   3   76.79    4.50
  -1   8   3   65.89    4.60
  -1   7   3   58.09    4.20
  -1   7   3   54.49    4.20
  -1   7   3   53.19    4.90
  -1   6   3  120.09    6.20
  -1   6   3  119.79    5.60
  -1   6   3  125.49    5.90
  -1   5   3  225.68    8.30
   1  -4  -3   77.59    3.00
   1  -4  -3   75.29    3.00
   1  -3  -3 2556.54   80.69
   1  -3  -3 2793.62   80.79
   1  -2  -3   11.20    1.20
   1  -2  -3   11.90    1.10
   1  -1  -3  739.73   23.10
   1  -1  -3  749.92   23.10
   1   1  -3  771.32   23.90
   1   2  -3   12.40    1.10
   1   2  -3   10.60    1.20
   1   3  -3 2626.74   77.69
   1   3  -3 2515.45   77.69
   1   4  -3   75.69    3.00
   1   4  -3   69.39    3.80
   1   4  -3   75.49    3.00
   1   5  -3  241.38    9.00
   1   6  -3  119.09    5.60
  -1  -7   3   55.49    4.40
   1   7  -3   53.99    5.50
   1   7  -3   61.79    5.60
   1   7  -3   62.49    4.10
  -1  -8   3   69.39    4.70
   1   8  -3   73.69    4.70
   1   8  -3   70.49    4.90
   1   8  -3   59.59    5.40
  -1  -9   3   92.39    5.20
   1   9  -3   91.59    5.30
   1   9  -3   97.89    5.60
   1   9  -3   89.69    5.30
  -1 -10   3   19.20    2.80
   1  10  -3   18.40    3.80
   1  10  -3   17.40    4.00
  -1 -11   3   12.00    2.70
  -2  11   3  159.38    6.30
  -2  11   3  160.48    6.20
  -2  10   3   13.30    2.60
  -2  10   3   13.70    2.60
  -2   9   3   42.60    3.60
  -2   9   3   40.60    3.70
  -2   8   3    3.70    1.70
  -2   8   3    9.70    2.90
  -2   8   3    2.80    2.00
  -2   7   3   13.70    4.00
  -2   7   3    7.10    1.80
  -2   7   3   12.00    3.20
  -2   6   3   -1.80    1.80
  -2   6   3    2.10    1.80
  -2   6   3   -1.70    2.10
   2  -4  -3  123.29    5.20
   2  -4  -3  129.59    5.10
   2  -3  -3  956.60   29.90
   2  -2  -3  983.10   30.60
   2  -1  -3 3639.34  109.89
   2   0  -3   -0.20    0.40
   2   1  -3 3105.09   93.89
   2   2  -3  972.90   30.30
   2   3  -3 1010.40   31.80
   2   3  -3 1168.98   34.30
   2   3  -3  900.01   31.70
   2   4  -3  112.99    5.10
   2   4  -3  124.99    4.90
   2   4  -3  121.29    5.00
   2   5  -3  296.27   10.70
  -2  -6   3   -0.20    2.20
   2   6  -3    1.70    1.40
  -2  -7   3    6.30    2.10
   2   7  -3   10.60    2.60
   2   7  -3   10.40    2.70
  -2  -8   3    2.00    1.90
   2   8  -3   -2.70    2.20
   2   8  -3    0.40    3.00
   2   8  -3    0.90    1.80
  -2  -9   3   37.00    3.70
   2   9  -3   42.50    4.00
   2   9  -3   32.00    4.10
  -2 -10   3   16.30    3.20
   2  10  -3   11.90    2.80
  -3  11   3    0.80    1.10
  -3  11   3   -1.00    1.00
  -3  10   3   65.99    3.90
  -3  10   3   71.39    4.00
  -3   9   3    6.30    1.70
  -3   9   3    9.20    2.70
  -3   8   3  244.08   11.10
  -3   8   3  242.58    9.60
  -3   8   3  234.68    9.90
  -3   7   3   50.89    4.10
  -3   7   3   53.09    4.10
  -3   7   3   53.29    6.60
  -3   6   3  832.02   27.20
  -3   6   3  848.12   27.70
  -3   6   3  832.52   27.30
  -3   5   3    0.00    2.10
   3  -4  -3  872.71   28.00
   3  -3  -3  183.48    7.20
   3  -2  -3   19.40    2.20
  -3   1   3  229.18    8.60
   3  -1  -3  248.88    8.90
  -3   0   3  851.01   26.80
   3   0  -3  838.32   26.90
  -3  -1   3  238.18    8.60
   3   1  -3  227.98    8.60
   3   2  -3   21.70    2.20
   3   3  -3  184.68    7.10
   3   3  -3  169.68    6.70
   3   4  -3  845.62   27.30
   3   4  -3  862.81   27.40
   3   4  -3  859.71   27.50
   3   5  -3   -0.10    1.30
  -3  -6   3  761.72   25.50
   3   6  -3  825.02   25.90
   3   6  -3  763.42   25.40
  -3  -7   3   55.59    4.30
   3   7  -3   49.00    4.60
   3   7  -3   51.89    3.80
  -3  -8   3  245.88    9.70
   3   8  -3  240.98    9.40
  -3  -9   3    6.80    2.10
   3   9  -3    5.50    1.90
   3   9  -3    7.30    2.20
  -3 -10   3   57.19    4.30
  -4  11   3   12.60    2.20
  -4  11   3   16.50    1.80
   4 -11  -3   15.20    3.20
  -4  10   3  186.28    7.60
  -4  10   3  189.08    7.50
  -4   9   3   29.80    3.40
  -4   9   3   34.60    3.20
  -4   9   3   32.20    3.30
  -4   8   3    2.30    1.60
  -4   8   3    3.10    1.80
  -4   8   3    2.50    1.80
  -4   7   3  355.66   13.00
  -4   7   3  347.37   13.00
  -4   7   3  345.97   13.20
  -4   6   3   29.60    3.60
  -4   6   3   30.10    4.00
  -4   6   3   37.20    3.80
  -4   6   3   28.30    5.30
  -4   5   3  131.09    6.40
  -4   5   3  145.79    7.00
  -4   5   3  132.79    7.40
  -4   5   3  142.79    6.50
   4  -4  -3  368.56   14.00
   4  -3  -3  470.65   16.70
  -4   2   3   47.20    4.10
   4  -2  -3   49.40    3.90
  -4   1   3  443.36   15.00
   4  -1  -3  412.26   15.80
  -4   0   3   -0.30    1.20
   4   0  -3   -1.00    1.20
  -4  -1   3  468.05   16.20
  -4  -2   3   42.00    3.90
   4   2  -3   45.20    3.50
   4   2  -3   46.10    3.10
   4   3  -3  434.96   15.00
   4   3  -3  394.76   13.90
   4   4  -3  387.86   13.40
   4   4  -3  381.66   14.50
  -4  -5   3  131.89    7.10
   4   5  -3  138.39    6.10
  -4  -6   3   27.70    4.30
   4   6  -3   23.00    4.30
  -4  -7   3  343.57   12.30
   4   7  -3  343.37   12.70
   4   7  -3  322.27   12.50
  -4  -8   3    1.00    2.10
   4   8  -3    4.00    1.70
  -4  -9   3   34.00    4.70
   4   9  -3   22.40    3.10
   4  10  -3  196.08    7.90
  -5  11   3   12.20    1.70
  -5  11   3   11.80    1.80
  -5  10   3    1.90    1.20
  -5  10   3    3.10    1.10
  -5   9   3   75.19    4.50
  -5   9   3   75.89    4.20
  -5   9   3   78.99    4.60
  -5   8   3   81.99    5.00
  -5   8   3   88.39    5.20
  -5   8   3   85.89    5.10
  -5   7   3   20.40    3.50
  -5   7   3   27.80    3.50
  -5   7   3   24.80    3.30
  -5   6   3   93.19    5.40
  -5   6   3   95.19    5.30
  -5   6   3   96.09    5.70
  -5   5   3   16.90    3.70
  -5   5   3   14.20    3.40
  -5   5   3   12.20    4.10
  -5   4   3  106.29    5.60
  -5   4   3  106.99    5.80
  -5   4   3  110.49    5.60
   5  -4  -3  105.89    9.30
   5  -3  -3  572.14   20.70
   5  -2  -3  902.41   30.40
   5  -1  -3 1757.02   55.59
  -5   0   3 3615.34  120.49
   5   0  -3 4248.57  120.69
  -5  -1   3 1627.74   54.89
   5   1  -3 1688.43   50.99
   5   2  -3  807.32   26.00
   5   2  -3  824.82   27.60
   5   3  -3  580.14   19.20
   5   3  -3  584.54   20.90
   5   4  -3  100.79    9.80
   5   4  -3  109.79    5.10
  -5  -5   3   16.20    4.10
   5   5  -3   20.20    2.90
  -5  -6   3   91.99    5.50
   5   6  -3  100.59    5.20
  -5  -7   3   20.70    3.90
   5   7  -3   19.30    3.30
  -5  -8   3   71.29    5.40
   5   8  -3   77.99    4.70
   5   9  -3   73.19    4.30
   5  10  -3    3.00    1.70
  -6  10   3   -0.10    1.40
  -6  10   3    1.40    1.00
  -6   9   3    3.00    1.40
  -6   9   3    2.30    1.30
  -6   9   3    3.20    1.30
  -6   8   3   56.89    4.30
  -6   8   3   64.89    4.10
  -6   8   3   51.99    4.20
  -6   7   3  593.84   20.40
  -6   7   3  596.34   20.40
  -6   7   3  569.74   20.50
  -6   6   3   28.40    4.30
  -6   6   3   39.90    3.60
  -6   6   3   32.10    3.80
  -6   6   3   32.80    3.80
  -6   5   3    3.70    1.70
  -6   5   3    4.20    2.30
  -6   5   3    2.50    1.90
  -6   5   3    3.80    2.00
  -6   4   3   10.00    2.00
  -6   4   3    6.20    1.80
  -6   4   3   11.70    3.60
  -6   4   3    6.50    2.70
  -6   3   3    4.30    2.00
  -6   3   3    2.70    1.80
  -6   3   3    3.80    2.10
  -6   2   3  102.29    5.70
  -6   2   3   97.69    6.10
  -6   2   3   98.49    5.20
   6  -2  -3   95.19    9.80
   6  -1  -3    0.60    3.40
   6   0  -3    0.30    3.20
   6   1  -3    0.10    3.90
   6   1  -3    3.60    2.20
   6   2  -3  102.19    9.10
   6   2  -3   98.09    4.90
  -6  -3   3    4.90    2.60
  -6  -3   3    6.60    2.70
   6   3  -3    1.90    1.40
  -6  -4   3    6.90    2.50
  -6  -4   3    6.20    2.20
   6   4  -3    4.10    1.50
  -6  -5   3    0.60    2.40
   6   5  -3    3.00    1.60
  -6  -6   3   38.60    4.40
   6   6  -3   33.90    3.30
   6   7  -3  532.85   18.80
   6   8  -3   45.30    3.70
   6   9  -3    2.80    1.40
   6  10  -3    2.70    1.70
  -7  10   3   44.50    2.40
  -7  10   3   43.60    2.60
  -7   9   3   27.60    3.70
  -7   9   3   29.10    3.90
  -7   9   3   34.60    2.80
  -7   8   3   65.39    4.00
  -7   8   3   70.59    4.20
  -7   8   3   63.39    4.20
  -7   7   3    0.50    1.50
  -7   7   3    2.60    1.60
  -7   7   3    0.00    1.80
  -7   6   3  451.45   16.50
  -7   6   3  465.35   16.10
  -7   6   3  455.45   16.60
  -7   6   3  459.15   16.50
  -7   5   3   54.39    5.00
  -7   5   3   50.69    3.90
  -7   5   3   44.90    4.10
  -7   5   3   46.90    3.70
  -7   4   3 1027.10   33.60
  -7   4   3 1013.10   33.50
  -7   4   3 1056.19   33.90
  -7   4   3 1040.40   33.60
  -7   3   3   85.69    4.60
  -7   3   3   77.29    4.70
  -7   3   3   77.59    5.00
  -7   2   3   28.00    3.40
  -7   2   3   13.90    3.40
  -7   2   3   22.70    3.20
  -7   1   3  233.48    9.00
  -7   1   3  240.68    9.20
  -7   1   3  226.68    9.10
  -7   0   3   42.30    4.00
  -7   0   3   47.40    4.10
  -7   0   3   45.50    4.00
  -7  -1   3  229.28    8.80
  -7  -1   3  228.28    9.10
  -7  -1   3  215.38    8.70
  -7  -2   3   16.70    3.40
  -7  -2   3   26.00    3.80
  -7  -2   3   15.80    3.90
  -7  -3   3   76.09    5.00
  -7  -3   3   76.19    5.10
   7   3  -3   87.39    4.60
  -7  -4   3 1002.30   31.80
  -7  -4   3  946.61   31.70
   7   4  -3 1040.20   32.30
  -7  -5   3   47.60    4.30
  -7  -5   3   42.20    4.80
   7   5  -3   51.59    3.70
  -7  -6   3  422.16   14.60
   7   6  -3  422.96   15.40
  -7  -7   3    1.70    2.30
   7   7  -3    1.00    1.60
   7   8  -3   60.09    3.90
   7   9  -3   24.60    2.70
  -8   9   3   63.19    3.20
  -8   9   3   59.39    3.00
  -8   8   3   13.10    2.70
  -8   8   3   18.70    2.40
  -8   8   3   14.10    2.20
  -8   7   3    1.60    1.80
  -8   7   3    8.00    2.50
  -8   7   3    5.40    1.60
  -8   6   3   21.10    3.40
  -8   6   3   23.40    3.00
  -8   6   3   30.00    4.10
  -8   6   3   25.60    3.10
  -8   5   3    8.30    2.60
  -8   5   3    3.00    1.60
  -8   5   3    4.90    1.60
  -8   5   3    6.60    1.60
  -8   4   3    8.40    2.00
  -8   4   3   14.20    3.00
  -8   3   3   14.70    2.80
  -8   3   3   10.30    3.10
  -8   3   3   13.40    2.20
  -8   2   3  407.36   16.70
  -8   2   3  472.45   15.60
  -8   1   3  325.37   12.10
  -8   1   3  327.97   12.20
  -8   1   3  339.77   12.10
  -8   0   3    0.80    1.90
  -8  -1   3  320.17   11.60
  -8  -1   3  316.77   11.70
  -8  -1   3  322.77   11.70
  -8  -2   3  442.16   15.00
  -8  -2   3  422.86   14.90
  -8  -2   3  430.86   15.20
  -8  -3   3   10.50    4.10
  -8  -3   3   16.80    3.40
   8   3  -3   15.20    3.50
  -8  -4   3   18.60    3.40
  -8  -4   3   24.40    4.40
   8   4  -3   14.20    3.30
  -8  -5   3    4.50    1.80
   8   5  -3    5.80    1.80
  -8  -6   3   23.70    3.70
   8   6  -3   22.70    3.20
   8   7  -3    6.90    2.40
   8   8  -3   12.30    2.50
   8   9  -3   49.20    4.20
  -9   8   3  102.79    4.30
  -9   8   3   93.99    4.20
   9  -8  -3   99.09    4.40
  -9   7   3   24.70    2.40
  -9   7   3   19.20    2.50
  -9   7   3   21.50    3.50
  -9   6   3  107.89    5.50
  -9   6   3  102.99    5.30
  -9   6   3  109.89    5.90
  -9   5   3    9.20    2.70
  -9   5   3    7.30    1.60
  -9   5   3   12.80    2.90
  -9   4   3    8.90    2.60
  -9   4   3    9.80    2.70
  -9   4   3    6.90    1.90
  -9   3   3  349.96   12.70
  -9   3   3  348.97   12.80
  -9   3   3  346.77   12.90
  -9   2   3  188.48    7.90
  -9   2   3  184.58    7.90
  -9   2   3  188.58    8.10
  -9   1   3  595.04   19.70
  -9   1   3  573.74   19.70
  -9   1   3  578.54   19.80
  -9   0   3  154.88    7.00
  -9   0   3  150.08    6.90
  -9   0   3  161.68    6.90
  -9  -1   3  574.14   19.40
  -9  -1   3  568.44   19.30
  -9  -1   3  582.24   19.30
  -9  -2   3  167.48    7.60
  -9  -2   3  175.58    7.30
  -9  -2   3  165.28    8.00
  -9  -3   3  316.07   11.70
  -9  -3   3  310.07   11.40
  -9  -4   3    5.40    1.60
   9   4  -3    7.40    2.30
   9   5  -3    5.70    1.90
  -9  -6   3   98.39    5.00
   9   6  -3  106.09    5.20
   9   7  -3   15.30    3.00
   9   8  -3   93.19    5.50
 -10   7   3    1.80    1.00
 -10   7   3   -0.30    1.80
 -10   6   3   47.90    3.10
 -10   6   3   54.09    3.10
 -10   5   3   20.20    3.30
 -10   5   3   18.80    2.40
 -10   5   3   14.90    2.60
 -10   4   3    4.10    2.10
 -10   3   3  459.05   16.00
 -10   3   3  459.85   16.20
 -10   3   3  461.05   16.00
 -10   2   3  263.77   10.30
 -10   2   3  262.57   10.00
 -10   2   3  263.47   10.10
 -10   1   3   23.10    3.20
 -10   1   3   19.50    2.90
 -10   1   3   16.30    3.30
 -10   0   3    0.10    2.00
 -10   0   3   -2.50    1.60
 -10   0   3   -1.40    1.50
 -10  -1   3   26.10    3.50
 -10  -1   3   25.30    3.60
 -10  -1   3   23.00    3.20
 -10  -2   3  231.68    9.60
 -10  -2   3  249.97    9.30
 -10  -3   3  434.56   14.90
 -10  -4   3    4.90    1.60
 -10  -5   3   17.10    3.00
 -11   6   3   11.70    1.80
 -11   6   3    7.30    1.90
 -11   5   3   11.90    2.00
 -11   5   3   12.00    2.10
 -11   4   3   51.69    3.20
 -11   4   3   51.39    3.10
 -11   4   3   49.80    3.00
 -11   3   3   45.00    3.10
 -11   3   3   39.10    2.90
 -11   3   3   38.80    3.10
 -11   2   3  213.68    8.00
 -11   2   3  201.58    8.10
 -11   2   3  199.78    8.00
 -11   1   3   51.09    3.60
 -11   1   3   55.09    3.80
 -11   1   3   56.39    3.60
 -11   0   3    0.40    1.90
 -11   0   3    3.20    1.50
 -11   0   3    0.20    1.60
 -11  -1   3   58.79    4.30
 -11  -1   3   50.79    3.50
 -11  -2   3  190.28    7.40
 -11  -3   3   40.50    3.20
 -11  -4   3   38.90    3.40
 -12   5   3    1.40    1.10
 -12   4   3    4.20    1.40
 -12   4   3    2.20    1.10
 -12   3   3  152.08    5.90
 -12   3   3  163.08    6.10
 -12   2   3  265.77    9.40
 -12   1   3    8.00    2.40
 -12   0   3    1.00    1.30
 -12  -1   3    6.60    1.50
 -12  -2   3  242.58    9.00
 -12  -3   3  144.19    6.00
 -13   1   3    3.50    1.60
 -13  -2  -4    1.00    0.90
 -13  -1  -4   14.70    1.70
 -13   0  -4   -0.70    0.90
 -13   1  -4   13.00    1.80
 -13   2  -4    0.70    1.00
 -12  -5  -4   36.40    2.20
 -12  -4  -4    5.70    1.50
 -12  -3  -4    3.40    1.10
 -12  -2  -4    6.90    2.10
 -12  -1  -4   47.40    3.40
 -12   0  -4  228.98    8.60
 -12   1  -4   50.69    2.90
  12  -2   4    4.70    1.70
 -12   2  -4    2.80    1.00
  12  -3   4    2.30    1.40
 -12   3  -4    1.00    1.10
  12  -4   4    1.80    1.10
 -12   4  -4    1.70    1.10
  12  -5   4   38.80    2.30
 -12   5  -4   32.10    2.40
 -11  -6  -4   25.70    1.90
 -11  -5  -4  162.18    6.20
 -11  -4  -4   10.50    1.70
 -11  -3  -4   31.70    2.50
 -11  -2  -4    5.00    1.20
 -11  -1  -4   49.80    4.00
 -11   0  -4   -0.50    1.30
 -11   1  -4   54.49    4.80
 -11   2  -4   10.20    2.40
 -11   3  -4   36.60    2.90
 -11   3  -4   35.80    3.70
  11  -4   4   20.60    2.30
 -11   4  -4   19.00    3.20
 -11   4  -4   16.80    2.60
  11  -5   4  211.98    8.50
 -11   5  -4  192.08    7.30
 -11   5  -4  186.38    7.30
  11  -6   4   22.30    1.90
 -11   6  -4   30.10    3.10
 -11   6  -4   26.20    2.30
 -10  -6  -4    9.10    1.70
 -10  -5  -4   88.89    4.50
 -10  -4  -4    2.10    1.40
 -10  -3  -4  130.69    6.00
 -10  -2  -4    7.20    2.30
 -10  -1  -4   16.70    2.50
 -10  -1  -4    9.40    4.90
 -10   0  -4  280.07   11.30
 -10   0  -4  291.17   10.80
 -10   1  -4    9.70    2.30
 -10   1  -4   13.90    2.80
 -10   2  -4    8.20    2.60
 -10   2  -4    0.50    2.10
 -10   3  -4  130.69    7.50
 -10   3  -4  118.09    6.10
 -10   4  -4    0.30    1.60
 -10   4  -4    0.90    1.60
 -10   5  -4   89.09    4.80
 -10   5  -4   86.79    4.70
 -10   5  -4   97.99    4.60
  10  -6   4    6.10    2.00
 -10   6  -4    9.60    2.40
 -10   6  -4    9.90    2.40
  10  -7   4   60.29    3.10
 -10   7  -4   64.79    3.20
 -10   7  -4   59.39    3.20
  -9  -8  -4  139.99    6.00
   9   7   4   51.09    3.60
  -9  -7  -4   47.00    2.80
   9   6   4    0.80    1.90
  -9  -6  -4   -1.10    1.10
   9   5   4  165.08    7.30
  -9  -5  -4  170.58    7.10
   9   4   4  189.68    8.30
  -9  -4  -4  185.08    7.70
  -9  -3  -4    1.40    1.30
  -9  -2  -4    9.80    2.70
  -9  -2  -4    5.40    2.50
  -9  -1  -4   91.09    5.90
  -9  -1  -4  112.79    5.30
  -9   0  -4    2.80    2.10
  -9   0  -4    1.20    1.30
  -9   1  -4  103.79    5.20
  -9   1  -4   98.29    5.90
  -9   2  -4    7.60    2.10
  -9   2  -4    6.90    1.60
  -9   3  -4   -0.10    1.60
  -9   3  -4    2.30    1.90
  -9   3  -4    1.70    2.80
  -9   4  -4  191.88    8.30
  -9   4  -4  190.08    8.10
  -9   4  -4  192.48    8.50
  -9   5  -4  174.58    7.90
  -9   5  -4  184.88    8.00
  -9   5  -4  184.98    7.90
  -9   6  -4   -3.50    1.60
  -9   6  -4   -0.70    1.50
  -9   6  -4   -0.60    1.50
   9  -7   4   47.20    3.90
  -9   7  -4   50.19    3.20
  -9   7  -4   48.10    3.30
   9  -8   4  127.79    6.10
  -9   8  -4  164.38    5.80
  -9   8  -4  157.38    5.90
  -8  -9  -4    9.20    1.70
   8   8   4   21.50    2.60
  -8  -8  -4   16.70    2.10
   8   7   4    7.40    1.70
  -8  -7  -4    9.10    2.20
   8   6   4  127.29    6.10
  -8  -6  -4  137.49    6.00
   8   5   4  222.18    9.20
  -8  -5  -4  240.28   10.00
   8   4   4    1.40    1.80
  -8  -4  -4    0.50    1.70
   8   3   4  245.78    9.50
  -8  -3  -4  240.78    9.50
  -8  -2  -4  481.15   16.50
  -8  -1  -4  105.99    6.00
  -8   0  -4   64.19    4.30
  -8   0  -4   71.59    4.90
  -8   1  -4  111.09    6.00
  -8   2  -4  508.55   18.00
  -8   2  -4  517.65   17.80
  -8   3  -4  236.28    9.70
  -8   3  -4  248.08    9.70
  -8   3  -4  232.98    9.80
  -8   4  -4    4.90    1.90
  -8   4  -4    0.20    2.10
  -8   4  -4   -0.10    2.00
  -8   5  -4  238.68    9.70
  -8   5  -4  232.48    9.90
  -8   5  -4  241.18    9.40
  -8   6  -4  154.68    6.70
  -8   6  -4  142.39    7.10
  -8   6  -4  152.28    7.00
   8  -7   4    7.70    2.60
  -8   7  -4    9.70    2.40
  -8   7  -4    9.10    2.70
  -8   7  -4    6.10    1.80
   8  -8   4   17.20    2.50
  -8   8  -4   12.50    2.60
  -8   8  -4   20.30    2.40
   8  -9   4   11.60    2.60
  -8   9  -4    7.60    1.90
  -7 -10  -4   32.90    2.10
   7   9   4   -0.60    1.40
  -7  -9  -4    1.10    1.00
   7   8   4   15.00    2.90
   7   7   4   21.30    2.80
   7   7   4   22.00    5.00
   7   6   4    9.30    2.70
   7   6   4    5.70    2.30
   7   5   4   -0.10    1.70
   7   5   4    2.80    2.30
   7   4   4   56.09    3.80
   7   4   4   59.39    5.00
   7   3   4   23.40    3.00
   7   3   4   13.60    2.70
  -7  -3  -4   22.10    2.90
   7   2   4    3.80    1.80
  -7  -2  -4    5.20    1.50
  -7  -1  -4  294.27   10.70
  -7   0  -4   -0.90    2.10
  -7   0  -4    1.30    1.70
  -7   0  -4    0.80    2.60
  -7   1  -4  300.77   11.20
  -7   1  -4  285.67   10.80
  -7   1  -4  282.27   10.60
  -7   2  -4    4.70    1.80
  -7   2  -4    5.70    2.00
  -7   2  -4    3.00    1.70
  -7   3  -4   14.90    2.70
  -7   3  -4   16.90    3.70
  -7   3  -4   19.70    3.40
  -7   4  -4   56.99    4.60
  -7   4  -4   49.00    5.40
  -7   4  -4   51.79    4.70
  -7   5  -4   -1.70    2.00
  -7   5  -4   -1.10    1.80
  -7   5  -4    0.60    2.10
  -7   6  -4   11.40    3.10
  -7   6  -4   16.70    3.70
   7  -7   4   25.30    3.30
  -7   7  -4   26.50    3.40
  -7   7  -4   21.60    3.60
  -7   7  -4   20.00    3.00
   7  -8   4   10.40    3.00
  -7   8  -4   16.60    2.80
  -7   8  -4   14.00    2.70
   7  -9   4   -1.30    2.00
  -7   9  -4    1.10    1.30
  -7   9  -4    0.30    1.60
   7 -10   4   35.70    2.20
  -7  10  -4   39.30    2.40
   6  10   4  110.09    5.10
   6   9   4   25.10    2.70
   6   8   4  457.95   16.40
   6   8   4  469.55   16.00
   6   7   4  196.18    8.40
   6   7   4  209.38    8.50
   6   6   4   34.70    3.30
   6   6   4   24.80    4.30
   6   5   4    5.80    2.20
   6   5   4    3.20    1.50
   6   4   4   51.39    4.80
   6   4   4   56.79    4.50
   6   3   4   65.59    5.30
   6   3   4   67.59    3.80
   6   2   4  235.28    8.80
   6   1   4  185.08    7.40
  -6  -1  -4  189.48    7.90
   6   0   4    2.00    4.10
  -6   2  -4  220.38    9.00
  -6   2  -4  221.98    8.70
  -6   2  -4  233.78    9.40
  -6   3  -4   56.89    4.20
  -6   3  -4   61.99    4.90
  -6   3  -4   50.29    4.60
  -6   3  -4   57.39    5.20
  -6   4  -4   54.49    4.80
  -6   4  -4   51.39    4.60
  -6   4  -4   50.09    4.40
  -6   5  -4    3.70    2.40
  -6   5  -4    1.30    2.10
  -6   5  -4    3.80    2.10
  -6   6  -4   33.70    4.00
  -6   6  -4   26.60    4.10
  -6   6  -4   26.20    3.60
   6  -7   4  214.08    8.90
  -6   7  -4  211.48    9.40
  -6   7  -4  215.68   10.40
  -6   7  -4  211.68    9.10
  -6   8  -4  519.25   18.70
   6  -9   4   26.70    3.50
  -6   9  -4   26.90    3.50
  -6   9  -4   24.20    3.20
   6 -10   4  116.49    4.80
  -6  10  -4  114.69    4.90
  -5 -11  -4   50.89    2.60
   5  10   4    3.10    1.60
   5   9   4  296.07   11.60
   5   9   4  308.97   10.90
   5   8   4    6.10    2.10
   5   8   4    3.70    1.40
   5   8   4    4.30    1.70
   5   7   4   64.99    4.60
   5   7   4   65.79    4.50
   5   6   4   22.70    3.00
   5   6   4   23.60    2.70
   5   5   4   26.30    3.00
   5   5   4   21.50    3.90
   5   5   4   19.70    2.50
   5   4   4    0.40    1.10
   5   4   4    0.10    2.30
   5   4   4    2.80    1.80
   5   3   4  493.25   16.20
   5   3   4  474.25   18.00
   5   2   4   -3.60    2.50
   5   2   4   -0.70    1.30
   5   1   4  638.24   20.70
   5   1   4  655.83   22.50
   5   0   4   -0.90    2.10
   5  -1   4  665.43   23.00
   5  -2   4   -0.30    2.30
   5  -3   4  448.16   17.00
   5  -4   4    3.50    4.60
  -5   4  -4    0.30    2.60
  -5   4  -4    2.20    2.20
  -5   4  -4    1.30    2.00
  -5   5  -4   15.90    3.50
  -5   5  -4   18.50    4.40
  -5   5  -4   18.90    3.60
  -5   6  -4   27.30    3.40
  -5   6  -4   23.40    3.90
   5  -7   4   60.29    4.70
  -5   7  -4   63.49    4.20
  -5   7  -4   68.49    4.90
  -5   7  -4   66.59    7.20
   5  -8   4    3.80    2.20
  -5   8  -4    4.80    1.80
  -5   8  -4    4.70    2.00
   5  -9   4  302.27   11.40
  -5   9  -4  296.87   11.70
  -5   9  -4  312.27   11.10
  -5  10  -4    6.40    2.90
   5 -11   4   61.99    2.80
  -5  11  -4   54.19    2.90
   4  10   4  121.99    5.60
   4  10   4  113.99    5.10
   4   9   4  295.17   11.50
   4   9   4  318.17   11.30
   4   8   4   98.29    5.30
   4   8   4  105.89    5.40
   4   8   4   93.59    6.10
   4   7   4   69.29    4.40
   4   7   4   71.39    4.30
   4   7   4   74.49    4.70
   4   6   4  255.77    9.60
   4   6   4  262.57    9.90
   4   6   4  236.88    9.70
   4   5   4   16.30    2.20
   4   5   4   14.70    2.80
   4   5   4   10.40    2.20
   4   4   4  197.88    9.20
   4   3   4  459.75   14.40
   4   3   4  431.16   15.30
  -4  -3  -4  391.26   15.60
   4   2   4  422.06   13.60
   4   2   4  437.16   14.70
  -4  -2  -4  367.36   14.90
   4   1   4  405.46   14.60
  -4  -1  -4  422.46   15.20
   4   0   4 2266.37   70.69
  -4   0  -4 2311.47   71.09
   4  -1   4  408.46   14.70
  -4   1  -4  419.66   15.20
   4  -2   4  418.76   14.60
  -4   2  -4  398.56   15.10
   4  -3   4  441.46   15.70
  -4   3  -4  433.26   16.30
   4  -4   4  188.98    8.90
  -4   5  -4   18.70    4.70
  -4   5  -4   15.10    3.60
  -4   6  -4  247.28    9.70
  -4   6  -4  249.97   10.10
  -4   6  -4  246.28   10.20
   4  -7   4   67.19    5.10
  -4   7  -4   68.29    4.30
  -4   7  -4   65.39    5.20
  -4   7  -4   71.29    5.00
   4  -8   4  103.09    5.90
  -4   8  -4   94.09    6.20
  -4   8  -4   94.69    5.50
  -4   9  -4  298.27   11.50
  -4   9  -4  319.67   12.20
   4 -10   4  114.29    5.20
  -4  10  -4  115.69    5.40
  -4  10  -4  113.69    5.70
   4 -11   4   98.59    4.60
  -4  11  -4  105.89    4.40
   3  11   4   20.70    2.50
   3  10   4   83.49    4.80
   3  10   4   88.59    4.20
   3  10   4   85.99    4.30
   3   9   4   17.00    2.90
   3   9   4   15.40    3.00
   3   9   4   14.20    3.10
   3   8   4   24.10    3.00
   3   8   4   25.60    3.70
   3   8   4   25.60    3.30
   3   7   4    2.00    1.60
   3   7   4   -0.30    1.70
   3   7   4    1.60    1.40
   3   6   4  184.48    7.60
   3   6   4  176.78    7.80
   3   6   4  189.38    7.60
   3   5   4    3.20    1.20
   3   5   4    1.80    2.10
   3   5   4    3.80    1.90
   3   4   4   30.50    2.20
   3   4   4   27.20    3.30
  -3  -4  -4   20.90    4.40
   3   3   4   82.99    3.90
   3   3   4   88.59    4.40
  -3  -3  -4   87.49    5.20
   3   2   4   64.39    3.70
  -3  -2  -4   63.49    4.10
   3   1   4   64.29    3.50
  -3  -1  -4   70.89    3.90
   3   0   4    1.50    0.90
  -3   0  -4   -0.20    1.00
   3  -1   4   58.79    3.40
  -3   1  -4   62.89    3.70
   3  -2   4   60.79    3.60
  -3   2  -4   68.29    4.10
   3  -3   4   90.29    4.50
  -3   3  -4   89.79    5.40
   3  -4   4   33.10    3.50
  -3   4  -4   29.00    4.60
  -3   5  -4    2.10    2.00
  -3   5  -4   -4.40    2.40
   3  -6   4  173.68    7.90
  -3   6  -4  168.38    8.20
  -3   6  -4  186.18    8.10
  -3   6  -4  187.28    7.70
  -3   7  -4    0.50    2.20
  -3   7  -4    2.60    1.80
   3  -8   4   21.40    5.30
  -3   8  -4   21.40    4.10
  -3   8  -4   21.80    3.80
  -3   9  -4   19.80    3.30
  -3   9  -4   20.50    4.00
   3 -10   4   86.19    4.40
  -3  10  -4   77.99    4.50
  -3  10  -4   84.09    5.20
   3 -11   4   21.40    2.10
  -3  11  -4   21.40    2.80
   2  11   4    1.10    1.10
   2  11   4    2.70    1.00
   2  10   4  301.27   10.60
   2  10   4  254.67   12.70
   2  10   4  310.07   10.50
   2   9   4   31.70    3.60
   2   9   4   31.70    3.30
   2   9   4   29.70    3.10
   2   8   4   60.09    4.20
   2   8   4   60.99    4.00
   2   8   4   60.69    4.20
   2   7   4    4.00    1.60
   2   7   4    3.50    1.60
   2   7   4    2.80    1.60
   2   6   4  328.77   12.20
   2   6   4  319.07   13.50
   2   6   4  353.86   12.10
   2   5   4  154.18    6.30
   2   4   4  235.48    8.10
   2   4   4  219.18    8.20
  -2  -4  -4  230.38    8.50
   2   3   4 1046.00   32.50
   2   3   4 1040.10   32.40
  -2  -3  -4 1039.20   32.60
   2   2   4  954.60   30.40
  -2  -2  -4  988.00   30.50
   2   1   4    2.80    0.80
  -2  -1  -4    3.30    1.00
   2   0   4    9.90    1.40
  -2   0  -4   10.30    1.60
   2  -1   4    2.60    0.80
  -2   1  -4    5.10    1.60
   2  -2   4  905.71   26.70
  -2   2  -4  778.02   27.30
   2  -3   4 1079.99   33.80
  -2   3  -4 1083.79   34.00
   2  -4   4  238.28    8.60
   2  -6   4  304.87   12.40
  -2   6  -4  317.87   12.40
  -2   6  -4  324.07   12.80
  -2   6  -4  351.16   11.90
   2  -7   4   -0.90    3.10
  -2   7  -4    0.40    2.40
  -2   7  -4    1.10    1.90
  -2   8  -4   63.39    5.00
  -2   8  -4   59.79    4.80
  -2   9  -4   36.90    4.30
  -2   9  -4   31.70    3.80
   2 -10   4  317.37   11.60
  -2  10  -4  313.17   11.60
   2 -11   4    1.00    1.20
   1  11   4   28.10    2.20
   1  11   4   23.80    2.20
   1  10   4   27.80    2.90
   1  10   4   26.80    2.70
   1   9   4  268.57   10.80
   1   9   4  293.67   11.10
   1   9   4  298.37   10.80
   1   8   4    1.90    1.70
   1   8   4    0.70    2.00
   1   8   4    0.10    1.60
   1   7   4  127.19    5.90
   1   7   4  131.49    6.30
   1   7   4  130.89    6.20
   1   6   4    2.00    1.80
   1   6   4    1.10    1.30
   1   6   4    0.30    1.80
   1   5   4    5.80    1.20
   1   4   4  352.16   12.10
  -1  -4  -4  370.46   11.90
   1   3   4  334.87   10.90
  -1  -3  -4  327.07   11.00
   1   2   4 2845.92   88.59
  -1  -2  -4 3016.30   88.79
   1   1   4  812.32   25.30
   1   0   4    0.30    0.40
  -1   0  -4   -0.50    0.50
   1  -1   4  870.31   27.40
  -1   1  -4  894.01   27.50
   1  -2   4 2784.02   87.79
  -1   2  -4 3019.80   87.99
   1  -3   4  326.97   10.90
  -1   3  -4  327.57   11.00
   1  -4   4  371.26   12.20
  -1   4  -4  369.16   12.30
  -1   5  -4    4.00    2.00
  -1   6  -4    3.40    2.40
  -1   6  -4   -2.60    2.20
  -1   7  -4  116.99    6.50
  -1   7  -4  125.29    7.00
  -1   8  -4    1.50    1.90
  -1   8  -4   -0.30    2.40
   1  -9   4  280.07   10.80
  -1   9  -4  269.27   10.70
  -1   9  -4  286.27   10.90
   1 -10   4   29.30    3.10
  -1  10  -4   29.60    3.40
   1 -11   4   33.50    2.50
  -1  11  -4   32.00    3.70
   0  12   4   12.90    1.80
   0  12   4   16.90    2.50
   0  11   4   29.20    2.30
   0  11   4   24.50    2.20
   0  10   4   32.60    3.00
   0  10   4   29.00    3.00
   0   9   4   52.89    3.80
   0   9   4   44.60    3.70
   0   8   4    7.20    1.80
   0   8   4    5.70    1.80
   0   8   4    5.90    2.20
   0   7   4  265.37    9.90
   0   7   4  257.07   10.00
   0   7   4  265.07   10.30
   0   6   4   17.30    3.40
   0   6   4   24.20    2.60
   0   6   4   17.90    3.50
   0   5   4 1638.74   50.49
   0   4   4    2.40    1.30
   0  -4  -4    2.00    0.80
   0  -4  -4    1.30    0.90
   0  -3  -4 1185.18   36.40
   0   2   4  203.88    7.20
   0  -2  -4  213.38    7.30
   0   1   4   99.19    4.00
   0  -1  -4  110.19    4.10
   0   0   4  459.25   15.20
   0   0  -4  492.15   15.20
   0  -1   4  101.69    4.10
   0   1  -4  111.49    4.20
   0  -2   4  215.38    7.60
   0   2  -4  226.88    7.70
   0   3  -4 1155.18   35.60
   0   4  -4    2.20    1.50
   0   4  -4    1.60    0.90
   0   4  -4    1.20    1.00
   0   5  -4 1563.14   48.40
   0   7  -4  239.38    9.60
   0   7  -4  256.47   10.10
   0   7  -4  236.38   10.30
   0  -8   4    5.30    1.70
   0   8  -4    0.90    2.20
   0   8  -4    9.20    2.70
   0   8  -4    9.00    2.80
   0  -9   4   40.70    3.70
   0   9  -4   36.70    4.90
   0   9  -4   49.40    4.50
   0 -10   4   29.50    3.00
   0  10  -4   28.40    3.60
   0 -11   4   26.50    2.40
  -1  11   4    3.40    1.00
  -1  11   4    1.50    1.50
  -1  10   4  176.88    7.40
  -1  10   4  177.18    7.80
  -1   9   4   -0.80    1.60
  -1   9   4    2.90    1.60
  -1   8   4   62.69    4.40
  -1   8   4   56.59    4.10
  -1   7   4    6.00    2.80
  -1   7   4    5.90    1.80
  -1   7   4    2.40    1.80
  -1   7   4    2.50    2.70
  -1   6   4   24.70    3.60
  -1   6   4   24.00    3.60
  -1   6   4   27.50    3.30
  -1   5   4   24.80    2.90
   1  -4  -4  975.40   30.30
   1  -4  -4  980.20   30.20
   1  -3  -4    9.00    1.50
   1  -3  -4    9.90    1.60
   1  -2  -4  107.79    4.40
   1  -2  -4  105.59    4.30
   1  -1  -4  848.02   26.70
   1   0  -4   -0.30    0.50
   1   1  -4  873.91   27.20
   1   2  -4  108.69    4.30
   1   2  -4  103.79    4.30
   1   3  -4    9.20    1.60
   1   3  -4    9.50    1.50
   1   4  -4  925.51   29.80
   1   4  -4  935.41   29.40
   1   4  -4  982.00   29.40
   1   5  -4   23.40    2.70
   1   6  -4   26.80    3.00
  -1  -7   4   10.20    3.00
   1   7  -4    6.90    3.00
   1   7  -4   -3.70    3.30
   1   7  -4    4.40    1.80
  -1  -8   4   61.89    4.30
   1   8  -4   62.99    4.50
   1   8  -4   68.59    5.70
   1   8  -4   50.79    5.40
  -1  -9   4    2.50    1.70
   1   9  -4    3.90    2.40
   1   9  -4    3.00    2.50
  -1 -10   4  179.98    7.20
  -1 -11   4    2.90    1.40
  -2  11   4   24.70    2.40
  -2  11   4   28.10    2.30
  -2  10   4  156.48    6.90
  -2  10   4  159.78    6.70
  -2   9   4  142.29    6.80
  -2   9   4  139.39    6.70
  -2   8   4   78.69    4.90
  -2   8   4   82.39    5.10
  -2   8   4   80.79    4.80
  -2   7   4    5.80    2.40
  -2   7   4    8.90    3.10
  -2   7   4    6.20    1.70
  -2   6   4  405.66   14.60
  -2   6   4  423.46   14.70
  -2   6   4  414.16   14.80
   2  -4  -4  493.15   16.60
   2  -4  -4  515.75   16.60
   2  -3  -4   87.99    4.20
   2  -3  -4   83.29    4.10
   2  -2  -4  480.45   15.80
   2  -1  -4  939.61   29.50
   2   0  -4   21.10    1.80
   2   1  -4  928.81   29.20
   2   2  -4  452.55   15.20
   2   2  -4  468.65   16.40
   2   3  -4   78.99    3.70
   2   3  -4   72.99    3.60
   2   4  -4  486.35   16.00
   2   4  -4  500.55   16.00
   2   4  -4  468.55   16.10
   2   5  -4   39.30    3.00
  -2  -6   4  400.86   14.30
   2   6  -4  412.56   14.40
  -2  -7   4    4.70    2.00
   2   7  -4    7.30    2.70
  -2  -8   4   86.29    5.00
   2   8  -4   81.09    5.00
  -2  -9   4  140.99    6.30
   2   9  -4  132.89    6.70
  -2 -10   4  151.78    6.20
   2  10  -4  141.39    7.60
  -2 -11   4   34.50    3.40
  -3  11   4   50.19    3.10
  -3  11   4   43.80    2.60
  -3  10   4  106.09    5.40
  -3  10   4  103.09    5.10
  -3   9   4  190.98    8.20
  -3   9   4  208.68    8.60
  -3   8   4    8.20    1.80
  -3   8   4   12.20    2.90
  -3   8   4   10.10    2.30
  -3   7   4   45.40    4.20
  -3   7   4   39.50    3.70
  -3   7   4   48.10    4.10
  -3   6   4  173.88    7.70
  -3   6   4  184.78    7.90
  -3   6   4  181.38    7.70
  -3   5   4    1.70    1.80
  -3   5   4    4.60    3.20
  -3   5   4   12.40    4.30
   3  -4  -4  301.27   11.20
   3  -4  -4  289.87   11.10
   3  -3  -4   11.20    2.50
   3  -2  -4  225.18    8.60
   3  -1  -4  215.08    8.10
   3   0  -4   -0.30    0.90
   3   1  -4  230.28    8.60
   3   2  -4  215.58    8.10
   3   2  -4  201.18    7.90
   3   3  -4    8.10    1.50
   3   3  -4   12.10    2.60
   3   4  -4  291.17   11.00
   3   4  -4  284.37   10.20
   3   4  -4  277.27   10.50
   3   5  -4    6.00    2.20
  -3  -6   4  179.18    7.80
   3   6  -4  182.38    7.70
   3   7  -4   42.00    3.60
  -3  -8   4    7.30    2.00
   3   8  -4    7.20    1.90
  -3  -9   4  203.58    8.10
   3   9  -4  194.08    8.50
  -3 -10   4   96.19    4.80
   3  10  -4  102.19    5.40
  -4  11   4   32.80    3.20
  -4  11   4   37.80    3.30
  -4  10   4    0.40    1.20
  -4  10   4    0.60    2.00
  -4   9   4  345.57   14.50
  -4   9   4  421.96   16.30
  -4   9   4  389.66   14.00
  -4   8   4   24.00    3.40
  -4   8   4   21.60    3.60
  -4   8   4   21.20    3.10
  -4   7   4   75.09    4.90
  -4   7   4   78.29    4.80
  -4   7   4   76.79    4.80
  -4   6   4  176.18    7.80
  -4   6   4  176.08    7.60
  -4   6   4  170.88    8.60
  -4   6   4  176.08    7.70
  -4   5   4  365.26   13.50
  -4   5   4  368.06   13.50
  -4   5   4  356.36   13.20
  -4   5   4  369.46   13.20
   4  -4  -4   78.19    6.80
   4  -3  -4 1151.78   37.20
   4  -2  -4   14.30    3.10
   4  -1  -4   30.30    3.10
  -4   0   4  290.87   11.20
   4   0  -4  295.57   11.10
   4   1  -4   30.50    3.20
   4   2  -4   15.20    3.00
   4   2  -4   14.80    2.30
   4   3  -4 1097.99   34.50
   4   3  -4 1096.79   35.40
   4   4  -4   79.59    7.00
  -4  -5   4  353.26   12.90
   4   5  -4  372.36   13.10
  -4  -6   4  173.78    7.30
   4   6  -4  159.28    7.90
  -4  -7   4   74.69    4.70
   4   7  -4   75.39    4.60
  -4  -8   4   25.80    3.50
   4   8  -4   16.40    2.90
  -4  -9   4  358.96   12.50
   4   9  -4  347.97   13.10
   4  10  -4    1.50    1.90
  -5  11   4   76.79    3.20
  -5  11   4   69.49    3.20
  -5  10   4    9.10    2.20
  -5  10   4    8.00    2.10
  -5   9   4   17.90    2.90
  -5   9   4   17.10    2.80
  -5   9   4   21.60    2.80
  -5   8   4    1.00    1.60
  -5   8   4    2.60    1.60
  -5   8   4   -0.20    1.80
  -5   7   4   18.00    3.50
  -5   7   4   31.30    5.30
  -5   7   4   20.40    3.30
  -5   6   4    0.90    1.90
  -5   6   4   -0.80    3.90
  -5   6   4    1.00    1.80
  -5   6   4    1.90    1.90
  -5   5   4   -1.20    2.40
  -5   5   4    0.20    2.10
  -5   5   4   -2.00    1.80
  -5   5   4   -1.10    1.80
  -5   4   4  350.66   12.50
  -5   4   4  339.17   12.50
  -5   4   4  336.77   13.70
  -5   4   4  367.26   12.70
   5  -4  -4  348.47   17.50
   5  -3  -4   -2.60    3.80
   5  -2  -4  155.58    8.60
   5  -1  -4  211.58    9.50
   5   0  -4   -0.60    1.80
   5   1  -4  191.98    7.50
   5   1  -4  199.98    9.00
   5   2  -4  141.39    5.90
   5   3  -4    3.30    1.40
   5   3  -4    7.90    3.70
  -5  -4   4  348.67   12.60
   5   4  -4  359.56   12.70
  -5  -5   4   -0.50    2.10
   5   5  -4   -0.40    1.30
  -5  -6   4   -0.50    2.10
   5   6  -4    3.40    1.50
  -5  -7   4   16.80    3.60
  -5  -8   4   10.40    3.40
   5   9  -4   17.80    3.00
   5  10  -4    7.50    1.80
  -6  10   4  104.39    4.50
  -6  10   4  107.09    4.80
  -6   9   4   -0.10    1.30
  -6   9   4    2.10    1.40
  -6   9   4    2.40    1.40
  -6   8   4    1.90    1.60
  -6   8   4   -1.20    1.70
  -6   8   4   -1.20    1.90
  -6   7   4   37.10    3.60
  -6   7   4   39.20    4.00
  -6   7   4   35.20    3.70
  -6   7   4   37.00    4.30
  -6   6   4  609.54   21.10
  -6   6   4  617.24   20.70
  -6   6   4  617.24   21.10
  -6   6   4  610.64   21.20
  -6   5   4    7.80    1.80
  -6   5   4    5.40    1.70
  -6   5   4    8.00    2.50
  -6   4   4  235.78    9.60
  -6   4   4  241.08   10.40
  -6   4   4  231.58    9.20
  -6   4   4  238.58    9.30
  -6   3   4  160.48    7.00
  -6   3   4  158.98    7.00
  -6   3   4  162.88    7.30
  -6   2   4   30.00    3.30
  -6   2   4   31.80    3.60
  -6   1   4    1.00    2.10
  -6   1   4   -1.20    2.70
   6   0  -4  406.36   19.40
   6   1  -4    4.30    1.90
  -6  -2   4   25.00    4.40
   6   2  -4   21.10    3.00
  -6  -3   4  148.39    6.80
  -6  -3   4  159.68    9.10
   6   3  -4  156.58    6.70
  -6  -4   4  216.38    8.70
  -6  -4   4  211.48   10.20
   6   4  -4  223.18    8.80
  -6  -5   4   14.50    3.80
   6   5  -4    7.80    2.50
  -6  -6   4  569.54   19.50
   6   6  -4  604.94   20.40
  -6  -7   4   34.00    4.10
   6   7  -4   26.70    4.70
   6   8  -4    1.70    1.50
   6   9  -4    1.50    1.50
   6  10  -4   93.79    4.70
  -7  10   4   16.30    1.70
  -7  10   4   16.40    2.70
  -7   9   4   37.10    2.90
  -7   9   4   40.40    2.70
  -7   9   4   40.30    2.70
  -7   8   4   -1.40    1.50
  -7   8   4    0.80    2.00
  -7   8   4    0.70    1.30
  -7   7   4  112.49    5.90
  -7   7   4  118.19    5.70
  -7   7   4  108.79    5.80
  -7   6   4   81.49    4.90
  -7   6   4   87.09    5.30
  -7   6   4   84.99    5.80
  -7   6   4   82.59    5.40
  -7   5   4    3.90    1.80
  -7   5   4    9.80    2.90
  -7   5   4    4.10    1.70
  -7   5   4    4.10    2.60
  -7   4   4  122.79    5.90
  -7   4   4  125.09    6.00
  -7   4   4  114.79    6.20
  -7   3   4   37.80    3.30
  -7   3   4   39.70    4.00
  -7   3   4   39.70    3.60
  -7   2   4   90.19    5.50
  -7   2   4   92.79    5.00
  -7   2   4   92.69    4.90
  -7   1   4  154.18    6.80
  -7   1   4  153.58    7.20
  -7   1   4  161.68    6.80
  -7   0   4    1.30    2.00
  -7   0   4    3.40    2.00
  -7   0   4   -0.80    1.80
  -7  -1   4  154.28    6.70
  -7  -1   4  150.18    6.80
  -7  -1   4  150.18    6.80
  -7  -2   4   79.89    5.50
  -7  -2   4   80.69    4.90
  -7  -2   4   87.99    5.70
   7   2  -4   95.99    5.10
  -7  -3   4   37.70    3.90
  -7  -3   4   27.80    4.30
   7   3  -4   39.70    3.50
  -7  -4   4  116.29    6.20
  -7  -4   4  120.59    5.80
   7   4  -4  116.29    5.80
  -7  -5   4    4.10    2.10
  -7  -5   4    6.70    2.40
   7   5  -4    4.20    1.60
  -7  -6   4   77.99    4.90
   7   6  -4   70.69    4.60
   7   7  -4   89.29    5.00
   7   8  -4    0.10    1.60
   7   9  -4   42.50    3.10
  -8   9   4   36.90    3.20
  -8   8   4   11.50    3.10
  -8   8   4   13.40    2.10
  -8   8   4   12.70    2.10
  -8   7   4  105.59    5.10
  -8   7   4  108.99    5.40
  -8   7   4  100.79    5.30
  -8   6   4   14.00    4.50
  -8   6   4   19.00    2.70
  -8   6   4   18.10    3.10
  -8   6   4   16.50    2.90
  -8   5   4  307.97   13.10
  -8   5   4  326.87   12.40
  -8   5   4  341.67   13.10
  -8   5   4  324.57   12.50
  -8   4   4   21.50    5.00
  -8   4   4   22.50    3.00
  -8   4   4   26.80    3.50
  -8   3   4   85.09    5.00
  -8   3   4   91.69    5.00
  -8   3   4   87.99    4.90
  -8   2   4  303.77   11.20
  -8   2   4  294.57   11.30
  -8   2   4  295.97   11.10
  -8   1   4  159.48    7.20
  -8   1   4  169.18    7.30
  -8   0   4  324.17   11.90
  -8   0   4  322.77   11.80
  -8   0   4  329.77   11.90
  -8  -1   4  165.58    7.30
  -8  -1   4  167.48    7.30
  -8  -1   4  171.98    7.40
  -8  -2   4  275.27   10.60
  -8  -2   4  251.37   12.60
   8   2  -4  299.27   12.40
  -8  -3   4   83.99    5.00
  -8  -3   4   74.99    5.00
   8   3  -4   89.39    5.10
  -8  -4   4   25.40    3.90
  -8  -4   4   16.20    3.80
   8   4  -4   28.80    3.50
  -8  -5   4  283.07   10.70
  -8  -5   4  278.27   10.80
   8   5  -4  302.27   11.20
   8   6  -4   11.00    2.80
   8   7  -4   97.09    5.10
   8   8  -4    8.40    2.50
  -9   8   4   16.70    1.80
  -9   8   4   15.80    1.80
   9  -8  -4   17.20    3.00
  -9   7   4   72.89    3.80
  -9   7   4   72.39    3.70
  -9   6   4   41.40    3.10
  -9   6   4   43.30    3.50
  -9   6   4   44.20    3.20
  -9   5   4    8.60    2.60
  -9   5   4    6.20    1.50
  -9   4   4    8.40    2.40
  -9   4   4    0.40    1.40
  -9   4   4    3.40    1.70
  -9   3   4   93.29    5.00
  -9   3   4   95.89    5.40
  -9   2   4    1.10    1.50
  -9   2   4   -2.70    1.80
  -9   2   4    1.80    1.60
  -9   1   4   -1.50    1.70
  -9   1   4    2.50    1.70
  -9   1   4    2.70    1.80
  -9   0   4   -1.70    1.70
  -9   0   4    1.10    1.90
  -9   0   4   -2.50    1.90
  -9  -1   4    2.20    1.80
  -9  -1   4    1.40    1.90
  -9  -1   4   -0.50    1.90
  -9  -2   4    0.80    2.00
  -9  -2   4    1.50    2.30
  -9  -2   4    1.80    1.80
  -9  -3   4   92.49    5.10
  -9  -3   4  100.29    5.30
  -9  -4   4   -2.10    1.80
  -9  -4   4   -4.80    2.30
   9   4  -4   -0.50    2.40
  -9  -5   4    1.10    2.30
   9   5  -4    5.80    2.10
   9   6  -4   45.50    3.70
   9   7  -4   73.19    4.20
 -10   7   4   24.40    2.00
 -10   7   4   21.70    1.90
 -10   6   4   81.59    4.10
 -10   5   4   38.40    2.90
 -10   5   4   39.40    2.80
 -10   5   4   37.50    3.20
 -10   4   4  127.39    6.00
 -10   4   4  124.39    5.90
 -10   4   4  130.39    6.00
 -10   3   4   21.60    2.80
 -10   3   4   31.00    3.10
 -10   3   4   22.30    3.30
 -10   2   4   46.70    3.40
 -10   2   4   47.50    3.60
 -10   2   4   46.90    3.70
 -10   1   4    0.70    1.60
 -10   1   4    1.50    1.70
 -10   1   4    0.10    1.60
 -10   0   4   35.70    3.50
 -10   0   4   34.40    3.30
 -10   0   4   33.80    3.50
 -10  -1   4   -1.20    1.70
 -10  -1   4   -3.20    1.80
 -10  -1   4   -1.00    1.90
 -10  -2   4   41.20    3.80
 -10  -2   4   51.79    4.10
 -10  -2   4   35.00    5.60
 -10  -3   4   19.40    4.50
 -10  -3   4   23.60    5.70
 -10  -4   4  114.09    5.50
 -11   6   4    1.40    1.10
 -11   6   4   -0.80    1.00
 -11   5   4   11.60    2.00
 -11   5   4   10.40    2.10
 -11   4   4   21.20    2.30
 -11   4   4   19.20    2.10
 -11   4   4   19.40    2.50
 -11   3   4    0.30    1.40
 -11   3   4    0.80    1.10
 -11   3   4   -1.00    1.30
 -11   2   4  159.68    6.50
 -11   2   4  155.18    6.50
 -11   2   4  155.68    6.60
 -11   1   4   76.69    4.00
 -11   1   4   76.39    4.20
 -11   1   4   72.49    4.10
 -11   0   4   -1.50    1.60
 -11   0   4   -0.20    1.50
 -11   0   4    2.30    1.70
 -11  -1   4   72.39    4.50
 -11  -1   4   88.39    4.60
 -11  -1   4   78.19    4.30
 -11  -2   4  147.39    6.10
 -11  -3   4    3.00    1.80
 -12   4   4   19.60    2.20
 -12   4   4   20.30    2.10
 -12   3   4   91.59    4.00
 -12   2   4   20.90    2.40
 -12   2   4   16.10    2.70
 -12   2   4   22.10    2.10
 -12   1   4   77.69    3.70
 -12   1   4   72.09    4.30
 -12   1   4   76.89    3.90
 -12   0   4    4.70    1.60
 -12   0   4    9.10    2.70
 -12  -1   4   72.29    4.80
 -13  -1  -5   22.40    1.80
 -13   1  -5   20.90    1.90
 -12  -4  -5   62.89    2.80
 -12  -3  -5  152.98    5.70
 -12  -2  -5   55.09    2.90
 -12  -1  -5   21.70    2.00
 -12   0  -5    1.30    1.00
 -12   1  -5   19.40    2.10
  12  -2   5   55.39    3.90
 -12   2  -5   53.69    3.00
  12  -3   5  151.78    5.80
 -12   3  -5  154.98    5.90
  12  -4   5   58.09    2.90
 -12   4  -5   59.29    2.90
 -11  -5  -5  171.68    7.20
 -11  -4  -5  150.38    5.90
 -11  -3  -5   21.30    2.10
 -11  -2  -5   14.90    2.10
 -11  -1  -5  121.99    5.50
 -11   0  -5   26.20    3.90
  11  -1   5  134.29    6.10
 -11   1  -5  124.89    6.40
 -11   1  -5  130.89    5.80
  11  -2   5   12.70    2.80
 -11   2  -5   16.80    2.50
 -11   2  -5   14.50    3.50
  11  -3   5   27.40    2.60
 -11   3  -5   20.80    3.20
 -11   3  -5   24.20    2.60
  11  -4   5  171.48    6.60
 -11   4  -5  159.28    6.60
 -11   4  -5  162.08    6.70
  11  -5   5  181.98    7.00
 -11   5  -5  191.88    7.10
 -11   5  -5  190.58    7.00
  11  -6   5  170.18    6.00
 -11   6  -5  158.98    6.00
 -11   6  -5  164.08    6.10
 -10  -7  -5   27.40    2.00
 -10  -6  -5    5.10    1.70
 -10  -5  -5  218.98    8.20
 -10  -4  -5   18.50    2.50
 -10  -3  -5  114.29    5.60
 -10  -2  -5   99.69    5.00
 -10  -1  -5    5.20    2.40
 -10  -1  -5    9.70    2.40
 -10   0  -5   -3.40    2.30
 -10   0  -5    0.90    2.10
 -10   1  -5    5.60    2.00
 -10   1  -5    5.30    1.50
 -10   2  -5  120.39    6.10
 -10   2  -5  109.89    5.60
 -10   3  -5   97.29    7.00
 -10   3  -5  118.99    5.90
 -10   4  -5   15.70    3.10
 -10   4  -5   17.60    3.00
  10  -5   5  242.18    9.30
 -10   5  -5  250.27    9.30
 -10   5  -5  245.08    9.40
  10  -6   5    1.10    1.20
 -10   6  -5   -1.90    1.30
 -10   6  -5    1.10    1.30
  10  -7   5   23.40    2.40
 -10   7  -5   26.90    2.30
 -10   7  -5   27.40    2.60
  -9  -8  -5   83.19    3.80
   9   7   5   24.90    3.30
  -9  -7  -5   24.70    3.10
   9   6   5  251.47    9.60
  -9  -6  -5  247.18    9.20
   9   5   5   82.39    4.90
  -9  -5  -5   90.59    4.80
   9   4   5  281.37   11.10
  -9  -4  -5  300.87   10.90
  -9  -3  -5   46.40    4.40
  -9  -2  -5   14.40    2.70
  -9  -2  -5   16.30    3.60
  -9  -1  -5   27.30    4.00
  -9  -1  -5   24.50    3.70
  -9   0  -5   44.50    4.10
  -9   0  -5   39.50    3.30
  -9   1  -5   21.50    3.00
  -9   1  -5   26.80    3.60
  -9   2  -5   10.00    2.10
  -9   2  -5    9.40    2.80
  -9   3  -5   36.90    4.10
  -9   3  -5   34.00    3.60
  -9   4  -5  283.67   11.20
  -9   4  -5  302.17   11.70
  -9   4  -5  300.77   11.30
  -9   5  -5   82.99    4.90
  -9   5  -5   94.59    5.30
  -9   5  -5   91.49    6.00
   9  -6   5  252.97   10.40
  -9   6  -5  277.47   10.10
  -9   6  -5  262.47   10.20
   9  -7   5   20.50    3.40
  -9   7  -5   31.40    2.90
  -9   7  -5   27.30    2.80
   9  -8   5   91.99    3.80
  -9   8  -5   88.29    4.50
  -9   8  -5   86.79    4.30
  -8  -9  -5   34.60    2.10
   8   8   5   40.80    3.10
  -8  -8  -5   42.30    3.40
   8   7   5   57.59    3.80
  -8  -7  -5   57.09    3.40
   8   6   5  162.28    7.20
  -8  -6  -5  176.38    7.20
   8   5   5  425.86   15.20
  -8  -5  -5  432.16   15.10
  -8  -4  -5  256.67   10.20
   8   3   5   19.60    3.70
  -8  -3  -5   21.20    3.00
  -8  -2  -5    1.10    1.50
  -8  -1  -5    0.10    1.50
  -8   0  -5    1.30    1.40
  -8   1  -5    0.10    1.80
  -8   1  -5    1.90    1.60
  -8   2  -5    1.60    1.60
  -8   2  -5   -1.30    1.90
  -8   3  -5   21.90    3.40
  -8   3  -5   19.10    5.80
  -8   3  -5   19.00    3.60
  -8   4  -5  281.07   10.70
  -8   4  -5  248.98   10.30
  -8   4  -5  272.07   10.90
  -8   5  -5  436.96   15.20
  -8   5  -5  435.56   16.10
  -8   5  -5  436.36   15.60
   8  -6   5  176.78    7.80
  -8   6  -5  184.08    7.60
  -8   6  -5  183.78    8.20
  -8   6  -5  179.38    8.10
   8  -7   5   63.99    3.90
  -8   7  -5   57.69    4.00
  -8   7  -5   53.99    4.00
   8  -8   5   45.30    2.90
  -8   8  -5   41.50    3.20
  -8   8  -5   37.70    2.90
   8  -9   5   29.60    2.20
   8  -9   5   38.20    2.90
  -8   9  -5   32.40    2.20
  -7 -10  -5  168.88    5.80
   7   9   5   37.30    3.00
  -7  -9  -5   38.90    2.40
   7   8   5  267.17   10.20
   7   8   5  267.67   10.10
   7   7   5  362.36   14.70
   7   6   5   24.00    3.90
   7   6   5   25.90    3.00
   7   5   5   17.80    3.80
   7   5   5   11.40    2.70
   7   4   5   -0.70    1.50
   7   4   5    0.30    2.10
   7   3   5  115.39    5.50
   7   3   5  112.99    6.10
  -7  -3  -5  104.39    5.30
   7   2   5   -0.90    1.80
  -7  -2  -5    0.80    1.50
  -7  -1  -5  328.37   11.80
  -7   0  -5   26.20    3.30
  -7   1  -5  329.77   12.00
  -7   1  -5  336.87   12.40
  -7   2  -5   -1.20    1.80
  -7   2  -5    3.50    1.90
  -7   3  -5  105.09    5.90
  -7   3  -5   91.69    6.20
  -7   3  -5  116.29    5.70
  -7   4  -5    3.10    2.20
  -7   4  -5    1.30    1.80
  -7   4  -5    2.80    2.20
  -7   5  -5    9.50    2.10
  -7   5  -5    6.90    2.10
  -7   5  -5    7.70    2.20
  -7   6  -5   22.20    3.90
  -7   6  -5   26.10    3.60
  -7   6  -5   18.80    3.30
   7  -7   5  403.46   14.70
  -7   7  -5  406.56   15.20
  -7   7  -5  410.66   14.70
   7  -8   5  283.87   10.40
  -7   8  -5  282.27   10.40
  -7   8  -5  280.27   10.90
   7  -9   5   41.30    4.40
  -7   9  -5   39.50    2.70
   7 -10   5  182.18    6.40
  -7  10  -5  188.78    6.60
   6   9   5   62.49    3.90
   6   9   5   62.79    4.10
   6   8   5  270.47   11.00
   6   8   5  293.77   10.50
   6   7   5  147.59    6.50
   6   7   5  122.39    7.80
   6   6   5   24.30    3.80
   6   6   5   27.90    3.70
   6   5   5  117.19    5.70
   6   5   5  109.79    8.10
   6   4   5  410.56   14.80
   6   4   5  422.16   14.60
   6   3   5  111.09    6.20
   6   3   5  128.09    5.60
   6   2   5  255.77    9.90
   6   2   5  247.68    9.80
   6   1   5  493.75   15.90
  -6  -1  -5  456.75   16.10
  -6   0  -5    1.00    2.00
  -6   1  -5  465.05   15.80
  -6   1  -5  454.45   16.00
  -6   2  -5  258.97   10.10
  -6   2  -5  256.87   10.00
  -6   3  -5  116.69    6.20
  -6   3  -5  114.49    6.30
  -6   3  -5  117.79    6.80
  -6   4  -5  420.66   14.90
  -6   4  -5  390.76   14.60
  -6   4  -5  391.76   14.30
  -6   5  -5  126.49    6.80
  -6   5  -5  115.99    6.10
  -6   6  -5   34.00    4.40
  -6   6  -5   29.10    4.10
  -6   6  -5   35.00    3.50
   6  -7   5  145.19    6.90
  -6   7  -5  153.08    6.80
  -6   7  -5  156.68    7.20
  -6   7  -5  148.79    7.50
   6  -8   5  308.17   11.40
  -6   8  -5  304.47   11.40
  -6   8  -5  298.47   12.90
   6  -9   5   63.19    4.00
  -6   9  -5   61.89    4.40
  -6   9  -5   59.49    3.80
   6 -10   5  165.08    6.20
  -6  10  -5  168.28    6.60
  -5 -11  -5   99.49    3.90
   5  10   5   26.20    3.00
   5  10   5   26.80    3.10
   5   9   5   39.80    3.30
   5   9   5   38.80    3.30
   5   8   5   21.00    2.90
   5   8   5   17.10    3.10
   5   7   5   91.09    5.20
   5   7   5   91.29    4.90
   5   7   5   91.39    5.10
   5   6   5  684.63   22.70
   5   6   5  682.23   22.20
   5   6   5  648.24   22.20
   5   5   5   76.59    4.20
   5   5   5   79.59    4.20
   5   5   5   64.09    4.80
   5   4   5   68.79    3.70
   5   4   5   60.39    4.80
   5   4   5   63.09    4.20
   5   3   5  524.65   19.60
   5   3   5  589.34   20.70
   5   2   5  483.45   15.50
   5   2   5  446.86   17.40
   5   1   5  308.87   11.00
   5   1   5  331.87   12.90
   5   0   5   20.30    4.30
   5  -1   5  332.27   13.20
   5  -2   5  469.05   17.60
   5  -3   5  562.44   21.00
  -5   3  -5  576.04   19.50
   5  -4   5   49.70   14.30
  -5   4  -5   70.19    5.70
  -5   4  -5   60.39    5.10
  -5   4  -5   64.89    4.90
  -5   5  -5   79.19    5.50
  -5   5  -5   80.99    5.00
  -5   5  -5   76.99    5.60
  -5   6  -5  664.43   22.40
  -5   6  -5  659.73   23.30
  -5   6  -5  690.13   22.80
   5  -7   5   86.79    5.50
  -5   7  -5   97.79    5.90
  -5   7  -5   95.59    5.90
   5  -8   5   10.90    3.50
  -5   8  -5   19.10    3.40
  -5   8  -5   13.60    3.60
   5  -9   5   47.50    4.00
  -5   9  -5   35.30    3.50
  -5   9  -5   48.80    4.30
   5 -10   5   32.30    2.40
  -5  10  -5   30.60    2.70
   5 -11   5  103.99    4.10
   4  10   5  110.09    5.40
   4  10   5  116.49    4.90
   4   9   5  117.49    5.50
   4   9   5  112.99    5.90
   4   8   5   14.00    3.10
   4   8   5   17.20    2.70
   4   8   5   21.60    3.10
   4   7   5    0.20    1.40
   4   7   5   -1.30    1.80
   4   7   5   -1.10    1.50
   4   6   5   40.10    3.50
   4   6   5   43.20    3.30
   4   6   5   47.10    3.80
   4   5   5    2.50    1.70
   4   5   5    0.40    1.30
   4   5   5    1.70    1.80
   4   4   5   -1.00    3.10
   4   4   5    3.00    1.10
   4   4   5    1.00    2.00
   4   3   5   73.09    3.70
   4   3   5   74.09    5.40
  -4  -3  -5   74.59    7.50
   4   2   5  258.97    9.20
   4   2   5  269.07   10.50
  -4  -2  -5  253.67   11.10
   4   1   5  481.95   16.30
   4   1   5  465.35   15.10
  -4  -1  -5  427.46   16.50
   4   0   5    0.50    1.40
  -4   0  -5    0.40    2.30
   4  -1   5  469.15   16.50
  -4   1  -5  471.35   17.10
   4  -2   5  268.47   10.20
  -4   2  -5  229.98   10.80
   4  -3   5   78.29    5.50
  -4   3  -5   64.39    8.40
   4  -4   5    4.00    3.20
  -4   4  -5    1.80    2.30
  -4   5  -5    2.10    2.10
  -4   5  -5    1.80    2.70
  -4   5  -5    1.60    2.00
   4  -6   5   42.50    4.30
  -4   6  -5   49.50    4.60
  -4   6  -5   44.90    3.90
  -4   6  -5   51.09    5.20
   4  -7   5   12.70    3.60
  -4   7  -5    0.50    2.50
   4  -8   5   18.20    4.00
  -4   8  -5   17.70    3.80
  -4   8  -5   13.30    2.60
  -4   9  -5  111.29    6.40
   4 -10   5  105.39    5.00
  -4  10  -5  115.59    5.30
  -4  11  -5   43.40    2.80
   3  11   5  160.18    5.90
   3  10   5  177.98    6.90
   3  10   5  182.28    7.10
   3  10   5  186.78    7.60
   3   9   5   72.49    4.40
   3   9   5   71.79    4.10
   3   9   5   72.59    4.30
   3   8   5  609.54   20.90
   3   8   5  623.74   21.30
   3   8   5  639.04   21.10
   3   7   5  906.11   30.10
   3   7   5  919.11   30.30
   3   7   5  977.70   31.10
   3   6   5   10.50    2.90
   3   6   5   10.90    2.30
   3   6   5   10.00    2.10
   3   5   5    1.60    1.20
   3   5   5    3.70    1.90
   3   5   5   -0.50    1.70
   3   4   5  314.27   10.70
   3   4   5  303.97   11.30
  -3  -4  -5  279.37   12.10
   3   3   5   41.00    3.50
   3   3   5   41.30    2.60
  -3  -3  -5   40.30    4.50
   3   2   5   -0.40    1.10
   3   2   5   -0.20    1.10
  -3  -2  -5   -0.10    1.60
   3   1   5 1133.09   36.20
  -3  -1  -5 1165.38   36.60
   3   0   5   48.40    3.30
  -3   0  -5   54.19    3.50
   3  -1   5 1048.90   33.30
   3  -2   5    0.10    1.00
  -3   2  -5    0.40    1.70
  -3   3  -5   44.50    5.00
   3  -4   5  306.77   11.70
  -3   4  -5  315.17   13.30
  -3   5  -5    2.60    2.00
  -3   5  -5    0.10    2.40
   3  -6   5    7.20    2.20
  -3   6  -5   21.10    5.20
  -3   6  -5    6.30    2.20
  -3   6  -5   10.60    3.00
   3  -7   5  897.11   28.10
  -3   7  -5  744.43   30.30
  -3   7  -5  896.91   28.50
   3  -8   5  591.44   20.20
  -3   8  -5  618.44   21.00
  -3   8  -5  581.74   20.20
  -3   9  -5   81.69    5.00
   3 -10   5  184.68    7.70
  -3  10  -5  195.08    7.80
   3 -11   5  182.18    6.90
  -3  11  -5  179.98    6.80
   2  11   5  171.98    6.30
   2  11   5  177.38    6.40
   2  10   5    0.00    1.10
   2  10   5    3.90    2.50
   2  10   5    0.80    1.20
   2   9   5  151.18    6.70
   2   9   5  153.08    6.50
   2   9   5  142.09    6.80
   2   8   5   64.49    4.10
   2   8   5   57.59    4.20
   2   7   5   17.20    2.80
   2   7   5   10.30    3.30
   2   7   5   10.60    2.60
   2   6   5  183.98    7.70
   2   6   5  182.18    7.40
   2   6   5  182.68    7.60
   2   5   5    6.50    2.30
   2   5   5    5.80    2.10
   2   5   5    9.10    2.00
   2   4   5   52.19    2.90
   2   4   5   51.89    3.50
  -2  -4  -5   52.39    4.10
   2   3   5   10.60    1.90
   2   3   5    6.50    1.40
  -2  -3  -5    8.60    2.50
   2   2   5  943.91   30.10
  -2  -2  -5  961.20   30.20
   2   1   5  828.82   27.30
  -2  -1  -5  891.31   27.40
   2   0   5   -0.20    0.60
  -2   0  -5   -0.80    0.90
   2  -1   5  852.31   27.30
  -2   1  -5  869.51   27.50
   2  -2   5  977.00   31.60
  -2   2  -5 1033.20   31.90
   2  -3   5   11.00    2.10
  -2   3  -5    7.70    2.70
   2  -4   5   53.19    3.70
  -2   4  -5   52.49    5.00
  -2   5  -5    8.30    2.30
   2  -6   5  170.38    8.20
  -2   6  -5  181.18    8.30
   2  -7   5   20.50    4.90
  -2   7  -5   16.20    3.80
  -2   8  -5   60.29    5.80
  -2   8  -5   64.69    4.70
  -2   9  -5  155.98    7.30
   2 -10   5   -1.00    1.30
  -2  10  -5    2.70    1.60
   2 -11   5  180.18    7.00
  -2  11  -5  186.68    6.90
   1  11   5   96.39    4.10
   1  11   5   97.19    4.20
   1  10   5   58.09    3.40
   1  10   5   55.39    3.50
   1   9   5   48.60    3.70
   1   9   5   47.70    3.60
   1   9   5   53.49    4.30
   1   8   5   74.59    4.60
   1   8   5   80.59    4.60
   1   8   5   73.69    4.40
   1   7   5    4.00    1.60
   1   7   5    1.60    1.70
   1   7   5    3.60    1.60
   1   6   5  616.94   20.60
   1   6   5  610.64   20.30
   1   6   5  603.84   20.10
   1   5   5   24.60    2.40
   1   4   5    5.20    1.80
  -1  -4  -5    7.60    2.60
   1   3   5  315.67   10.30
   1   3   5  277.17   10.00
  -1  -3  -5  297.47   10.30
   1   2   5    1.40    0.80
  -1  -2  -5    2.10    0.90
   1   1   5  726.23   23.50
  -1  -1  -5  757.52   23.60
   1   0   5 2996.90   95.59
  -1   0  -5 3318.67   95.79
   1  -1   5  699.53   22.50
  -1   1  -5  723.83   22.90
   1  -2   5    4.60    1.30
  -1   2  -5    1.70    1.10
   1  -3   5  301.77   10.50
  -1   3  -5  304.97   10.70
   1  -4   5    1.90    1.20
  -1   4  -5    5.20    2.10
  -1   5  -5   26.80    3.50
   1  -6   5  552.54   19.50
  -1   6  -5  577.24   19.00
  -1   6  -5  559.24   19.40
  -1   7  -5    2.70    2.20
  -1   8  -5   64.79    4.90
   1  -9   5   56.79    3.90
  -1   9  -5   50.19    4.40
   1 -10   5   55.59    3.70
  -1  10  -5   54.79    4.20
   1 -11   5   92.49    4.30
   0  11   5    0.30    0.90
   0  11   5    1.50    0.90
   0  10   5  162.28    6.80
   0  10   5  162.48    6.90
   0   9   5    5.00    1.50
   0   9   5    0.80    1.40
   0   8   5  119.29    6.30
   0   8   5  122.89    5.90
   0   8   5  116.59    6.10
   0   7   5    9.80    3.00
   0   7   5    9.40    1.90
   0   7   5   14.00    3.00
   0   6   5  988.50   31.00
   0   6   5  970.80   31.20
   0   6   5  965.10   31.40
   0   5   5  124.59    5.30
   0   4   5  400.86   13.70
   0  -4  -5  424.16   13.70
   0  -4  -5  415.96   13.60
   0  -3  -5   99.39    4.30
   0   2   5 2061.79   64.09
   0  -2  -5 2145.39   64.29
   0   1   5   23.00    1.90
   0  -1  -5   23.60    1.80
   0   0   5    0.00    0.50
   0   0  -5   -0.40    0.50
   0  -1   5   21.10    1.70
   0   1  -5   23.90    1.80
   0  -2   5 2169.18   66.49
   0   2  -5 2191.08   66.49
   0   3  -5   97.19    4.40
   0   4  -5  437.06   14.20
   0   4  -5  409.06   14.20
   0   5  -5  123.59    5.70
   0   6  -5  970.00   31.60
   0   6  -5 1004.90   33.30
   0   7  -5   15.90    4.60
   0   7  -5    9.90    2.20
   0  -8   5  117.09    5.80
   0   8  -5  111.79    6.70
   0   8  -5  111.19    6.50
   0  -9   5   -0.10    1.90
   0   9  -5    0.80    2.30
   0 -10   5  174.48    7.30
   0  10  -5  182.98    9.70
   0 -11   5    0.40    1.20
  -1  11   5    2.20    0.90
  -1  11   5    2.40    1.00
  -1  10   5  121.39    5.40
  -1  10   5  117.99    5.60
  -1   9   5  268.27   10.50
  -1   9   5  268.97   10.40
  -1   8   5   61.79    4.10
  -1   8   5   56.69    4.20
  -1   7   5   46.60    4.00
  -1   7   5   54.59    4.00
  -1   7   5   52.59    4.80
  -1   6   5  699.13   23.60
  -1   6   5  724.63   23.50
  -1   5   5    6.40    1.60
  -1   4   5  400.66   13.70
   1  -4  -5  432.16   13.90
   1  -4  -5  408.86   13.80
   1  -3  -5 1514.85   47.10
   1  -3  -5 1539.25   47.10
   1  -2  -5   19.80    1.90
   1  -1  -5  642.84   20.60
   1   0  -5  172.08    6.40
   1   1  -5  601.84   19.40
   1   3  -5 1433.96   43.80
   1   3  -5 1375.76   43.40
   1   4  -5  404.76   13.80
   1   4  -5  399.66   13.60
   1   4  -5  416.16   13.80
   1   5  -5    6.90    2.40
  -1  -6   5  679.43   22.50
   1   6  -5  677.43   22.60
  -1  -7   5   48.30    4.10
   1   7  -5   50.79    4.10
  -1  -8   5   56.89    4.20
   1   8  -5   63.59    4.50
  -1  -9   5  275.27   10.20
   1   9  -5  255.37   10.50
  -1 -10   5  121.89    5.40
  -1 -11   5    2.70    1.30
  -2  11   5   63.89    3.10
  -2  10   5   31.00    2.90
  -2  10   5   26.70    2.70
  -2   9   5   20.90    4.40
  -2   9   5   21.70    2.90
  -2   8   5   36.30    4.40
  -2   8   5   46.70    3.80
  -2   8   5   46.10    3.90
  -2   7   5  126.09    6.70
  -2   7   5  129.29    6.30
  -2   7   5  126.79    6.20
  -2   6   5    0.70    1.80
  -2   6   5    1.80    1.90
  -2   6   5   -1.40    2.30
  -2   5   5    7.00    2.60
   2  -4  -5  929.91   28.90
   2  -4  -5  875.41   28.80
   2  -3  -5   62.29    3.80
   2  -3  -5   60.29    3.80
   2  -2  -5 1194.28   36.80
   2  -2  -5 1152.28   36.70
   2  -1  -5   86.59    4.10
   2  -1  -5   85.69    4.10
   2   0  -5    0.30    0.80
   2   0  -5   -1.00    0.70
   2   1  -5   89.79    4.10
   2   1  -5   85.19    4.10
   2   2  -5 1154.48   36.40
   2   2  -5 1166.18   36.40
   2   3  -5   59.69    3.70
   2   3  -5   60.09    3.70
   2   4  -5  908.61   28.80
   2   4  -5  905.01   28.60
   2   4  -5  886.51   28.70
  -2  -5   5   10.10    3.90
   2   5  -5    7.60    2.20
  -2  -6   5    3.40    1.90
   2   6  -5   -0.80    1.50
   2   7  -5  146.89    6.90
  -2  -8   5   41.30    3.70
  -2  -9   5   23.50    3.00
   2   9  -5   17.20    3.40
  -2 -10   5   25.90    2.80
   2  10  -5   34.50    4.70
  -2 -11   5   64.99    3.50
  -3  11   5   25.10    2.00
  -3  11   5   25.00    2.00
  -3  10   5   28.70    2.60
  -3  10   5   30.50    2.70
  -3   9   5    1.60    1.60
  -3   9   5    1.40    1.50
  -3   8   5  256.47    9.90
  -3   8   5  247.88   10.00
  -3   8   5  248.38   11.50
  -3   7   5  135.29    6.60
  -3   7   5  148.59    6.80
  -3   7   5  144.49    6.90
  -3   6   5  374.06   13.60
  -3   6   5  383.56   13.80
  -3   6   5  371.86   13.60
  -3   5   5   14.90    3.70
  -3   5   5   13.00    2.50
  -3   5   5   15.10    2.90
   3  -4  -5    3.40    2.60
   3  -4  -5    2.40    2.20
   3  -3  -5  725.03   23.00
   3  -3  -5  648.04   22.80
   3  -2  -5   18.80    2.60
   3  -1  -5  382.76   13.50
   3   0  -5  754.92   24.60
   3   1  -5  354.36   12.60
   3   2  -5   13.60    2.50
   3   3  -5  672.93   22.00
   3   3  -5  642.94   21.20
   3   4  -5    4.00    1.30
   3   4  -5    3.30    2.70
   3   4  -5    3.90    2.20
  -3  -5   5   15.00    3.40
   3   5  -5   11.10    2.30
  -3  -6   5  346.67   12.60
   3   6  -5  352.46   12.90
  -3  -7   5  150.88    6.80
   3   7  -5  149.79    7.10
  -3  -8   5  247.58    9.70
   3   8  -5  247.98   10.10
  -3  -9   5    3.20    1.70
   3   9  -5    0.20    1.80
  -3 -10   5   25.10    2.80
   3  10  -5   17.60    3.70
  -4  11   5   -0.40    0.90
  -4  11   5    0.40    0.90
  -4  10   5  122.59    5.60
  -4  10   5  114.99    5.20
  -4   9   5   15.10    3.10
  -4   8   5    1.80    1.60
  -4   8   5    5.00    2.00
  -4   8   5    1.60    1.60
  -4   7   5    4.50    1.70
  -4   7   5    5.30    1.70
  -4   6   5    1.00    2.10
  -4   6   5    6.00    2.00
  -4   6   5    4.30    1.80
  -4   5   5   19.90    3.70
  -4   5   5   24.20    5.00
  -4   5   5   24.30    3.90
  -4   5   5   26.30    4.40
  -4   4   5  276.17   10.90
  -4   4   5  293.07   11.70
   4  -4  -5  282.07   13.00
   4  -3  -5  367.66   14.10
   4  -2  -5   94.99    5.70
   4  -1  -5   27.90    3.60
   4   0  -5   -2.60    1.50
   4   1  -5   26.40    3.60
   4   2  -5   85.09    4.30
   4   2  -5   92.19    5.50
   4   3  -5  345.17   12.40
   4   3  -5  368.36   13.80
   4   4  -5  270.27    9.80
   4   4  -5  247.08   12.30
  -4  -5   5   23.70    3.50
   4   5  -5   23.20    2.70
  -4  -6   5    3.00    1.90
   4   6  -5    7.00    2.60
  -4  -7   5    8.10    1.90
   4   7  -5   10.40    2.70
  -4  -8   5   -0.70    1.80
   4   8  -5   -0.70    1.60
  -4  -9   5   14.00    3.10
   4   9  -5   15.70    2.90
  -4 -10   5  106.09    4.90
   4  10  -5  104.99    5.30
  -5  11   5   53.49    2.50
  -5  11   5   46.00    2.60
  -5  10   5    6.80    1.80
  -5  10   5    4.60    1.10
  -5   9   5  172.68    7.20
  -5   9   5  169.98    7.10
  -5   9   5  165.18    6.90
  -5   8   5  373.06   13.70
  -5   8   5  377.56   13.80
  -5   8   5  378.26   13.80
  -5   7   5   29.00    3.90
  -5   7   5   34.20    3.60
  -5   7   5   33.50    3.60
  -5   6   5  345.07   12.90
  -5   6   5  327.67   12.40
  -5   6   5  326.77   12.60
  -5   6   5  361.16   12.90
  -5   5   5   10.60    3.50
  -5   5   5   12.20    2.50
  -5   5   5   12.20    3.40
  -5   5   5    7.50    2.40
  -5   4   5  486.65   16.10
  -5   4   5  452.85   15.90
  -5   4   5  423.06   17.50
  -5   4   5  483.45   16.10
  -5   3   5   35.10    4.00
  -5   3   5   34.10    4.30
   5  -3  -5   28.10    8.10
   5  -2  -5   10.30    3.10
   5  -1  -5  614.24   21.90
   5   0  -5  119.79    6.00
   5   0  -5  130.89    7.30
   5   1  -5  593.64   19.90
   5   1  -5  630.24   22.00
   5   2  -5    2.00    1.40
   5   2  -5    0.10    2.70
  -5  -3   5   42.70    6.70
   5   3  -5   40.20    3.10
   5   3  -5   34.50    8.30
  -5  -4   5  431.36   15.00
   5   4  -5  443.96   15.30
  -5  -5   5   14.30    3.30
   5   5  -5   10.20    2.60
  -5  -6   5  330.77   12.10
   5   6  -5  340.17   12.70
  -5  -7   5   32.20    3.50
   5   7  -5   30.00    3.40
  -5  -8   5  365.26   12.20
   5   8  -5  317.67   12.70
  -5  -9   5  162.08    6.80
   5   9  -5  171.18    7.30
   5  10  -5    3.80    1.90
  -6  10   5   60.49    3.00
  -6  10   5   61.59    3.20
  -6   9   5   10.90    2.20
  -6   9   5   12.50    2.50
  -6   9   5   10.80    2.40
  -6   8   5   61.69    5.70
  -6   8   5   47.70    4.20
  -6   8   5   54.99    4.00
  -6   7   5   45.50    4.10
  -6   7   5   39.80    3.80
  -6   7   5   39.40    3.70
  -6   7   5   42.30    4.50
  -6   6   5   99.79    5.60
  -6   6   5  105.79    6.00
  -6   6   5   97.99    5.50
  -6   6   5  105.89    5.70
  -6   5   5    2.20    1.80
  -6   5   5    2.10    1.80
  -6   5   5    0.70    1.70
  -6   5   5    3.00    4.00
  -6   4   5   12.10    3.00
  -6   4   5    3.00    2.00
  -6   4   5    4.50    1.70
  -6   3   5   11.80    3.90
  -6   3   5   13.20    3.30
  -6   3   5   14.50    3.30
  -6   2   5   35.30    3.70
  -6   2   5   40.20    3.80
  -6   2   5   35.20    4.80
  -6   1   5   -1.30    1.90
  -6   1   5    0.00    1.80
  -6   0   5   11.50    3.60
  -6   0   5    2.10    1.80
  -6  -1   5   -1.40    3.10
  -6  -1   5    3.00    2.00
   6   1  -5   -0.10    1.80
  -6  -2   5   31.80    3.70
  -6  -2   5   35.70    5.30
   6   2  -5   33.80    3.40
  -6  -3   5    7.40    3.90
  -6  -3   5   10.40    2.20
   6   3  -5    9.60    2.70
  -6  -4   5    7.80    2.10
   6   4  -5    3.20    1.70
   6   5  -5    1.60    1.60
  -6  -6   5  104.49    5.40
   6   6  -5  109.49    6.10
  -6  -7   5   43.10    3.70
   6   7  -5   41.50    3.50
  -6  -8   5   48.40    4.10
   6   8  -5   42.40    3.60
   6   9  -5   12.00    2.30
  -7  10   5   28.40    2.00
  -7   9   5  148.09    6.20
  -7   9   5  149.79    5.80
  -7   9   5  145.09    5.90
  -7   8   5    2.10    1.30
  -7   8   5   -2.00    1.60
  -7   8   5    2.50    1.50
  -7   7   5   43.90    3.80
  -7   7   5   45.80    3.50
  -7   6   5  242.58   10.00
  -7   6   5  251.07    9.60
  -7   6   5  244.48   10.00
  -7   6   5  238.68    9.80
  -7   5   5    2.20    1.80
  -7   5   5   -0.10    1.80
  -7   5   5    6.20    2.80
  -7   5   5    2.10    1.60
  -7   4   5   62.79    4.70
  -7   4   5   71.39    4.50
  -7   4   5   65.89    4.30
  -7   3   5  183.68    7.60
  -7   3   5  178.28    7.90
  -7   3   5  179.98    7.70
  -7   2   5   29.90    4.30
  -7   2   5   27.70    3.50
  -7   2   5   34.30    3.50
  -7   1   5  263.77   10.40
  -7   1   5  278.47   10.10
  -7   1   5  262.97   10.00
  -7   0   5  105.29    5.30
  -7   0   5   95.19    5.20
  -7   0   5  107.89    5.90
  -7  -1   5  268.47    9.70
  -7  -1   5  254.37   10.30
  -7  -1   5  251.87    9.80
  -7  -2   5   29.50    3.50
  -7  -2   5   23.40    4.80
  -7  -2   5   27.20    4.40
   7   2  -5   28.20    3.60
  -7  -3   5  173.18    7.20
  -7  -3   5  141.19    8.10
   7   3  -5  179.68    7.30
  -7  -4   5   70.99    4.30
   7   4  -5   66.09    4.40
  -7  -5   5    1.10    1.90
   7   5  -5    1.30    1.80
  -7  -6   5  236.88    8.80
   7   6  -5  215.28   10.00
  -7  -7   5   40.90    5.60
   7   7  -5   35.30    3.70
   7   8  -5    2.90    2.20
   7   9  -5  146.89    6.10
  -8   9   5   21.90    1.90
  -8   8   5   16.30    3.90
  -8   8   5   13.20    2.10
  -8   8   5   15.50    2.40
  -8   7   5   14.10    2.50
  -8   7   5   20.60    2.70
  -8   7   5   18.30    3.90
  -8   6   5   24.10    3.00
  -8   6   5   31.40    3.00
  -8   6   5   19.60    3.20
  -8   5   5   10.40    2.50
  -8   5   5   19.00    2.80
  -8   5   5   11.40    3.10
  -8   4   5   36.60    3.40
  -8   4   5   36.60    3.90
  -8   4   5   36.20    3.40
  -8   3   5   77.49    4.60
  -8   3   5   82.89    5.20
  -8   3   5   83.19    4.80
  -8   2   5   51.19    4.40
  -8   2   5   43.80    3.60
  -8   2   5   39.90    3.70
  -8   1   5   17.90    3.20
  -8   1   5   22.00    3.10
  -8   0   5   -3.00    2.30
  -8  -1   5   17.20    3.90
  -8  -1   5   23.40    3.10
  -8  -2   5   42.00    3.70
  -8  -2   5   39.90    4.20
  -8  -2   5   43.00    4.90
   8   2  -5   43.40    5.00
  -8  -3   5   69.09    5.40
  -8  -3   5   75.79    4.60
   8   3  -5   82.99    5.00
  -8  -4   5   28.20    3.60
  -8  -5   5   11.80    3.50
   8   5  -5   16.20    3.10
   8   6  -5   18.60    2.90
   8   7  -5   13.30    3.00
   8   8  -5   13.90    2.50
  -9   8   5    2.80    1.50
  -9   8   5    3.40    1.70
  -9   7   5   61.79    3.80
  -9   7   5   57.99    3.30
  -9   6   5  405.46   14.30
  -9   6   5  403.16   13.90
  -9   6   5  413.36   14.20
  -9   5   5   80.59    5.30
  -9   5   5   85.79    4.60
  -9   5   5   84.09    4.80
  -9   4   5  142.59    6.50
  -9   4   5  141.19    6.40
  -9   4   5  145.59    6.70
  -9   3   5   96.39    5.50
  -9   3   5  106.09    5.70
  -9   3   5  105.19    5.20
  -9   2   5   31.40    3.30
  -9   2   5   27.20    3.70
  -9   2   5   29.20    3.30
  -9   1   5   16.00    3.70
  -9   1   5   10.30    2.80
  -9   0   5  198.58    8.20
  -9   0   5  197.88    8.30
  -9   0   5  205.18    8.20
  -9  -1   5    9.00    2.00
  -9  -1   5   12.80    3.20
  -9  -1   5    8.30    2.20
  -9  -2   5   30.40    3.40
  -9  -2   5   28.20    4.00
  -9  -2   5   30.60    3.90
  -9  -3   5   95.79    5.00
  -9  -3   5   88.59    5.70
  -9  -4   5  134.79    6.10
   9   4  -5  132.49    6.40
  -9  -5   5   72.19    5.10
   9   5  -5   67.29    4.60
   9   6  -5  407.76   14.30
   9   7  -5   54.59    3.80
 -10   7   5    2.00    1.00
 -10   6   5    0.00    1.20
 -10   6   5    2.10    1.00
 -10   5   5    0.70    1.40
 -10   5   5    0.50    1.10
 -10   5   5    0.70    1.20
 -10   4   5   21.10    2.60
 -10   4   5   18.70    2.60
 -10   4   5   19.40    2.90
 -10   3   5   12.00    2.60
 -10   3   5    6.10    1.90
 -10   2   5  113.49    5.60
 -10   2   5  122.79    7.20
 -10   2   5  112.99    5.80
 -10   1   5   93.69    5.20
 -10   1   5   85.69    4.70
 -10   1   5   96.19    4.80
 -10   0   5    1.00    1.90
 -10   0   5    1.20    1.60
 -10   0   5    0.30    1.50
 -10  -1   5   80.89    4.60
 -10  -1   5   91.29    4.80
 -10  -1   5   89.29    5.10
 -10  -2   5  116.39    6.70
 -10  -2   5  105.39    5.40
 -10  -2   5  115.49    6.10
 -10  -3   5    5.30    3.30
 -10  -3   5    6.40    2.10
 -11   6   5    0.40    1.10
 -11   6   5    0.60    1.00
 -11   5   5   52.29    3.00
 -11   5   5   49.40    2.70
 -11   4   5    4.10    1.20
 -11   4   5    5.20    1.30
 -11   4   5    2.90    1.10
 -11   3   5    0.90    1.20
 -11   3   5    0.70    1.10
 -11   3   5    2.20    1.40
 -11   2   5  249.97    9.50
 -11   2   5  249.88    9.30
 -11   2   5  254.57    9.30
 -11   1   5   82.69    4.50
 -11   1   5   81.39    4.10
 -11   1   5   80.29    4.20
 -11   0   5   10.40    2.80
 -11   0   5    9.70    3.00
 -11   0   5   12.70    2.40
 -11  -1   5   85.49    4.30
 -11  -1   5   78.59    4.50
 -11  -1   5   77.89    4.30
 -11  -2   5  250.57    9.00
 -11  -2   5  235.58    9.10
 -12   4   5    1.10    1.40
 -12   4   5    3.20    1.10
 -12   3   5   28.00    2.70
 -12   3   5   28.10    2.30
 -12   2   5    3.10    1.00
 -12   2   5   -0.50    1.60
 -12   2   5    2.10    1.50
 -12   1   5    0.70    1.20
 -12   1   5    2.90    2.10
 -12   1   5    2.70    1.40
 -12   0   5   -1.20    2.10
 -12   0   5   -1.00    1.50
 -12   0   5   -0.10    1.80
 -12  -4  -6  115.99    4.40
 -12  -3  -6  142.59    6.10
 -12  -2  -6    1.60    0.90
 -12  -1  -6    0.60    1.00
 -12   0  -6    2.10    1.10
 -12   1  -6    0.60    1.50
 -12   2  -6    0.30    1.20
  12  -3   6  119.49    5.10
 -12   3  -6  140.49    5.10
  12  -4   6  117.69    4.70
 -12   4  -6  126.69    4.80
 -11  -6  -6   -0.90    0.80
 -11  -5  -6   21.50    1.80
 -11  -4  -6    0.50    0.90
 -11  -3  -6  132.19    5.40
 -11  -2  -6    0.70    1.10
 -11  -1  -6    9.00    2.10
 -11   0  -6    1.00    1.20
 -11   0  -6    1.10    2.00
  11  -1   6   18.40    5.30
 -11   1  -6    8.20    1.90
 -11   1  -6    6.60    1.40
  11  -2   6   -1.70    1.70
 -11   2  -6   -0.20    1.30
 -11   2  -6   -1.00    1.70
  11  -3   6  142.89    5.80
 -11   3  -6  135.49    6.00
 -11   3  -6  138.19    5.80
 -11   4  -6    2.10    1.20
 -11   4  -6    3.10    1.40
  11  -5   6   29.60    2.20
 -11   5  -6   28.90    2.60
 -11   5  -6   31.30    2.60
  11  -6   6    0.60    1.00
 -10  -7  -6   18.10    1.70
 -10  -6  -6  135.19    5.30
 -10  -5  -6    3.60    1.10
 -10  -4  -6   76.49    4.00
 -10  -3  -6    2.20    2.10
 -10  -2  -6   82.29    5.30
 -10  -2  -6   88.79    4.70
 -10  -1  -6   28.20    3.00
 -10  -1  -6   27.60    3.80
 -10   0  -6  514.55   17.90
 -10   0  -6  524.15   17.80
  10  -1   6   19.90    3.90
 -10   1  -6   20.70    3.50
 -10   1  -6   26.40    3.00
  10  -2   6   96.59    6.50
 -10   2  -6   91.69    5.10
 -10   2  -6   97.39    5.40
  10  -3   6    1.40    1.40
 -10   3  -6    2.00    1.50
 -10   3  -6    1.10    1.70
  10  -4   6   67.19    4.00
 -10   4  -6   72.69    4.20
 -10   4  -6   74.09    4.30
  10  -5   6    7.60    2.30
 -10   5  -6    3.70    1.40
 -10   5  -6    3.10    1.50
  10  -6   6  139.19    5.60
 -10   6  -6  141.39    5.80
 -10   6  -6  136.19    5.70
  10  -7   6   14.90    1.70
 -10   7  -6   12.30    2.10
  -9  -8  -6   22.40    1.80
   9   7   6    0.30    2.00
  -9  -7  -6    1.80    1.00
   9   6   6  103.09    5.30
  -9  -6  -6  111.99    4.90
   9   5   6   21.20    3.70
   9   4   6  213.28    9.20
  -9  -4  -6  235.58    8.90
  -9  -3  -6   29.20    3.00
  -9  -2  -6   80.39    4.40
  -9  -2  -6   73.79    4.80
  -9  -1  -6   75.69    4.90
  -9  -1  -6   69.39    4.40
  -9   0  -6   -1.30    1.80
  -9   0  -6    1.30    1.40
  -9   1  -6   80.19    4.60
  -9   1  -6   84.19    5.10
  -9   2  -6   64.49    4.70
  -9   2  -6   70.79    4.30
  -9   3  -6   37.20    3.70
  -9   3  -6   29.30    3.50
  -9   4  -6  234.38   10.00
  -9   4  -6  259.07    9.80
  -9   5  -6   20.80    3.30
  -9   5  -6   22.90    3.10
   9  -6   6  118.19    5.40
  -9   6  -6  112.29    6.30
  -9   6  -6  119.49    5.50
   9  -7   6    2.50    1.10
  -9   7  -6   -0.10    1.90
   9  -8   6   20.80    2.00
  -9   8  -6   21.40    2.00
  -8  -9  -6    0.10    0.90
   8   8   6  107.89    4.80
  -8  -8  -6  100.49    4.40
   8   7   6  143.69    6.20
  -8  -7  -6  140.49    6.00
   8   6   6  358.66   13.20
  -8  -6  -6  375.86   13.20
   8   5   6  549.65   18.90
  -8  -5  -6  553.24   18.70
   8   4   6   82.39    4.90
  -8  -4  -6   85.19    4.60
   8   3   6   19.90    3.60
  -8  -3  -6   22.20    2.80
  -8  -2  -6   11.20    2.70
  -8  -1  -6  159.48    6.90
  -8   0  -6    0.80    1.30
  -8   0  -6    4.80    1.70
  -8   1  -6  154.08    7.20
  -8   1  -6  151.78    6.80
  -8   2  -6   10.70    3.40
  -8   2  -6    8.00    1.80
  -8   3  -6   22.40    3.70
  -8   3  -6   20.10    3.50
  -8   4  -6   65.09    5.30
  -8   4  -6   87.09    5.20
  -8   4  -6   80.79    5.20
  -8   5  -6  569.94   19.60
  -8   5  -6  573.04   19.20
  -8   5  -6  573.04   20.10
   8  -6   6  404.06   14.10
  -8   6  -6  384.36   14.30
  -8   6  -6  352.86   15.70
   8  -7   6  138.79    6.10
  -8   7  -6  143.59    6.30
  -8   7  -6  137.99    6.40
   8  -8   6  113.09    4.80
  -8   8  -6  108.19    5.30
  -8   8  -6   98.39    6.60
   8  -9   6    4.20    1.30
  -8   9  -6    1.60    1.00
   7   9   6   21.70    2.60
  -7  -9  -6   23.00    2.00
   7   8   6  187.78    7.70
   7   8   6  193.68    7.40
   7   7   6  177.18    7.30
   7   7   6  167.88    7.30
   7   6   6  151.68    7.00
   7   6   6  162.08    7.00
   7   5   6 1134.79   36.30
   7   4   6  226.78    9.50
   7   4   6  251.87    9.50
   7   3   6    2.30    1.70
   7   3   6    2.00    2.00
  -7  -3  -6    1.20    1.60
   7   2   6   60.49    4.20
  -7  -2  -6   70.29    4.10
  -7  -1  -6    2.30    1.70
  -7   0  -6    1.10    1.70
  -7   1  -6    2.30    1.70
  -7   2  -6   59.79    4.50
  -7   2  -6   59.69    4.40
  -7   3  -6    2.40    2.00
  -7   3  -6   12.40    3.50
  -7   4  -6  229.98    9.40
  -7   4  -6  236.18    9.80
  -7   4  -6  230.28    9.70
  -7   5  -6 1072.39   34.90
  -7   5  -6 1089.19   36.00
  -7   5  -6 1123.29   35.40
   7  -6   6  174.88    7.70
  -7   6  -6  172.08    8.00
  -7   6  -6  175.08    7.40
  -7   6  -6  171.48    7.90
   7  -7   6  188.48    8.10
  -7   7  -6  197.98    8.80
  -7   7  -6  178.28    8.10
   7  -8   6  193.78    7.60
  -7   8  -6  188.58    7.80
  -7   8  -6  199.58    8.10
   7  -9   6   26.20    2.60
   7  -9   6   23.70    2.20
  -7   9  -6   23.90    2.30
  -6 -10  -6    1.70    0.90
   6   9   6   24.90    3.00
   6   9   6   28.90    2.80
   6   8   6   17.90    3.00
   6   8   6   21.50    3.50
   6   7   6  162.58    7.90
   6   7   6  183.18    7.50
   6   6   6  340.67   13.10
   6   6   6  352.76   12.70
   6   5   6   10.60    3.40
   6   5   6    2.40    1.50
   6   4   6  353.56   12.70
   6   4   6  332.47   12.30
   6   3   6    3.90    1.90
   6   3   6    5.80    1.50
   6   2   6  519.95   16.90
   6   2   6  481.15   17.10
   6   1   6  346.67   12.00
  -6  -1  -6  334.67   12.10
  -6   0  -6   15.10    3.60
  -6   1  -6  320.07   11.90
  -6   1  -6  319.57   11.60
  -6   2  -6  485.95   16.70
  -6   2  -6  460.65   16.30
  -6   3  -6    5.90    2.30
  -6   3  -6    4.90    1.80
  -6   3  -6    5.50    3.30
  -6   4  -6  340.07   12.30
  -6   4  -6  315.37   12.50
  -6   4  -6  331.77   12.70
  -6   5  -6    3.20    2.00
  -6   5  -6    4.50    2.30
  -6   5  -6    0.30    2.00
   6  -6   6  369.86   15.10
  -6   6  -6  366.46   13.40
  -6   6  -6  372.96   14.40
  -6   6  -6  371.76   13.80
   6  -7   6  182.78    7.70
  -6   7  -6  172.48    8.00
  -6   7  -6  182.18    8.40
   6  -8   6   26.60    3.20
  -6   8  -6   19.30    3.30
  -6   8  -6   14.80    4.10
   6  -9   6   20.40    3.00
  -6   9  -6   27.90    2.60
   6 -10   6    1.50    1.10
  -6  10  -6    2.90    1.10
   5  10   6   61.19    3.90
   5  10   6   66.29    3.40
   5   9   6  233.68    9.20
   5   9   6  241.38    8.80
   5   8   6   37.60    3.40
   5   8   6   38.90    3.50
   5   7   6  564.64   18.90
   5   7   6  546.25   19.10
   5   7   6  542.55   18.70
   5   6   6  103.19    5.20
   5   6   6  107.99    5.50
   5   6   6  112.39    5.60
   5   5   6  260.87   10.40
   5   5   6  279.87   10.40
   5   5   6  277.67   10.10
   5   4   6  157.88    6.60
   5   4   6  153.28    7.00
   5   3   6  443.96   15.30
   5   3   6  449.36   14.90
   5   3   6  413.46   18.50
   5   2   6    6.70    3.00
   5   2   6    9.20    2.30
   5   1   6   -3.60    2.90
   5   1   6    2.60    1.40
   5   0   6   -4.10    2.90
   5   0   6    0.10    2.00
   5  -1   6   -3.60    2.60
   5  -2   6    5.90    3.00
  -5   2  -6    7.50    2.60
  -5   3  -6  424.66   15.20
  -5   4  -6  137.49    6.90
  -5   4  -6  151.18    7.70
  -5   4  -6  153.78    7.20
  -5   5  -6  279.97   11.20
  -5   5  -6  283.07   10.60
  -5   5  -6  264.87   11.10
   5  -6   6  104.99    5.70
  -5   6  -6   96.89    6.50
  -5   6  -6  101.19    6.40
  -5   6  -6  115.39    5.60
   5  -7   6  574.24   19.50
  -5   7  -6  578.34   20.30
  -5   7  -6  548.95   19.50
   5  -8   6   40.60    4.00
  -5   8  -6   45.70    4.10
   5  -9   6  231.98    9.00
  -5   9  -6  244.98    9.60
   5 -10   6   75.89    4.30
  -5  10  -6   70.49    3.80
   4  10   6   26.40    2.50
   4  10   6   27.00    3.10
   4   9   6  313.77   11.10
   4   9   6  297.87   11.00
   4   9   6  309.07   11.50
   4   8   6  195.08    8.00
   4   8   6  204.18    8.10
   4   8   6  177.98    8.80
   4   7   6 2242.08   68.99
   4   7   6 2200.28   68.49
   4   7   6 2199.18   68.39
   4   6   6   51.39    3.60
   4   6   6   46.00    3.70
   4   5   6  111.79    5.30
   4   5   6  106.99    5.10
   4   5   6  103.09    5.50
   4   4   6   40.90    4.00
   4   4   6   39.20    3.70
   4   4   6   43.20    2.90
   4   3   6   35.60    2.60
   4   3   6   37.60    5.40
   4   2   6   17.70    2.30
   4   2   6   18.70    3.80
   4   1   6   15.30    3.30
   4   1   6   18.50    2.20
  -4  -1  -6   17.30    5.40
   4   0   6 1435.96   43.80
  -4   0  -6 1302.07   44.20
   4  -1   6   17.60    3.30
   4  -2   6   16.90    3.70
   4  -3   6   23.80    5.00
   4  -4   6   22.40    7.10
  -4   4  -6   39.30    4.20
  -4   4  -6   43.10    4.70
   4  -5   6  109.29    5.70
  -4   5  -6  114.29    6.40
  -4   5  -6  106.19    5.60
  -4   5  -6   94.29    7.40
  -4   6  -6   54.89    5.80
  -4   6  -6   43.10    7.00
   4  -7   6 2258.27   67.99
  -4   7  -6 2089.59   67.79
  -4   7  -6 2218.48   68.79
   4  -8   6  213.48    8.70
  -4   8  -6  202.18    9.20
   4  -9   6  310.27   11.80
  -4   9  -6  324.67   12.10
   4 -10   6   24.00    2.40
  -4  10  -6   23.10    2.70
   4 -11   6   70.79    3.20
   3  11   6   38.90    2.50
   3  10   6  204.38    7.80
   3  10   6  213.88    8.30
   3  10   6  208.08    8.90
   3   9   6  102.59    5.40
   3   9   6  108.59    5.50
   3   9   6  104.69    5.20
   3   8   6  159.78    7.10
   3   8   6  154.98    7.20
   3   8   6  159.18    6.90
   3   7   6   41.90    3.50
   3   7   6   39.80    3.50
   3   7   6   37.20    3.40
   3   6   6   48.90    3.60
   3   6   6   53.79    3.70
   3   6   6   54.89    4.10
   3   5   6  224.48    8.90
   3   5   6  234.68    8.90
   3   5   6  239.68    9.30
   3   4   6  984.80   32.50
   3   4   6  915.71   30.90
   3   3   6  134.99    5.30
   3   3   6  128.09    6.20
  -3  -3  -6  120.69    7.30
   3   2   6   17.90    2.80
   3   2   6    9.40    2.00
  -3  -2  -6   11.60    3.60
   3   1   6  746.83   23.80
   3   1   6  766.92   24.90
  -3  -1  -6  751.32   25.10
   3   0   6    1.50    1.10
  -3   0  -6    1.10    1.40
   3  -1   6  767.22   24.90
  -3   1  -6  742.83   25.10
   3  -2   6   12.90    2.80
  -3   2  -6   17.80    3.80
   3  -3   6  133.09    6.30
  -3   3  -6  122.29    7.60
   3  -4   6  937.91   28.80
  -3   4  -6  785.42   30.70
   3  -5   6  210.28    9.00
  -3   5  -6  224.28    8.80
  -3   5  -6  234.58    9.70
   3  -6   6   53.49    4.40
  -3   6  -6   57.39    4.90
   3  -7   6   33.90    4.30
  -3   7  -6   36.50    4.20
   3  -8   6  154.38    7.40
  -3   8  -6  162.58    7.70
  -3   9  -6  115.29    6.70
   3 -10   6  214.98    8.30
  -3  10  -6  219.78    8.40
  -3  11  -6   39.10    3.70
   2  11   6    0.80    0.90
   2  11   6    0.30    1.00
   2  10   6  151.88    6.90
   2  10   6  152.78    6.20
   2  10   6  149.99    6.20
   2   9   6    0.50    1.90
   2   9   6    0.80    2.00
   2   9   6    0.90    1.40
   2   8   6  536.45   18.60
   2   8   6  546.75   18.70
   2   8   6  534.85   18.30
   2   7   6  120.49    6.00
   2   7   6  124.19    5.90
   2   7   6  130.39    6.00
   2   6   6  557.44   19.20
   2   6   6  568.84   19.10
   2   6   6  575.74   19.10
   2   5   6   45.10    3.00
   2   5   6   38.00    3.80
   2   5   6   44.70    4.00
   2   4   6   89.79    4.10
   2   4   6   83.69    5.00
  -2  -4  -6   78.69    6.00
   2   3   6  166.68    7.00
   2   3   6  174.98    6.50
  -2  -3  -6  171.28    7.40
   2   2   6 4678.53  141.59
   2   2   6 4754.62  142.29
  -2  -2  -6 4663.53  142.39
   2   1   6  991.70   31.60
  -2  -1  -6  999.90   31.80
   2   0   6 3946.41  124.39
  -2   0  -6 4260.37  124.69
   2  -1   6  996.20   32.10
  -2   1  -6 1028.10   32.30
   2  -2   6 4552.64  137.89
  -2   2  -6 4549.74  138.09
   2  -3   6  172.48    7.20
  -2   3  -6  173.98    7.70
   2  -4   6   84.79    5.20
  -2   4  -6   93.39    6.70
   2  -5   6   54.89    4.90
  -2   5  -6   52.29    9.00
   2  -6   6  518.85   18.10
  -2   6  -6  539.55   18.60
   2  -7   6  103.09    6.70
  -2   7  -6  115.19    6.40
   2  -8   6  514.55   18.40
  -2   8  -6  555.34   18.90
   2  -9   6    0.90    1.50
  -2   9  -6   -0.70    1.90
   2 -10   6  149.99    6.40
  -2  10  -6  150.08    6.50
   2 -11   6    0.80    1.00
   1  11   6   55.59    2.90
   1  11   6   55.89    2.80
   1  10   6   17.00    2.30
   1  10   6   17.70    3.60
   1   9   6   26.10    3.80
   1   9   6   20.60    2.70
   1   9   6   25.80    3.00
   1   8   6    0.40    1.40
   1   8   6    1.40    1.50
   1   7   6  149.88    6.90
   1   7   6  140.29    6.70
   1   7   6  157.98    6.70
   1   6   6  510.75   17.20
   1   6   6  499.45   17.30
   1   6   6  518.05   17.60
   1   5   6  105.39    5.90
   1   5   6  112.39    5.10
   1   5   6  111.79    5.70
   1   4   6  575.04   18.20
  -1  -4  -6  543.25   18.60
   1   3   6    6.30    2.10
   1   3   6    6.30    1.90
  -1  -3  -6    3.50    1.40
   1   2   6  293.67   10.50
  -1  -2  -6  302.27   10.70
   1   1   6   46.10    2.70
  -1  -1  -6   41.90    2.80
   1   0   6   -0.60    0.70
  -1   0  -6    0.60    0.90
   1  -1   6   41.10    2.60
  -1   1  -6   45.30    2.90
   1  -2   6  289.07   10.40
  -1   2  -6  295.47   10.60
   1  -3   6    5.60    1.30
  -1   3  -6    3.60    1.50
  -1   4  -6  545.75   18.60
  -1   5  -6  111.29    5.60
   1  -6   6  450.25   16.10
  -1   6  -6  488.05   16.10
  -1   6  -6  439.66   16.40
   1  -7   6  129.99    7.00
  -1   7  -6  153.68    7.40
   1  -8   6    1.00    1.60
  -1   8  -6    0.10    2.10
   1  -9   6   19.60    3.10
  -1   9  -6   26.60    4.10
   1 -10   6   16.90    2.50
   1 -11   6   57.39    3.00
   0  11   6  173.18    6.30
   0  11   6  164.18    6.60
   0  10   6   72.09    3.90
   0  10   6   71.39    3.80
   0   9   6  176.78    7.50
   0   9   6  180.58    7.70
   0   8   6  236.88    9.80
   0   8   6  250.27    9.70
   0   8   6  244.78   10.10
   0   7   6 1909.41   56.59
   0   7   6 1777.52   56.69
   0   7   6 1765.12   56.89
   0   6   6  265.17   10.30
   0   6   6  271.47    9.90
   0   6   6  268.97   10.20
   0   5   6  783.62   26.10
   0   5   6  802.72   25.40
   0   4   6   78.89    3.80
   0  -4  -6   72.59    4.70
   0  -4  -6   84.29    4.50
   0   3   6   79.19    3.80
   0  -3  -6   88.79    4.40
   0  -2  -6  450.35   15.20
   0   1   6    7.50    1.60
   0  -1  -6    7.50    1.80
   0   0   6  701.53   22.80
   0   0  -6  729.13   23.00
   0  -1   6    8.90    1.50
   0   1  -6    7.20    1.80
   0  -2   6  465.05   15.30
   0   2  -6  446.26   15.30
   0   3  -6   84.29    4.40
   0   4  -6   79.49    5.00
   0   5  -6  802.62   26.00
   0  -6   6  240.78   10.30
   0   6  -6  233.28   12.10
   0   6  -6  259.97    9.70
   0  -7   6 1672.63   53.39
   0   7  -6 1748.13   53.19
   0   7  -6 1664.93   53.29
   0  -8   6  233.08   10.00
   0   8  -6  228.18   10.00
   0   8  -6  238.98   10.30
   0  -9   6  189.78    7.80
   0   9  -6  164.58    9.20
   0 -10   6   65.09    3.80
   0 -11   6  180.88    6.60
  -1  11   6  187.58    6.90
  -1  11   6  191.58    7.20
  -1  10   6  195.58    7.50
  -1  10   6  190.28    7.70
  -1   9   6  479.85   16.70
  -1   9   6  472.65   17.20
  -1   8   6   11.80    2.80
  -1   8   6    8.70    3.00
  -1   7   6  200.78    8.40
  -1   7   6  192.78    8.00
  -1   7   6  184.48    8.10
  -1   6   6   -1.20    1.80
  -1   6   6    0.30    1.90
  -1   6   6    2.80    1.80
  -1   5   6    4.30    2.60
  -1   5   6    5.30    1.70
  -1   5   6    1.90    2.10
  -1   4   6   69.89    3.80
   1  -4  -6   74.89    4.40
   1  -4  -6   72.49    4.50
  -1   3   6 2041.90   64.49
   1  -3  -6 2141.89   65.09
   1  -3  -6 2172.38   65.19
   1  -2  -6  238.48    8.90
   1  -1  -6  608.44   19.90
   1   0  -6    0.70    0.80
   1   1  -6  653.93   21.20
   1   2  -6  233.38    8.70
   1   3  -6 2192.38   67.99
   1   3  -6 2233.18   68.09
   1   4  -6   70.39    3.90
   1   4  -6   67.19    4.60
   1   4  -6   73.29    4.40
  -1  -5   6    5.20    2.10
  -1  -6   6   -1.70    1.80
   1   6  -6    1.00    1.60
  -1  -7   6  184.98    7.80
   1   7  -6  179.68    7.90
  -1  -8   6    5.60    1.80
  -1  -9   6  481.85   16.10
   1   9  -6  433.96   16.10
  -1 -10   6  204.58    7.80
  -1 -11   6  180.08    6.90
  -2  11   6    0.50    1.00
  -2  11   6   -0.30    0.90
  -2  10   6   65.69    3.70
  -2  10   6   70.99    3.90
  -2   9   6   27.60    3.10
  -2   9   6   29.40    3.10
  -2   8   6   41.90    3.60
  -2   8   6   31.40    5.10
  -2   8   6   49.30    3.80
  -2   7   6   46.40    3.70
  -2   7   6   49.50    4.10
  -2   7   6   34.10    5.70
  -2   6   6  267.57   10.70
  -2   6   6  281.67   10.60
  -2   6   6  272.17   10.50
  -2   5   6  464.05   15.60
  -2   5   6  456.55   16.20
  -2   5   6  463.05   16.10
  -2   4   6  153.98    6.50
   2  -4  -6  167.98    7.70
   2  -4  -6  166.48    7.70
   2  -3  -6  232.18    9.10
   2  -3  -6  222.68    8.80
   2  -2  -6  253.37    9.50
   2  -2  -6  250.17    9.60
   2  -1  -6  283.17   10.20
   2  -1  -6  269.57   10.10
   2   0  -6 3219.58  101.49
   2   0  -6 3453.05  101.69
   2   1  -6  268.27    9.80
   2   1  -6  261.37    9.80
   2   2  -6  242.58    9.20
   2   2  -6  233.78    9.10
   2   3  -6  227.28    9.10
   2   3  -6  226.38    8.90
   2   4  -6  163.78    7.80
   2   4  -6  162.88    6.70
   2   4  -6  160.28    7.30
  -2  -5   6  464.05   16.00
   2   5  -6  468.35   16.10
  -2  -6   6  283.17   10.70
   2   6  -6  280.77   10.90
  -2  -7   6   51.19    4.00
   2   7  -6   47.00    3.90
  -2  -8   6   46.40    3.70
   2   8  -6   43.40    3.90
  -2  -9   6   28.30    3.10
   2   9  -6   21.20    3.70
  -2 -10   6   72.09    3.70
   2  10  -6   60.69    7.90
  -2 -11   6   -1.20    1.40
  -3  11   6   -1.90    1.30
  -3  11   6    0.70    1.60
  -3  10   6   26.30    2.40
  -3  10   6   24.90    2.40
  -3   9   6   35.10    3.40
  -3   9   6   35.40    3.40
  -3   8   6   15.10    2.90
  -3   8   6   19.80    4.00
  -3   8   6   14.40    3.10
  -3   7   6   30.70    3.40
  -3   7   6   30.90    3.60
  -3   7   6   24.40    4.10
  -3   6   6  704.53   23.40
  -3   6   6  696.83   23.50
  -3   6   6  709.83   23.40
  -3   5   6   23.60    4.60
  -3   5   6   22.40    3.80
   3  -4  -6   95.59    8.00
   3  -4  -6  102.19    7.80
   3  -3  -6    5.20    2.50
   3  -3  -6    7.40    2.20
   3  -2  -6  212.18    8.40
   3  -2  -6  178.68    8.40
   3  -1  -6    5.70    1.60
   3  -1  -6    6.20    1.50
   3   0  -6    0.60    1.00
   3   1  -6    3.90    1.20
   3   1  -6    5.30    1.50
   3   2  -6  183.48    8.10
   3   2  -6  192.38    8.10
   3   3  -6    5.60    1.90
   3   3  -6    5.50    1.90
   3   3  -6    6.80    2.40
   3   4  -6   85.19    5.80
   3   4  -6   99.79    6.60
  -3  -5   6   28.60    3.50
   3   5  -6   24.20    2.80
  -3  -6   6  721.73   23.30
   3   6  -6  688.83   23.70
  -3  -7   6   27.80    3.40
   3   7  -6   30.60    3.40
   3   8  -6   11.30    3.10
  -3  -9   6   33.30    3.70
   3   9  -6   29.80    3.60
  -3 -10   6   23.10    2.60
   3  10  -6   17.20    3.80
  -4  11   6   89.09    3.70
  -4  11   6   92.99    3.70
  -4  10   6   21.00    2.30
  -4  10   6   21.10    2.20
  -4   9   6  291.67   10.80
  -4   9   6  303.77   11.30
  -4   9   6  312.37   11.30
  -4   8   6   72.89    4.40
  -4   8   6   62.89    4.60
  -4   8   6   70.69    4.70
  -4   7   6   72.59    4.60
  -4   7   6   64.89    4.60
  -4   7   6   67.79    4.40
  -4   6   6  482.15   19.20
  -4   6   6  517.05   19.00
  -4   6   6  549.05   18.50
  -4   5   6    3.70    1.90
  -4   5   6   -1.10    2.40
  -4   5   6    1.30    2.20
  -4   5   6    2.30    2.70
  -4   4   6   26.30    4.40
  -4   4   6   31.20    6.80
  -4   4   6   25.40    4.10
   4  -4  -6   31.20    4.80
   4  -3  -6 1593.24   51.19
   4  -2  -6  204.68    9.50
   4  -1  -6   61.99    5.10
   4   0  -6   19.20    4.00
   4   1  -6   55.09    5.00
   4   2  -6  199.58    8.90
   4   2  -6  174.68    7.20
   4   3  -6 1521.75   47.90
   4   3  -6 1557.74   49.40
  -4  -4   6   25.60    3.60
   4   4  -6   23.70    5.10
   4   4  -6   31.50    2.80
  -4  -5   6    1.80    1.80
   4   5  -6    1.60    1.40
   4   6  -6  555.84   19.30
  -4  -7   6   53.59    4.00
   4   7  -6   63.29    4.60
  -4  -8   6   70.49    4.20
   4   8  -6   61.29    4.30
  -4  -9   6  293.57   10.50
   4   9  -6  288.77   11.30
  -4 -10   6   23.50    2.80
   4  10  -6   22.50    3.40
  -5  10   6   94.29    4.30
  -5  10   6   95.39    4.20
  -5   9   6  147.59    7.10
  -5   9   6  154.78    6.40
  -5   9   6  157.18    6.60
  -5   8   6    0.70    1.90
  -5   8   6    4.50    1.70
  -5   7   6   42.40    3.90
  -5   7   6   44.50    4.20
  -5   7   6   42.50    3.90
  -5   6   6   11.20    3.40
  -5   6   6    8.70    2.20
  -5   6   6   13.40    3.30
  -5   6   6   12.90    2.40
  -5   5   6  192.18    8.30
  -5   5   6  198.08    8.40
  -5   5   6  198.88    8.80
  -5   5   6  188.68    8.20
  -5   4   6    1.40    2.20
  -5   4   6    1.60    1.90
  -5   4   6   -0.10    2.00
  -5   3   6   62.69    4.50
  -5   3   6   60.19    5.40
  -5   3   6   66.19    4.60
   5  -3  -6   64.89    9.60
  -5   2   6   22.90    4.70
  -5   2   6   26.40    6.70
   5  -2  -6   19.40    4.10
   5  -1  -6    0.60    2.90
   5   0  -6   -1.50    2.90
   5   1  -6   -1.00    2.80
   5   1  -6    0.50    1.60
   5   2  -6   20.50    2.70
   5   2  -6   13.50    3.40
  -5  -3   6   67.39    4.50
   5   3  -6   77.59    4.20
  -5  -4   6    2.00    1.70
   5   4  -6    1.10    1.30
  -5  -5   6  187.78    7.80
   5   5  -6  192.38    8.20
  -5  -6   6    9.50    1.90
   5   6  -6   10.90    2.80
  -5  -7   6   47.60    3.70
   5   7  -6   39.60    3.70
  -5  -8   6    3.10    1.60
   5   8  -6    2.00    1.60
  -5  -9   6  148.49    6.10
   5   9  -6  147.99    6.70
   5  10  -6   90.89    4.70
  -6  10   6  123.69    4.80
  -6  10   6  128.19    4.90
  -6   9   6    9.60    2.40
  -6   9   6    9.30    2.30
  -6   9   6   10.00    2.40
  -6   8   6  183.68    7.80
  -6   8   6  191.78    7.80
  -6   8   6  190.48    7.80
  -6   7   6   48.30    3.90
  -6   7   6   50.99    4.20
  -6   7   6   50.19    4.90
  -6   7   6   45.20    3.90
  -6   6   6  135.59    6.40
  -6   6   6  142.89    6.80
  -6   6   6  146.19    7.20
  -6   6   6  140.59    6.70
  -6   5   6   19.10    3.40
  -6   5   6   16.90    3.50
  -6   5   6   15.80    5.00
  -6   5   6   17.10    3.70
  -6   4   6   12.90    3.10
  -6   4   6   10.90    3.50
  -6   4   6   17.00    3.20
  -6   3   6   75.49    4.60
  -6   3   6   77.09    5.40
  -6   3   6   90.99    5.00
  -6   2   6  120.89    5.90
  -6   2   6  123.59    6.80
  -6   2   6  130.29    5.90
  -6   1   6   93.09    5.00
  -6   1   6   96.79    4.90
  -6   0   6  526.45   17.70
  -6   0   6  540.45   17.80
  -6  -1   6   95.49    5.20
  -6  -1   6   97.49    5.00
   6   1  -6   97.29    5.10
  -6  -2   6  123.79    5.70
  -6  -2   6  119.59    6.10
   6   2  -6  124.09    5.70
  -6  -3   6   60.29    5.30
  -6  -3   6   65.39    4.30
   6   3  -6   70.89    4.20
  -6  -4   6   18.40    3.20
   6   4  -6   18.50    2.80
  -6  -5   6   22.80    3.30
   6   5  -6   21.80    3.00
  -6  -6   6  144.59    6.20
   6   6  -6  123.19    6.70
  -6  -7   6   50.49    3.60
   6   7  -6   38.80    3.40
  -6  -8   6  187.98    7.20
   6   8  -6  176.98    7.70
   6   9  -6    9.50    2.60
  -7   9   6    0.30    1.20
  -7   9   6   -0.50    1.50
  -7   9   6    0.00    1.10
  -7   8   6    0.60    1.60
  -7   8   6    2.30    1.40
  -7   8   6    2.90    1.50
  -7   7   6  105.39    5.70
  -7   7   6  127.79    6.60
  -7   7   6  126.89    6.40
  -7   7   6  113.69    6.00
  -7   6   6    4.70    1.70
  -7   6   6    5.40    2.60
  -7   6   6    3.20    1.50
  -7   6   6    1.70    1.80
  -7   5   6  197.58    8.10
  -7   5   6  192.08    8.30
  -7   5   6  198.18    8.50
  -7   4   6  359.06   13.30
  -7   4   6  348.37   12.90
  -7   4   6  371.86   13.30
  -7   3   6    4.50    1.90
  -7   3   6    7.60    1.90
  -7   3   6    4.40    3.50
  -7   2   6  170.78    8.20
  -7   2   6  189.68    7.60
  -7   2   6  192.48    7.70
  -7   1   6   24.60    3.10
  -7   1   6   18.30    3.10
  -7   1   6   23.20    4.70
  -7   0   6   -2.10    1.80
  -7   0   6   -0.10    1.60
  -7   0   6    2.70    2.80
  -7  -1   6   22.30    3.00
  -7  -1   6   14.70    3.40
   7   1  -6   16.20    2.80
  -7  -2   6  179.28    7.60
  -7  -2   6  186.38    7.80
   7   2  -6  184.68    7.80
  -7  -3   6   11.50    2.70
  -7  -3   6    8.30    2.90
   7   3  -6    5.10    1.90
  -7  -4   6  359.06   13.00
   7   4  -6  378.76   13.60
  -7  -5   6  189.58    7.80
  -7  -6   6    4.60    1.70
   7   6  -6    2.10    1.60
  -7  -7   6  102.39    5.10
   7   7  -6  104.99    5.40
  -7  -8   6    4.00    3.10
   7   8  -6    2.60    1.50
   7   9  -6    1.30    1.50
  -8   9   6   40.40    2.30
  -8   8   6   16.70    2.10
  -8   8   6   18.80    2.10
  -8   7   6   47.40    3.30
  -8   7   6   49.99    3.40
  -8   6   6   12.80    3.20
  -8   5   6  170.98    7.40
  -8   5   6  189.58    8.00
  -8   5   6  175.58    7.70
  -8   4   6  103.09    5.80
  -8   4   6  108.99    6.50
  -8   4   6  108.19    5.50
  -8   3   6  422.06   15.00
  -8   3   6  418.16   14.90
  -8   3   6  430.36   15.20
  -8   2   6   48.20    3.90
  -8   2   6   54.49    3.90
  -8   2   6   46.60    4.40
  -8   1   6    5.60    1.80
  -8   1   6    6.80    2.30
  -8   1   6    5.00    1.70
  -8   0   6   23.70    3.10
  -8   0   6   17.60    3.20
  -8  -1   6    5.30    2.00
  -8  -1   6    3.50    1.70
  -8  -2   6   45.10    4.50
  -8  -2   6   49.20    3.80
   8   2  -6   47.60    4.80
  -8  -3   6  383.96   14.50
  -8  -3   6  417.76   14.30
   8   3  -6  428.66   14.90
  -8  -4   6  101.49    5.30
   8   4  -6  108.59    5.80
  -8  -5   6  176.88    7.00
   8   5  -6  148.99    7.10
  -8  -6   6   10.10    3.30
   8   6  -6    5.30    1.80
   8   7  -6   53.89    5.20
   8   8  -6   10.70    2.50
  -9   8   6   47.10    2.40
  -9   8   6   42.70    2.50
  -9   7   6   52.79    3.00
  -9   7   6   50.49    3.00
  -9   6   6   20.90    2.40
  -9   6   6   24.30    2.80
  -9   6   6   24.40    2.50
  -9   5   6   50.49    3.30
  -9   5   6   48.90    3.80
  -9   4   6   45.80    3.90
  -9   4   6   43.70    3.30
  -9   4   6   42.50    3.40
  -9   3   6   38.20    3.40
  -9   3   6   45.30    4.00
  -9   3   6   46.50    3.50
  -9   2   6   10.00    1.90
  -9   2   6   13.00    2.60
  -9   2   6    9.80    2.20
  -9   1   6    0.70    1.60
  -9   1   6    2.10    1.60
  -9   1   6   -2.20    2.20
  -9   0   6   -0.40    2.30
  -9   0   6   -0.80    1.70
  -9   0   6   -0.70    1.70
  -9  -1   6    2.50    2.40
  -9  -1   6   -0.30    1.80
  -9  -1   6    2.80    1.70
  -9  -2   6    7.50    2.10
  -9  -2   6   14.30    3.00
  -9  -3   6   33.70    3.40
  -9  -4   6   43.80    3.60
   9   4  -6   40.60    4.30
  -9  -5   6   47.00    3.60
   9   5  -6   41.70    3.90
   9   6  -6   18.40    5.00
   9   7  -6   51.49    3.60
 -10   7   6   17.10    1.80
 -10   7   6   19.90    2.00
 -10   6   6   31.70    2.70
 -10   6   6   38.80    2.40
 -10   5   6   47.90    3.20
 -10   5   6   46.10    3.60
 -10   5   6   44.90    2.90
 -10   4   6  142.69    6.10
 -10   4   6  151.08    6.40
 -10   4   6  143.49    6.20
 -10   3   6   51.29    3.80
 -10   2   6   15.60    2.60
 -10   2   6   16.50    2.80
 -10   1   6    0.30    1.50
 -10   1   6    3.90    2.00
 -10   1   6    2.40    1.40
 -10   0   6   77.59    5.20
 -10   0   6   65.69    4.30
 -10   0   6   70.19    4.10
 -10  -1   6    3.60    1.70
 -10  -1   6    1.50    1.70
 -10  -2   6   12.70    2.90
 -10  -3   6   54.39    3.90
 -10  -4   6  135.49    6.00
 -11   6   6    8.00    1.60
 -11   5   6    1.80    1.00
 -11   5   6    1.90    1.30
 -11   4   6    1.20    1.40
 -11   4   6    3.80    1.60
 -11   4   6    3.60    1.20
 -11   3   6    2.00    1.10
 -11   3   6    1.40    1.10
 -11   3   6    1.70    1.60
 -11   2   6   31.10    3.10
 -11   2   6   26.70    2.60
 -11   2   6   34.70    2.50
 -11   1   6    1.90    1.80
 -11   1   6   -0.70    1.20
 -11   1   6    1.70    1.40
 -11   0   6   -2.00    2.10
 -11   0   6    1.90    1.40
 -11   0   6    0.30    1.30
 -11  -1   6    0.00    1.50
 -11  -1   6   -0.80    1.60
 -11  -2   6   28.40    3.10
 -11  -3   6    1.40    3.20
 -12   4   6   24.10    2.00
 -12   3   6   72.69    3.30
 -12   3   6   69.19    5.10
 -12   2   6    1.40    2.30
 -12   2   6    2.50    1.10
 -12   2   6    2.90    1.70
 -12   1   6   12.00    2.00
 -12   0   6  135.99    5.50
 -12  -1   6   12.70    3.20
 -12  -4  -7   23.30    1.80
 -12  -3  -7   27.70    1.90
 -12  -2  -7    1.40    0.90
 -12  -1  -7   63.19    3.10
 -12   0  -7    1.70    1.00
 -12   1  -7   71.79    3.40
 -12   2  -7    2.10    1.20
 -12   3  -7   24.80    2.40
 -11  -3  -7   28.70    3.00
 -11  -2  -7   36.10    2.50
 -11  -1  -7  143.99    6.30
 -11  -1  -7  147.19    6.10
 -11   0  -7  152.68    6.20
 -11   0  -7  148.19    6.40
 -11   1  -7  159.78    6.80
 -11   1  -7  160.28    6.50
  11  -2   7   30.60    3.30
 -11   2  -7   33.00    3.40
 -11   2  -7   36.30    2.80
  11  -3   7   29.70    2.80
 -11   3  -7   29.80    2.80
 -11   3  -7   36.00    3.10
  11  -4   7    3.10    1.20
 -11   4  -7    2.00    1.30
 -11   4  -7    3.80    1.40
  11  -5   7    5.80    1.80
 -11   5  -7    9.40    2.10
 -11   5  -7    5.30    1.70
 -10  -7  -7    4.70    1.40
 -10  -6  -7    7.00    1.50
 -10  -5  -7   16.00    2.20
 -10  -4  -7   28.40    2.60
 -10  -4  -7   23.50    3.90
 -10  -3  -7   65.59    3.80
 -10  -3  -7   62.79    4.20
 -10  -2  -7   14.30    3.00
 -10  -2  -7   19.50    3.40
 -10  -1  -7   97.19    5.00
 -10   0  -7   -0.50    1.80
 -10   0  -7    1.10    1.40
  10  -1   7  101.19    5.70
 -10   1  -7   95.59    5.70
 -10   1  -7   94.99    5.10
  10  -2   7   14.80    3.00
 -10   2  -7   16.50    2.90
  10  -3   7   67.19    4.00
 -10   3  -7   68.89    4.30
 -10   3  -7   61.59    4.00
  10  -4   7   27.50    2.90
 -10   4  -7   33.90    3.00
 -10   4  -7   27.70    3.10
  10  -5   7   16.00    2.60
 -10   5  -7   21.50    2.80
 -10   5  -7   16.30    2.40
  10  -6   7    7.40    2.10
 -10   6  -7    2.20    1.10
 -10   6  -7    3.90    1.90
  10  -7   7    2.00    1.00
 -10   7  -7    1.90    1.00
  -9  -8  -7   17.30    1.70
   9   7   7    0.50    2.10
  -9  -7  -7    4.80    1.50
   9   6   7  423.06   14.60
  -9  -6  -7  427.96   15.00
   9   5   7  320.97   11.70
  -9  -5  -7  323.07   11.60
   9   4   7    0.40    2.70
  -9  -4  -7   -0.70    1.20
  -9  -3  -7  169.88    7.20
  -9  -2  -7   19.90    3.40
  -9  -2  -7   23.20    3.80
  -9  -1  -7  123.59    5.80
  -9  -1  -7  121.09    6.20
  -9   0  -7  240.88    9.90
  -9   0  -7  256.87    9.80
   9  -1   7  114.69    6.00
  -9   1  -7  117.79    5.80
  -9   1  -7  119.69    6.10
   9  -2   7   19.80    3.20
  -9   2  -7   22.60    3.50
  -9   2  -7   21.50    3.20
   9  -3   7  175.38    7.50
  -9   3  -7  174.08    7.80
  -9   3  -7  172.88    7.60
   9  -4   7   -0.30    1.50
  -9   4  -7   -0.50    1.90
  -9   4  -7    1.30    1.60
   9  -5   7  356.66   12.80
  -9   5  -7  345.87   12.90
  -9   5  -7  350.96   12.60
  -9   6  -7  441.66   15.50
  -9   6  -7  444.56   15.00
   9  -7   7    9.20    1.90
  -9   7  -7    6.00    2.00
   9  -8   7   11.60    1.70
  -9   8  -7   11.00    1.60
  -8  -9  -7   40.30    2.00
   8   8   7   13.90    2.60
  -8  -8  -7   11.60    1.70
   8   7   7    1.50    2.40
  -8  -7  -7   -0.40    1.10
   8   6   7   49.30    3.70
  -8  -6  -7   52.69    4.30
   8   5   7  133.49    6.20
  -8  -5  -7  131.39    6.00
   8   4   7   15.80    3.30
  -8  -4  -7   16.40    2.60
   8   3   7  486.75   16.80
  -8  -3  -7  455.75   16.30
  -8  -2  -7   20.20    2.90
  -8  -1  -7   67.79    4.30
  -8   0  -7    1.00    1.70
  -8   0  -7    1.20    1.40
  -8   1  -7   70.29    4.70
  -8   1  -7   75.69    4.50
  -8   2  -7   13.50    3.30
  -8   2  -7   13.80    3.40
  -8   3  -7  422.96   16.00
  -8   3  -7  469.05   15.90
   8  -4   7   16.80    2.90
  -8   4  -7   11.60    3.80
  -8   4  -7   16.90    3.70
  -8   5  -7  139.99    6.80
  -8   5  -7  140.09    6.90
   8  -6   7   53.19    4.50
  -8   6  -7   55.09    4.40
  -8   6  -7   51.69    4.30
   8  -7   7    0.20    1.40
  -8   7  -7    0.60    2.20
  -8   7  -7    0.30    1.20
   8  -8   7   10.40    2.50
   8  -8   7   11.30    2.10
  -8   8  -7   15.80    2.10
  -8   9  -7   35.40    2.20
   7   9   7   17.60    2.60
  -7  -9  -7   19.80    1.80
   7   8   7  366.86   12.70
   7   8   7  383.46   13.20
   7   7   7   40.60    3.30
   7   7   7   43.10    3.40
   7   6   7  303.87   11.10
   7   6   7  285.37   11.10
   7   5   7    4.80    1.70
   7   5   7    3.30    1.60
   7   4   7   72.49    4.80
   7   4   7   66.49    4.30
   7   3   7   41.50    3.50
   7   3   7   39.10    3.90
  -7  -3  -7   43.10    4.00
   7   2   7   13.70    3.30
  -7  -2  -7    9.00    2.80
  -7  -1  -7  221.98    8.70
  -7   0  -7  769.02   25.00
  -7   1  -7  217.08    9.00
  -7   1  -7  219.18    8.70
  -7   2  -7    8.10    2.10
  -7   3  -7   33.40    4.40
  -7   3  -7   37.10    3.80
  -7   4  -7   48.40    5.00
  -7   4  -7   69.09    4.80
  -7   4  -7   69.69    5.10
   7  -5   7   10.90    3.00
  -7   5  -7    8.30    2.40
  -7   5  -7   20.80    4.30
   7  -6   7  311.47   11.90
  -7   6  -7  306.47   12.40
  -7   6  -7  320.17   12.10
   7  -7   7   36.60    3.50
  -7   7  -7   46.40    4.10
  -7   7  -7   38.40    4.80
   7  -8   7  403.96   13.70
  -7   8  -7  390.26   14.10
   7  -9   7   17.90    2.30
   7  -9   7   25.80    2.50
  -7   9  -7   23.00    2.10
  -6 -10  -7  102.49    4.00
   6   9   7  125.69    5.20
   6   9   7  127.69    5.50
   6   8   7    1.90    1.40
   6   8   7    0.30    1.40
   6   7   7    8.20    2.60
   6   7   7   13.30    2.90
   6   6   7  118.59    5.80
   6   6   7  113.19    5.90
   6   5   7    0.90    1.50
   6   5   7    3.30    1.80
   6   4   7  236.68    9.20
   6   3   7   29.90    3.70
   6   3   7   27.70    2.90
   6   2   7  112.59    5.70
   6   2   7  101.39    5.10
  -6  -2  -7  108.19    5.40
  -6  -1  -7  585.44   19.50
  -6   0  -7   -1.20    2.00
  -6   1  -7  538.15   18.10
  -6   2  -7   95.59    5.20
  -6   2  -7   94.49    5.70
  -6   3  -7   23.00    3.60
  -6   4  -7  231.98    9.40
  -6   4  -7  239.28    9.90
  -6   4  -7  227.88    9.80
   6  -5   7    2.40    1.70
  -6   5  -7    5.60    2.00
  -6   5  -7   18.80    4.90
  -6   5  -7    4.30    1.90
   6  -6   7  122.39    6.20
  -6   6  -7  124.99    6.90
  -6   6  -7  128.99    6.80
   6  -7   7    7.10    1.80
  -6   7  -7    5.60    1.80
  -6   7  -7   13.60    3.30
   6  -8   7    1.10    1.50
  -6   8  -7    1.60    1.50
   6  -9   7  130.19    5.50
   6  -9   7  137.99    6.30
  -6   9  -7  131.59    6.00
   6 -10   7  106.99    4.20
  -6  10  -7  102.89    4.30
   5  10   7   16.00    2.40
   5  10   7   14.40    4.60
   5   9   7    3.50    2.50
   5   9   7    2.70    1.20
   5   8   7    6.00    1.70
   5   8   7   11.30    2.50
   5   7   7  113.79    5.40
   5   7   7   90.99    5.50
   5   6   7  490.45   17.80
   5   6   7  525.75   17.70
   5   6   7  548.75   18.40
   5   5   7  449.06   15.80
   5   4   7    4.50    1.40
   5   4   7    2.70    1.90
   5   3   7  154.28    6.90
   5   3   7  159.18    6.60
   5   2   7  262.27   10.10
   5   1   7  334.37   12.50
   5   1   7  350.86   11.90
   5   0   7  325.87   11.50
  -5   2  -7  268.37   10.50
  -5   3  -7  166.68   13.40
  -5   3  -7  140.89    7.00
  -5   4  -7   -2.50    1.90
  -5   4  -7    1.00    2.20
  -5   4  -7    7.40    3.10
   5  -5   7  407.16   14.70
  -5   5  -7  367.86   14.80
  -5   5  -7  420.96   14.30
  -5   5  -7  409.96   15.20
   5  -6   7  516.35   17.90
  -5   6  -7  491.65   18.10
  -5   6  -7  520.65   18.60
   5  -7   7  105.19    5.60
  -5   7  -7  107.69    6.30
   5  -8   7   13.20    4.30
  -5   8  -7    6.50    2.10
   5  -9   7    2.40    1.90
   5  -9   7    3.40    1.40
  -5   9  -7    1.50    1.40
   5 -10   7   12.00    1.80
   4  10   7  180.18    7.20
   4  10   7  185.98    6.80
   4   9   7   18.90    3.00
   4   9   7   19.80    2.60
   4   9   7   23.90    2.40
   4   8   7   54.89    4.40
   4   8   7   51.39    3.80
   4   8   7   55.49    4.60
   4   7   7  585.84   19.40
   4   7   7  564.34   19.10
   4   7   7  551.14   19.60
   4   6   7  569.84   19.70
   4   6   7  568.64   19.20
   4   6   7  586.14   20.80
   4   5   7  765.02   25.00
   4   5   7  748.83   24.60
   4   5   7  761.62   24.90
   4   4   7  302.57   11.00
   4   4   7  311.77   11.10
   4   4   7  300.67   11.30
   4   3   7   63.49    4.60
   4   3   7   76.39    6.70
   4   3   7   68.19    3.80
   4   2   7  527.25   19.40
   4   2   7  544.05   17.60
   4   1   7  420.06   13.80
   4   1   7  400.06   15.40
   4   0   7    0.70    1.80
   4   0   7   -1.20    1.50
   4  -1   7  378.26   13.40
   4  -1   7  405.06   15.00
   4  -2   7  493.85   18.20
   4  -3   7   66.29    6.80
  -4   3  -7   72.99    5.50
   4  -4   7  296.97   10.80
   4  -4   7  252.17   17.10
  -4   4  -7  295.17   10.80
  -4   4  -7  280.37   11.20
   4  -5   7  701.53   23.50
  -4   5  -7  713.43   24.10
   4  -6   7  565.74   19.20
  -4   6  -7  557.34   19.90
   4  -7   7  577.84   20.10
  -4   7  -7  604.14   21.30
   4  -8   7   58.89    4.30
  -4   8  -7   54.19    4.50
   4  -9   7   25.80    3.90
   4  -9   7   28.00    2.70
  -4   9  -7   24.30    3.20
   4 -10   7  182.58    7.00
  -4  10  -7  180.48    7.10
   3  11   7   -0.40    1.00
   3  10   7    0.50    1.00
   3  10   7    0.30    0.90
   3  10   7    0.40    2.10
   3   9   7  208.58    8.30
   3   9   7  188.68    8.70
   3   9   7  214.98   10.00
   3   8   7    1.40    1.30
   3   8   7   -0.40    1.40
   3   8   7    0.80    1.70
   3   7   7  159.68    7.00
   3   7   7  149.69    6.90
   3   7   7  147.69    6.70
   3   6   7  161.18    7.30
   3   6   7  165.78    7.40
   3   6   7  176.18    7.30
   3   5   7   10.20    3.10
   3   5   7    6.70    1.80
   3   5   7    4.50    1.30
   3   4   7 1264.37   39.70
   3   4   7 1250.37   39.50
   3   4   7 1225.98   40.80
   3   4   7 1297.57   39.50
   3   3   7  165.38    7.90
   3   3   7  174.48    6.50
  -3  -3  -7  145.19    9.40
   3   2   7 2103.79   62.79
   3   2   7 2010.60   63.89
  -3  -2  -7 2040.30   64.49
   3   1   7  411.56   13.60
   3   1   7  422.56   14.80
  -3  -1  -7  391.46   15.10
   3   0   7  346.37   12.60
   3   0   7  338.47   11.40
  -3   0  -7  319.87   12.90
   3  -1   7  382.36   14.20
  -3   1  -7  403.86   15.00
   3  -2   7 1947.51   62.59
  -3   2  -7 2067.59   63.39
   3  -3   7  159.88    8.00
   3  -4   7 1186.58   39.50
   3  -4   7 1245.08   40.80
  -3   4  -7 1331.77   40.90
   3  -5   7   15.80    3.40
  -3   5  -7    8.00    2.50
   3  -6   7  153.08    7.10
  -3   6  -7  155.08    7.80
   3  -7   7  139.99    6.70
  -3   7  -7  141.79    7.20
   3  -8   7    0.40    2.10
  -3   8  -7    2.70    2.00
   3  -9   7  185.08   10.10
  -3   9  -7  217.48    8.60
   3 -10   7    1.70    1.20
  -3  10  -7    3.40    1.70
   3 -11   7    1.20    0.90
   2  11   7  264.87    8.60
   2  11   7  237.58    8.70
   2  10   7   34.30    2.50
   2  10   7   32.60    2.60
   2  10   7   34.70    4.60
   2   9   7  160.18    7.10
   2   9   7  160.38    6.90
   2   9   7  161.68    7.10
   2   8   7  115.69    5.80
   2   8   7  121.99    6.50
   2   8   7  118.09    5.60
   2   7   7 1087.89   35.20
   2   7   7 1096.49   35.50
   2   7   7 1127.59   35.60
   2   6   7   56.39    3.70
   2   6   7   50.19    3.80
   2   6   7   52.79    4.00
   2   5   7  175.28    7.50
   2   5   7  176.68    7.40
   2   5   7  179.88    7.10
   2   4   7  321.97   11.50
   2   4   7  253.67   11.00
  -2  -4  -7  289.17   12.60
   2   3   7    4.00    1.60
   2   3   7    2.80    1.00
  -2  -3  -7    2.30    2.10
   2   2   7  304.47   10.40
   2   2   7  290.87   11.10
  -2  -2  -7  311.67   11.60
   2   1   7 1131.59   34.70
   2   1   7 1120.49   35.50
  -2  -1  -7 1097.99   35.80
   2   0   7    3.80    1.20
  -2   0  -7   -1.50    1.50
   2  -1   7 1076.59   33.80
  -2   1  -7 1036.80   34.00
   2  -2   7  309.77   11.20
  -2   2  -7  290.67   11.50
   2  -3   7    3.20    1.60
   2  -3   7    4.70    1.90
  -2   3  -7    2.40    2.70
   2  -4   7  328.97   12.60
  -2   4  -7  312.47   14.50
   2  -5   7  168.68    7.50
  -2   5  -7  180.38    8.50
   2  -6   7   46.20    4.50
  -2   6  -7   55.49    5.20
   2  -7   7 1067.39   33.80
  -2   7  -7 1034.20   34.20
   2  -8   7  130.29    6.40
   2  -8   7  119.69    6.20
  -2   8  -7  125.49    6.70
   2  -9   7  165.08    7.40
   2 -10   7   37.90    3.70
  -2  10  -7   37.10    4.10
   1  11   7  192.78    6.80
   1  11   7  188.48    6.90
   1  10   7    5.60    1.70
   1   9   7  331.07   12.70
   1   9   7  373.26   13.20
   1   9   7  363.86   12.80
   1   8   7   30.90    3.20
   1   8   7   29.50    3.00
   1   8   7   26.10    3.50
   1   7   7 2336.37   69.99
   1   7   7 2215.38   69.79
   1   7   7 2230.88   70.09
   1   6   7  644.24   21.10
   1   6   7  625.14   21.00
   1   6   7  632.24   21.30
   1   5   7    3.70    2.00
   1   5   7    2.00    1.30
   1   5   7    1.20    1.60
  -1  -4  -7    4.80    2.80
   1   3   7  116.29    5.50
   1   3   7  115.89    4.80
  -1  -3  -7  110.69    6.10
   1   2   7   23.00    2.60
   1   2   7   23.70    2.20
  -1  -2  -7   22.80    3.20
   1   1   7  242.68    8.70
   1   1   7  268.77    9.40
  -1  -1  -7  239.28    9.40
   1   0   7  525.85   18.30
  -1   0  -7  575.14   18.60
   1  -1   7  249.38    9.50
  -1   1  -7  267.17    9.80
   1  -2   7   22.20    2.90
   1  -2   7   24.10    2.70
  -1   2  -7   22.10    3.30
   1  -3   7  119.49    5.40
  -1   3  -7  122.79    6.50
  -1   4  -7    0.20    3.30
   1  -5   7    2.20    2.40
  -1   5  -7   -0.60    1.90
   1  -6   7  607.54   20.30
  -1   6  -7  583.14   20.70
  -1   6  -7  612.74   20.30
   1  -8   7   39.60    5.10
  -1   8  -7   32.80    4.50
   1  -9   7  352.26   13.00
   1 -10   7    3.50    1.20
   1 -11   7  203.08    7.20
   0  11   7   51.39    2.60
   0  11   7   50.39    2.80
   0  10   7  195.88    7.50
   0  10   7  197.28    7.70
   0   9   7   29.80    3.00
   0   9   7   35.80    3.20
   0   8   7   27.70    3.20
   0   8   7   24.20    3.90
   0   8   7   23.80    3.30
   0   7   7   29.20    3.20
   0   7   7   24.20    3.40
   0   7   7   23.80    3.20
   0   6   7   39.60    3.80
   0   6   7   36.40    3.20
   0   6   7   37.40    3.70
   0   5   7   11.70    3.80
   0   5   7    9.80    2.20
   0   5   7   15.30    3.50
   0   4   7   96.99    4.40
   0  -4  -7   95.79    6.20
   0   3   7  325.57   10.90
   0  -3  -7  315.77   11.80
   0   2   7  374.26   12.80
   0  -2  -7  405.56   13.80
   0   1   7    1.90    0.90
   0  -1  -7    0.90    1.20
   0   0   7    1.10    0.90
   0   0  -7   -1.50    1.10
   0  -1   7   -0.20    1.00
   0   1  -7    1.00    1.20
   0  -2   7  392.66   13.40
   0  -2   7  372.86   12.90
   0   2  -7  386.86   13.60
   0   3  -7  316.97   11.80
   0   4  -7   88.19    6.50
   0  -5   7   16.00    3.30
   0  -6   7   37.20    3.60
   0  -6   7   36.90    4.60
   0   6  -7   37.10    3.70
   0  -7   7   31.00    3.40
   0   7  -7   32.70    4.00
   0  -8   7   22.80    3.90
   0   8  -7   15.60    4.90
   0  -9   7   40.60    3.60
   0 -10   7  199.38    7.70
   0 -11   7   46.70    2.60
  -1  11   7   15.40    1.70
  -1  11   7   14.40    1.60
  -1  10   7   73.19    3.80
  -1  10   7   72.09    3.90
  -1   9   7   10.00    2.70
  -1   9   7    9.60    2.60
  -1   8   7  702.53   23.20
  -1   8   7  687.33   23.40
  -1   7   7  113.39    5.80
  -1   7   7  122.89    6.10
  -1   7   7  118.09    6.00
  -1   6   7  753.22   25.20
  -1   6   7  769.12   25.10
  -1   6   7  774.72   24.80
  -1   5   7  261.87   10.40
  -1   5   7  286.57    9.90
  -1   5   7  272.37   10.40
  -1   4   7  242.78    8.70
   1  -4  -7  237.98   10.20
   1  -4  -7  248.28    9.90
  -1   3   7  251.07    9.00
   1  -3  -7  253.07   10.00
   1  -3  -7  273.47   10.30
  -1   2   7 4062.29  124.99
   1  -2  -7 4224.48  125.99
   1  -1  -7   80.69    4.40
   1   0  -7  856.71   27.60
  -1  -1   7   70.59    3.70
   1   1  -7   83.59    4.40
  -1  -2   7 4025.80  124.19
   1   2  -7 4195.48  124.99
   1   3  -7  253.27   10.30
   1   3  -7  247.48   10.00
   1   4  -7  226.28   10.20
   1   4  -7  244.88    9.70
  -1  -5   7  256.47   10.00
   1   5  -7  266.57   10.00
  -1  -6   7  751.62   24.80
   1   6  -7  756.72   25.00
  -1  -7   7  119.69    5.90
   1   7  -7  122.79    6.20
  -1  -8   7  696.73   22.90
   1   8  -7  656.33   22.90
  -1  -9   7   11.90    2.60
   1   9  -7   14.60    4.40
  -1 -10   7   77.79    4.00
  -1 -11   7   15.60    2.00
  -2  11   7    3.30    1.00
  -2  11   7    2.10    1.00
  -2  10   7   60.39    3.50
  -2  10   7   56.79    3.40
  -2   9   7    4.00    1.40
  -2   9   7    7.90    2.50
  -2   8   7   72.79    4.40
  -2   8   7   71.19    4.60
  -2   7   7  265.87   10.60
  -2   7   7  275.87   10.60
  -2   6   7  720.33   23.40
  -2   6   7  690.13   23.50
  -2   5   7  240.98    9.80
  -2   5   7  250.47    9.60
  -2   5   7  236.68    9.00
  -2   4   7    4.80    1.50
   2  -4  -7   20.40    6.20
   2  -4  -7    3.50    2.60
  -2   3   7   31.40    2.70
   2  -3  -7   39.80    4.70
   2  -3  -7   37.80    3.80
  -2   2   7  193.98    7.40
   2  -2  -7  208.38    8.40
   2  -2  -7  203.78    8.60
  -2   1   7   22.70    3.10
   2  -1  -7   15.40    3.00
   2  -1  -7   19.90    2.70
  -2   0   7    0.40    1.20
   2   0  -7    0.70    1.30
   2   0  -7    1.90    1.30
  -2  -1   7   17.90    2.30
   2   1  -7   21.40    2.60
   2   1  -7   18.10    2.90
  -2  -2   7  194.08    7.50
   2   2  -7  208.08    8.30
   2   2  -7  196.98    8.50
   2   3  -7   35.20    4.00
   2   3  -7   41.00    4.80
   2   4  -7    8.30    3.00
   2   4  -7    6.70    2.20
   2   4  -7    6.80    4.00
  -2  -5   7  237.98    9.20
   2   5  -7  240.78    9.40
  -2  -6   7  711.43   23.30
   2   6  -7  695.43   23.60
  -2  -7   7  267.17   10.30
   2   7  -7  266.47   10.60
  -2  -8   7   70.59    4.30
   2   8  -7   67.39    4.70
  -2  -9   7    8.50    1.90
   2   9  -7    5.70    2.30
  -2 -10   7   57.39    3.30
  -2 -11   7    4.40    1.20
  -3  11   7  162.28    5.70
  -3  11   7  154.68    5.80
  -3  10   7    1.70    1.00
  -3  10   7    0.20    1.00
  -3   9   7  201.38    8.00
  -3   9   7  185.08    9.00
  -3   8   7   -1.20    1.60
  -3   8   7   -2.10    1.60
  -3   8   7    3.90    2.50
  -3   7   7  464.45   16.60
  -3   7   7  470.15   16.50
  -3   7   7  471.65   16.40
  -3   6   7  796.52   25.30
  -3   6   7  727.53   25.10
  -3   6   7  767.32   25.30
  -3   5   7  211.88    8.90
  -3   5   7  204.78    9.00
  -3   5   7  221.48    8.80
   3  -4  -7   40.60    6.80
  -3   3   7   17.20    3.80
   3  -3  -7    8.10    3.40
   3  -3  -7   11.30    2.70
  -3   2   7   72.09    4.10
   3  -2  -7   72.49    5.20
   3  -2  -7   78.29    6.10
  -3   1   7  739.43   24.20
   3  -1  -7  738.53   25.60
   3  -1  -7  816.12   25.80
  -3   0   7   24.50    2.60
   3   0  -7   31.30    3.90
   3   0  -7   29.70    3.30
  -3  -1   7  760.52   23.90
   3   1  -7  763.32   25.10
   3   1  -7  717.13   25.10
   3   2  -7   66.99    6.20
   3   2  -7   74.59    5.20
   3   3  -7   14.10    2.70
  -3  -4   7   29.90    3.60
   3   4  -7   22.80    4.30
   3   4  -7   32.20    2.80
  -3  -5   7  215.78    8.40
   3   5  -7  208.68    8.60
  -3  -6   7  770.92   25.20
   3   6  -7  770.52   25.80
  -3  -7   7  474.75   16.50
   3   7  -7  477.25   17.10
  -3  -8   7   -2.20    1.50
   3   8  -7    3.20    1.90
  -3  -9   7  191.08    7.60
   3   9  -7  185.48    8.10
  -3 -10   7    0.80    1.30
   3  10  -7   -1.80    2.40
  -4  11   7   27.80    1.90
  -4  11   7   26.00    2.10
  -4  10   7  490.35   16.30
  -4  10   7  497.75   16.50
  -4   9   7  316.97   11.40
  -4   9   7  305.37   11.40
  -4   8   7   16.30    3.20
  -4   8   7   13.90    3.80
  -4   7   7  107.39    5.70
  -4   7   7   99.09    5.50
  -4   7   7   95.89    5.70
  -4   6   7  201.98    8.60
  -4   6   7  201.98    8.40
  -4   6   7  188.38    8.40
  -4   5   7   14.20    4.50
  -4   5   7   16.00    4.90
  -4   5   7   16.50    3.70
  -4   4   7   13.90    2.60
  -4   4   7   18.80    4.10
  -4   4   7   17.70    4.60
   4  -3  -7  157.98    9.50
   4  -2  -7  833.72   28.70
  -4   1   7 1111.49   35.20
   4  -1  -7 1143.89   37.20
   4   0  -7    0.50    2.20
   4   1  -7 1080.79   35.60
   4   2  -7  796.52   27.50
  -4  -3   7  148.29    6.70
   4   3  -7  153.68    9.30
   4   3  -7  153.98    6.50
  -4  -4   7   11.50    3.00
   4   4  -7   11.40    2.30
  -4  -5   7   15.20    3.10
   4   5  -7   20.00    3.20
  -4  -6   7  194.68    8.10
   4   6  -7  207.38    9.40
  -4  -7   7   95.29    5.00
   4   7  -7   88.89    5.30
  -4  -8   7   12.30    2.60
   4   8  -7    5.60    1.80
  -4  -9   7  312.97   10.90
   4   9  -7  303.47   11.60
  -4 -10   7  478.75   15.60
   4  10  -7  485.65   16.40
  -5  10   7   18.10    1.90
  -5  10   7   17.20    2.10
  -5   9   7  214.18    8.00
  -5   9   7  200.48    7.80
  -5   8   7   97.99    5.00
  -5   8   7   86.89    5.70
  -5   7   7   39.60    3.80
  -5   7   7   35.70    4.00
  -5   7   7   39.30    3.50
  -5   6   7  677.03   22.50
  -5   6   7  661.23   22.40
  -5   6   7  639.74   22.10
  -5   6   7  684.03   22.50
  -5   5   7   43.70    4.20
  -5   5   7   42.90    5.30
  -5   4   7  130.59    6.10
  -5   4   7  111.69    6.00
  -5   4   7  113.79    6.30
  -5   3   7   20.80    4.50
  -5   3   7   11.90    3.60
  -5   2   7   70.69    4.40
  -5   2   7   71.59    4.60
  -5   1   7   14.00    3.60
  -5   1   7   13.10    3.60
   5   0  -7  847.62   31.70
  -5  -1   7   18.00    3.40
  -5  -2   7   64.19    4.90
  -5  -2   7   69.19    4.30
   5   2  -7   76.79    4.20
  -5  -3   7   17.30    3.20
  -5  -3   7   18.20    4.00
   5   3  -7   19.40    2.60
  -5  -4   7  110.69    6.40
  -5  -4   7  114.19    5.50
   5   4  -7  113.59    5.60
   5   5  -7   43.20    3.50
  -5  -6   7  667.73   22.40
   5   6  -7  693.63   23.30
  -5  -7   7   34.10    3.20
   5   7  -7   29.80    3.20
  -5  -8   7   98.99    5.40
   5   8  -7   90.49    6.60
  -5  -9   7  205.88    7.60
  -6  10   7   23.10    2.00
  -6   9   7    0.10    1.50
  -6   9   7    1.80    1.30
  -6   9   7    2.80    1.50
  -6   8   7   30.90    3.20
  -6   8   7   25.10    3.10
  -6   8   7   23.60    2.70
  -6   7   7   -1.90    1.50
  -6   7   7    0.10    3.40
  -6   7   7    0.10    1.70
  -6   7   7    2.10    1.90
  -6   6   7  134.59    6.40
  -6   6   7  124.69    6.70
  -6   6   7  121.69    6.30
  -6   6   7  127.49    6.20
  -6   5   7  480.65   16.80
  -6   5   7  479.95   16.40
  -6   5   7  461.75   16.70
  -6   4   7   29.10    4.20
  -6   4   7   25.80    3.50
  -6   3   7    1.30    2.40
  -6   3   7    0.10    1.80
  -6   3   7   -1.10    1.80
  -6   2   7   68.19    4.10
  -6   2   7   63.49    4.20
  -6   2   7   46.40    6.00
  -6   1   7    0.00    1.60
  -6   1   7    3.30    1.70
  -6   0   7   -1.80    1.70
  -6   0   7   -0.60    1.80
   6   0  -7   -2.10    2.40
  -6  -1   7    1.40    1.80
  -6  -1   7    0.50    1.60
   6   1  -7    0.30    1.90
  -6  -2   7   48.40    3.80
  -6  -2   7   55.39    4.30
   6   2  -7   58.99    3.90
  -6  -3   7    0.80    1.50
  -6  -3   7    2.50    2.30
   6   3  -7    0.40    1.60
  -6  -4   7   33.00    5.20
   6   4  -7   26.30    3.20
  -6  -5   7  458.35   15.90
   6   5  -7  463.85   16.60
  -6  -6   7  128.69    5.80
   6   6  -7  120.19    6.40
  -6  -7   7    1.50    1.60
   6   7  -7    0.60    1.50
  -6  -8   7   24.50    2.80
   6   8  -7   26.00    2.90
   6   9  -7    0.30    1.60
  -7   9   7   80.09    3.60
  -7   8   7   44.20    3.00
  -7   8   7   48.90    3.20
  -7   8   7   50.99    3.70
  -7   7   7    4.30    2.20
  -7   7   7    5.30    2.00
  -7   7   7    1.90    1.50
  -7   7   7   12.00    2.70
  -7   6   7  212.38    8.80
  -7   6   7  210.18    8.40
  -7   6   7  210.28    8.70
  -7   5   7   19.60    3.50
  -7   5   7   11.70    2.90
  -7   4   7   -0.70    2.00
  -7   4   7   -0.10    1.70
  -7   4   7   -1.90    1.50
  -7   3   7  439.16   15.20
  -7   3   7  433.56   15.00
  -7   3   7  411.76   15.20
  -7   2   7    6.00    2.70
  -7   1   7  359.46   12.60
  -7   1   7  369.36   12.70
  -7   1   7  324.57   13.40
  -7   0   7  733.73   24.00
  -7   0   7  734.13   24.00
  -7  -1   7  354.86   12.70
  -7  -1   7  357.56   12.80
   7   1  -7  361.76   13.00
  -7  -2   7    4.10    2.00
  -7  -2   7    2.00    1.70
   7   2  -7    3.50    2.00
  -7  -3   7  420.06   14.70
   7   3  -7  423.86   15.10
  -7  -4   7    0.70    1.60
   7   4  -7    0.30    1.80
  -7  -5   7   20.80    3.00
   7   5  -7   12.70    3.40
  -7  -6   7  201.18    7.80
   7   6  -7  188.58    8.60
  -7  -7   7    4.30    1.60
   7   7  -7   11.60    3.50
  -7  -8   7   46.90    3.40
   7   8  -7   46.30    3.30
   7   9  -7   71.09    3.80
  -8   9   7   35.90    2.20
  -8   8   7    9.80    2.00
  -8   7   7    1.20    1.30
  -8   7   7    3.10    1.40
  -8   6   7    4.00    1.50
  -8   6   7    4.20    1.40
  -8   6   7   10.00    2.90
  -8   5   7   -1.70    1.40
  -8   5   7    1.70    1.50
  -8   5   7   -0.20    1.80
  -8   4   7    5.60    2.00
  -8   4   7    3.80    1.70
  -8   4   7    3.30    1.60
  -8   3   7   64.29    4.90
  -8   3   7   64.69    4.20
  -8   3   7   65.39    5.50
  -8   2   7  173.28    8.10
  -8   2   7  178.28    7.50
  -8   2   7  183.18    7.70
  -8   1   7   10.80    2.60
  -8   1   7   13.10    2.80
  -8   1   7   13.40    3.00
  -8   0   7    2.60    1.70
  -8   0   7   -2.00    1.60
  -8  -1   7   12.90    2.80
  -8  -1   7   13.70    3.20
  -8  -2   7  186.98    7.70
  -8  -2   7  181.78    7.70
   8   2  -7  188.08    8.60
  -8  -3   7   71.49    5.00
  -8  -3   7   71.19    4.30
   8   3  -7   72.29    5.60
  -8  -4   7    3.10    1.70
   8   4  -7    2.20    1.90
  -8  -5   7    1.60    1.60
   8   5  -7   -2.60    1.90
  -8  -6   7   12.00    2.80
   8   6  -7   10.10    2.80
  -8  -7   7    1.60    1.80
   8   8  -7   18.90    2.70
  -9   8   7   79.09    3.40
  -9   8   7   83.69    3.40
  -9   7   7   56.49    3.60
  -9   7   7   53.99    3.10
  -9   6   7  312.17   11.20
  -9   6   7  304.57   11.00
  -9   6   7  331.57   12.20
  -9   5   7  127.19    5.90
  -9   5   7  123.79    5.90
  -9   5   7  130.49    5.60
  -9   4   7   15.40    2.60
  -9   4   7    8.10    2.70
  -9   4   7   13.00    3.60
  -9   3   7   52.39    3.70
  -9   3   7   55.09    4.30
  -9   3   7   47.40    3.60
  -9   2   7  112.29    6.10
  -9   2   7  112.09    5.50
  -9   2   7  105.39    5.30
  -9   1   7  119.09    5.80
  -9   1   7  127.09    6.60
  -9   1   7  126.59    6.50
  -9   0   7  279.87   10.40
  -9   0   7  272.37   11.10
  -9   0   7  264.27   10.70
  -9  -1   7  126.49    5.80
  -9  -1   7  125.09    5.90
  -9  -2   7  117.69    5.70
  -9  -2   7  124.69    5.80
  -9  -3   7   45.60    5.00
  -9  -3   7   40.90    3.40
  -9  -4   7   14.20    3.00
   9   4  -7   18.50    4.20
  -9  -5   7  130.09    5.60
   9   5  -7  127.39    6.20
  -9  -6   7  275.87   10.20
   9   6  -7  308.47   10.90
   9   7  -7   52.89    3.90
 -10   7   7   63.79    4.20
 -10   7   7   61.49    2.80
 -10   6   7    1.80    0.90
 -10   6   7    0.00    1.50
 -10   5   7   42.40    2.70
 -10   5   7   39.30    2.70
 -10   5   7   42.10    3.10
 -10   4   7   90.59    4.70
 -10   4   7   88.29    4.40
 -10   4   7   91.59    4.60
 -10   3   7    0.90    1.90
 -10   3   7   -1.10    1.30
 -10   3   7   -0.70    1.20
 -10   2   7    4.50    1.60
 -10   2   7    2.60    1.90
 -10   2   7    4.20    1.90
 -10   1   7   -0.40    1.40
 -10   1   7    0.60    1.50
 -10   1   7   -3.50    2.40
 -10   0   7   -0.60    1.50
 -10   0   7    0.30    1.60
 -10  -1   7    1.10    1.60
 -10  -1   7    2.30    1.60
 -10  -2   7    1.50    1.90
 -10  -2   7    4.20    1.90
 -10  -3   7    0.00    1.50
 -10  -4   7   88.69    4.30
 -11   5   7   98.49    4.30
 -11   4   7   39.30    2.40
 -11   4   7   35.90    2.40
 -11   4   7   37.10    3.20
 -11   3   7  146.89    5.70
 -11   3   7  133.09    5.80
 -11   2   7   14.30    3.60
 -11   1   7   11.20    2.20
 -11   1   7   15.20    2.10
 -11   0   7   74.19    3.70
 -11   0   7   69.69    3.70
 -11  -1   7   10.00    2.50
 -11  -1   7   12.30    2.60
 -11  -2   7    4.90    1.50
 -11  -3   7  137.89    5.70
 -12   4   7   -0.30    1.00
 -12   3   7   18.60    1.90
 -12   3   7   21.60    1.70
 -12   2   7    0.40    1.10
 -12   1   7   22.40    2.80
 -12   1   7   20.60    2.20
 -12   0   7    1.00    1.40
 -12   0   7   -0.20    1.40
 -12  -1   7   20.10    2.80
 -12  -3  -8   24.20    1.80
 -12  -2  -8    8.30    1.60
 -12  -1  -8    0.30    1.10
 -12   0  -8    1.60    1.10
 -12   1  -8    1.50    1.20
 -12   2  -8    9.10    2.30
 -11  -5  -8   56.49    2.70
 -11  -4  -8   -0.50    0.90
 -11  -3  -8   65.39    3.20
 -11  -2  -8    2.80    2.50
 -11  -2  -8    0.10    1.10
 -11  -1  -8   43.20    2.80
 -11  -1  -8   45.80    3.50
 -11   0  -8   -0.40    1.60
 -11   0  -8   -1.20    1.30
 -11   1  -8   43.70    3.00
 -11   1  -8   45.70    3.60
  11  -2   8   -1.40    1.90
 -11   2  -8   -0.90    1.30
 -11   2  -8    1.60    1.50
  11  -3   8   58.79    3.40
 -11   3  -8   62.49    3.50
 -11   3  -8   61.29    3.50
  11  -4   8    0.40    1.30
 -11   4  -8   -0.80    1.70
  11  -5   8   61.99    3.00
 -11   5  -8   67.29    3.10
 -10  -6  -8    6.20    1.50
 -10  -5  -8   62.89    3.20
 -10  -4  -8   84.29    4.60
 -10  -4  -8   92.99    4.20
 -10  -3  -8  143.69    6.00
 -10  -3  -8  145.59    6.20
 -10  -2  -8   97.19    4.80
 -10  -2  -8   99.89    5.00
 -10  -1  -8   13.50    3.90
 -10  -1  -8   10.00    2.80
 -10   0  -8  197.78    8.10
  10  -1   8   16.50    4.10
 -10   1  -8   10.50    2.70
 -10   1  -8   12.90    3.00
  10  -2   8  101.79    5.00
 -10   2  -8   90.19    5.00
 -10   2  -8  104.09    5.00
  10  -3   8  153.98    6.40
 -10   3  -8  154.98    6.50
 -10   3  -8  154.48    6.80
  10  -4   8  102.79    4.70
 -10   4  -8   99.59    4.90
 -10   4  -8   93.49    4.80
  10  -5   8   67.89    3.40
 -10   5  -8   58.99    3.50
  10  -6   8    2.20    1.00
 -10   6  -8    4.30    1.20
  -9  -8  -8   23.70    1.70
  -9  -7  -8    0.50    0.90
   9   6   8    0.70    2.10
  -9  -6  -8    0.00    1.00
   9   5   8   47.00    4.70
  -9  -5  -8   52.59    3.20
  -9  -4  -8  211.88   10.00
  -9  -3  -8  118.19    5.50
  -9  -2  -8   77.89    4.40
  -9  -2  -8   81.79    4.70
  -9  -1  -8    0.90    1.40
  -9  -1  -8   -1.40    1.50
  -9   0  -8   -0.40    1.60
  -9   0  -8    0.50    1.50
   9  -1   8   -0.80    2.30
  -9   1  -8    4.70    1.60
  -9   1  -8    0.00    1.50
   9  -2   8   85.09    5.00
  -9   2  -8   83.89    5.10
  -9   2  -8   86.99    4.90
   9  -3   8  123.49    6.00
  -9   3  -8  121.69    6.10
  -9   3  -8  126.99    6.20
  -9   4  -8  214.38    8.70
   9  -5   8   54.39    3.50
  -9   5  -8   56.29    3.80
  -9   5  -8   58.09    4.20
   9  -6   8   -0.10    1.10
  -9   6  -8    1.40    2.00
   9  -7   8    0.30    1.00
  -9   7  -8   -0.30    1.00
   9  -8   8   20.30    2.10
  -9   8  -8   22.90    1.80
   8   8   8  109.29    5.40
  -8  -8  -8  120.29    4.60
   8   7   8  150.18    6.30
  -8  -7  -8  146.89    5.90
   8   6   8   20.30    2.90
  -8  -6  -8   19.10    2.80
   8   5   8   -0.50    1.80
  -8  -5  -8    2.40    1.40
   8   4   8   17.40    3.30
  -8  -4  -8   18.10    2.70
   8   3   8    4.20    2.30
  -8  -3  -8    5.70    1.70
  -8  -2  -8  171.38    9.70
  -8  -1  -8  524.25   17.90
  -8   0  -8   20.70    3.10
  -8   0  -8   11.90    3.00
   8  -1   8  515.65   17.90
  -8   1  -8  526.55   17.80
  -8   1  -8  515.65   18.20
   8  -2   8  198.08    8.20
  -8   2  -8  192.38    8.20
  -8   2  -8  193.88    8.50
   8  -3   8    2.70    1.60
  -8   3  -8    5.70    2.00
  -8   3  -8    1.90    2.70
   8  -4   8   10.30    3.10
  -8   4  -8   16.80    4.10
  -8   4  -8   20.10    3.30
   8  -5   8   -1.50    1.60
  -8   5  -8   -0.60    2.90
  -8   5  -8    2.30    1.60
   8  -6   8   19.30    2.70
  -8   6  -8   20.30    4.60
  -8   6  -8   14.00    3.00
   8  -7   8  148.59    6.10
   8  -7   8  145.49    6.10
  -8   7  -8  148.69    6.40
   8  -8   8  122.99    5.00
   8  -8   8  121.39    5.10
  -8   8  -8  121.09    5.10
  -7  -9  -8   58.29    3.10
   7   8   8   29.90    2.80
   7   8   8   30.10    2.70
  -7  -8  -8   36.60    3.30
   7   7   8   19.00    2.70
   7   7   8   23.00    2.80
   7   6   8   27.90    3.10
   7   6   8   26.80    3.00
   7   5   8    0.30    1.60
   7   5   8   -0.90    1.60
   7   4   8    0.20    1.80
   7   4   8    0.90    1.70
  -7  -4  -8    1.00    1.40
   7   3   8    0.90    1.70
   7   3   8    4.20    1.80
  -7  -3  -8    1.30    1.60
   7   2   8   12.00    3.30
  -7  -2  -8   12.20    2.90
  -7  -1  -8  256.07    9.90
   7   0   8   -4.90    2.90
  -7   0  -8   -2.10    1.80
   7  -1   8  263.17   10.30
  -7   1  -8  259.57   10.40
  -7   1  -8  264.27   10.10
   7  -2   8    6.70    2.00
  -7   2  -8    7.90    1.90
   7  -3   8    1.20    1.70
  -7   3  -8    2.10    2.40
  -7   3  -8    0.40    1.70
   7  -4   8   -0.60    1.70
  -7   4  -8    2.00    2.50
  -7   4  -8    0.10    1.90
   7  -5   8    0.20    1.70
  -7   5  -8    1.30    1.90
  -7   5  -8    0.80    2.50
  -7   6  -8   28.00    7.60
  -7   6  -8   15.20    3.50
   7  -7   8   20.70    2.80
  -7   7  -8   20.70    3.20
   7  -8   8   34.20    2.70
   7  -8   8   35.40    2.70
  -7   8  -8   25.50    2.80
   7  -9   8   56.49    3.00
   7  -9   8   58.79    3.00
  -7   9  -8   52.69    3.00
  -6 -10  -8   43.00    2.30
   6   9   8   79.59    4.10
   6   9   8   78.99    3.70
   6   8   8    5.60    1.50
   6   8   8   10.10    2.40
   6   7   8   31.00    3.40
   6   7   8   33.30    3.00
   6   6   8  948.51   31.80
   6   6   8 1006.10   31.70
   6   5   8  565.64   19.70
   6   5   8  589.94   19.90
   6   4   8   28.10    3.50
   6   4   8   31.80    3.00
   6   3   8   96.19    4.90
   6   3   8   93.89    5.20
   6   2   8  123.29    5.70
   6   2   8  128.89    6.10
  -6  -2  -8  115.19    5.90
   6   1   8  290.27   10.60
  -6  -1  -8  285.77   10.70
   6   0   8   44.30    6.00
  -6   0  -8   46.00    4.40
   6  -1   8  278.67   10.50
  -6   1  -8  260.67   10.30
   6  -2   8  112.99    6.00
  -6   2  -8  131.19    6.30
  -6   2  -8  113.59    6.50
   6  -3   8   88.59    5.00
  -6   3  -8   83.19    6.30
  -6   3  -8   85.39    5.30
   6  -4   8   31.90    3.40
  -6   4  -8   26.50    3.60
  -6   4  -8   24.50    3.80
   6  -5   8  542.35   18.80
  -6   5  -8  514.75   18.80
  -6   5  -8  554.24   21.30
   6  -6   8 1038.20   32.60
  -6   6  -8  958.90   33.40
   6  -7   8   28.20    3.50
  -6   7  -8   37.30    4.10
   6  -8   8   11.90    2.60
  -6   8  -8   11.00    2.70
   6  -9   8   85.69    3.90
  -6   9  -8   79.59    4.10
   6 -10   8   42.20    2.40
  -6  10  -8   44.10    3.30
   5  10   8    0.30    1.20
   5   9   8    3.10    1.20
   5   9   8    1.10    1.60
   5   8   8    0.60    1.40
   5   8   8    0.60    1.50
   5   7   8   71.19    4.30
   5   7   8   64.09    4.40
   5   6   8  599.04   20.30
   5   5   8  391.16   14.60
   5   5   8  368.86   13.80
   5   4   8  165.38    7.40
   5   4   8  163.18    7.00
   5   3   8  272.47   10.10
   5   2   8  192.58    8.30
   5   2   8  213.18    8.00
   5   1   8   38.80    3.80
   5   1   8   41.60    3.10
   5   0   8   -1.50    1.70
   5  -1   8   28.00    4.50
   5  -2   8  191.18    8.00
  -5   2  -8  186.88    8.20
   5  -3   8  261.37   10.20
  -5   3  -8  272.57   10.70
   5  -4   8  155.08    7.00
  -5   4  -8  150.08    7.40
   5  -5   8  349.07   13.10
  -5   5  -8  360.46   13.80
   5  -6   8  615.24   20.80
  -5   6  -8  600.14   21.50
   5  -7   8   73.59    4.60
  -5   7  -8   68.99    5.10
   5  -8   8    2.10    1.60
  -5   8  -8    0.90    1.70
   5  -9   8    2.40    1.70
   5  -9   8    1.70    1.30
  -5   9  -8    1.80    1.40
   5 -10   8   -0.90    1.10
  -5  10  -8   -2.10    1.40
   4  10   8    8.40    1.80
   4  10   8   10.70    3.20
   4   9   8    4.30    1.60
   4   9   8    7.80    2.20
   4   8   8  120.79    5.60
   4   8   8  121.59    6.00
   4   8   8  122.39    5.80
   4   7   8  756.82   25.40
   4   7   8  863.11   28.10
   4   7   8  712.63   25.70
   4   6   8  291.17   11.30
   4   6   8  291.97   11.00
   4   6   8  322.97   11.70
   4   5   8  118.79    5.70
   4   5   8  125.69    6.00
   4   5   8  121.29    6.20
   4   4   8  245.88    9.50
   4   4   8  253.97    9.70
   4   4   8  252.37    9.50
   4   3   8   40.30    3.90
   4   3   8   30.20    6.80
   4   3   8   36.90    2.80
   4   2   8   11.70    3.60
   4   2   8   15.40    3.60
   4   2   8   18.70    2.30
   4   1   8  266.77   11.70
   4   1   8  261.67    9.50
   4   0   8  813.32   28.00
   4   0   8  821.12   26.00
   4  -1   8  241.58   10.90
   4  -1   8  243.38    9.00
   4  -2   8   27.60    5.80
   4  -3   8   28.80    3.50
  -4   3  -8   28.20    4.30
   4  -4   8  255.17    9.90
  -4   4  -8  251.47   10.40
   4  -5   8  120.49    5.80
  -4   5  -8  115.49    6.70
   4  -6   8  285.97   11.00
  -4   6  -8  287.87   11.80
   4  -7   8  746.83   25.50
  -4   7  -8  800.02   26.40
   4  -8   8  136.09    6.20
  -4   8  -8  126.89    6.70
   4  -9   8    6.30    1.90
   4  -9   8    3.90    1.40
  -4   9  -8    5.80    1.60
   4 -10   8    9.80    1.80
  -4  10  -8   12.10    2.90
   3  11   8  321.57   10.50
   3  10   8   12.50    1.80
   3  10   8    6.70    2.20
   3  10   8   10.30    1.60
   3   9   8  349.07   12.40
   3   9   8  350.16   12.20
   3   9   8  337.97   12.50
   3   8   8   17.60    2.70
   3   8   8   14.10    3.00
   3   8   8   12.30    2.50
   3   7   8  287.27   10.90
   3   7   8  278.77   10.50
   3   6   8  150.28    6.80
   3   6   8  161.28    7.00
   3   6   8  161.68    6.70
   3   5   8   33.70    3.30
   3   5   8   29.40    2.80
   3   5   8   28.50    3.20
   3   4   8  245.88    9.20
   3   4   8  242.18    9.40
   3   4   8  249.38    9.40
   3   3   8  246.08   11.10
   3   3   8  257.77    9.40
   3   2   8  157.78    7.80
   3   2   8  145.09    6.00
   3   1   8  138.49    7.10
   3   1   8  148.79    5.80
   3   0   8    0.20    1.80
   3   0   8   -0.10    1.20
   3  -1   8  135.99    6.90
   3  -1   8  136.69    5.70
   3  -2   8  122.39    5.80
   3  -2   8  140.29    7.30
   3  -3   8  178.88    8.40
   3  -3   8  233.38   10.20
   3  -4   8  231.88    8.90
   3  -4   8  226.38   12.90
  -3   4  -8  231.98    9.80
   3  -5   8   31.60    3.60
  -3   5  -8   24.20    4.70
   3  -6   8  160.08    7.20
  -3   6  -8  139.69   10.60
   3  -7   8  283.07   11.00
  -3   7  -8  289.77   11.50
   3  -8   8   16.40    3.40
  -3   8  -8   11.10    2.30
   3  -9   8  357.26   12.80
   3  -9   8  348.47   13.10
  -3   9  -8  358.76   12.90
   3 -11   8  342.37   11.20
   2  11   8   14.30    1.70
   2  10   8   30.50    2.50
   2  10   8   29.40    2.20
   2  10   8   37.90    7.20
   2   9   8   -0.90    1.30
   2   9   8   -0.70    1.90
   2   8   8  204.08    8.70
   2   8   8  219.48    8.50
   2   8   8  221.88    9.50
   2   7   8  526.65   17.60
   2   7   8  497.05   17.50
   2   7   8  488.25   17.20
   2   6   8   32.40    2.90
   2   6   8   25.10    3.40
   2   6   8   27.30    3.30
   2   5   8  567.34   19.00
   2   5   8  567.74   19.00
   2   5   8  568.44   19.10
   2   4   8   19.00    3.40
   2   4   8   13.10    3.70
   2   4   8   18.50    2.10
   2   3   8   12.50    1.90
   2   3   8   11.10    2.30
  -2  -3  -8   11.10    3.60
   2   2   8  584.44   18.50
   2   2   8  582.04   19.70
  -2  -2  -8  539.55   20.00
   2   1   8   75.79    4.70
   2   1   8   77.39    3.80
  -2  -1  -8   77.59    5.50
   2   0   8 1046.90   33.80
   2   0   8 1049.30   32.70
  -2   0  -8 1045.50   34.30
   2  -1   8   73.59    4.60
   2  -1   8   76.19    3.90
  -2   1  -8   79.19    5.60
   2  -2   8  547.95   18.90
   2  -2   8  551.34   17.80
  -2   2  -8  525.05   19.50
   2  -3   8   13.00    4.20
   2  -3   8   15.80    3.10
   2  -4   8   13.90    3.40
   2  -4   8   16.10    3.70
   2  -5   8  530.45   17.90
  -2   5  -8  516.15   18.50
   2  -6   8   28.90    3.70
  -2   6  -8   29.00    4.90
   2  -7   8  482.95   16.60
  -2   7  -8  469.75   17.10
   2  -8   8  218.28    9.10
   2  -8   8  222.48    8.90
  -2   8  -8  222.38    9.40
   2  -9   8    1.90    2.30
  -2   9  -8   -1.50    2.00
   2 -10   8   29.20    2.50
   2 -11   8   10.20    1.70
   1  11   8   37.50    2.20
   1  10   8   89.09    4.10
   1  10   8   85.49    4.10
   1   9   8   16.90    2.90
   1   9   8   12.90    2.60
   1   9   8   17.10    3.60
   1   8   8  206.78    8.50
   1   8   8  197.98    8.30
   1   8   8  203.88    8.30
   1   7   8  106.19    5.50
   1   7   8  104.49    5.40
   1   7   8  113.49    5.60
   1   6   8 1629.04   51.49
   1   6   8 1656.43   51.69
   1   6   8 1660.83   51.39
   1   5   8  338.67   12.10
   1   5   8  328.37   11.70
   1   5   8  321.67   11.90
   1   4   8 1946.11   58.29
  -1  -4  -8 1811.22   62.39
   1   3   8  110.39    6.00
   1   3   8  112.49    4.80
  -1  -3  -8  107.99    7.10
   1   2   8  184.58    7.80
   1   2   8  193.38    7.00
  -1  -2  -8  174.98    8.40
   1   1   8  256.97    8.90
   1   1   8  251.57    9.70
  -1  -1  -8  242.78   10.00
   1   0   8    0.20    1.20
   1   0   8    2.00    1.30
  -1   0  -8    1.70    1.50
   1  -1   8  235.88    8.60
   1  -1   8  252.77    9.60
  -1   1  -8  245.08    9.90
   1  -2   8  181.28    7.20
   1  -2   8  195.78    8.10
  -1   2  -8  194.38    8.70
   1  -3   8  112.79    6.00
   1  -3   8  106.99    5.10
  -1   3  -8  106.19    7.20
   1  -5   8  310.47   11.60
  -1   5  -8  317.67   11.70
   1  -6   8 1565.14   48.20
   1  -6   8 1578.14   48.40
  -1   6  -8 1458.15   48.60
  -1   6  -8 1555.94   48.40
   1  -7   8   97.39    5.60
   1  -7   8   96.69    5.20
  -1   7  -8   95.09    6.50
   1  -8   8  180.38    8.40
   1  -8   8  196.38    8.10
  -1   8  -8  187.08    8.70
   1  -9   8   12.60    3.00
   1 -10   8   82.69    4.00
   1 -11   8   41.10    2.40
   0  11   8    2.10    1.70
   0  11   8   -0.30    1.40
   0  10   8    0.50    1.00
   0  10   8    1.60    1.10
   0   9   8   73.99    4.50
   0   9   8   71.49    4.50
   0   8   8  221.48    9.10
   0   8   8  225.78    8.80
   0   8   8  210.08    8.80
   0   7   8  365.36   13.60
   0   7   8  369.66   13.40
   0   7   8  379.96   13.30
   0   6   8    1.40    1.50
   0   6   8    1.90    1.90
   0   6   8    4.40    1.60
   0   5   8  164.78    7.20
   0   5   8  163.78    7.10
   0   5   8  162.18    6.70
   0   4   8   60.29    3.40
   0  -4  -8   45.20    8.00
   0   3   8 1191.78   36.10
   0  -3  -8 1120.59   37.30
   0   2   8 5117.99  152.38
   0  -2  -8 4995.20  153.68
   0   1   8  170.98    7.20
   0   1   8  163.58    6.30
   0  -1  -8  173.48    7.60
   0   0   8 1121.49   34.90
   0   0   8 1133.59   35.90
   0   0  -8 1123.59   36.10
   0  -1   8  208.88    7.40
   0   1  -8  193.98    8.40
   0  -2   8 5074.59  153.08
   0   2  -8 5071.49  154.18
   0  -3   8 1149.19   35.30
   0   3  -8 1093.99   36.40
   0   4  -8   17.00    7.10
   0  -5   8  157.48    7.00
   0  -5   8  154.38    7.00
   0   5  -8  155.18    6.80
   0  -6   8    0.30    2.20
   0  -6   8    1.10    1.70
   0   6  -8    3.10    2.00
   0  -7   8  351.76   13.00
   0  -7   8  351.46   12.90
   0   7  -8  349.47   13.20
   0  -8   8  205.38   10.00
   0   8  -8  208.38    9.30
   0  -9   8   77.79    4.70
   0 -10   8    2.60    1.80
   0 -11   8    2.00    1.00
  -1  11   8  365.56   11.80
  -1  11   8  357.06   12.10
  -1  10   8    0.70    1.00
  -1  10   8    0.70    1.00
  -1   9   8   57.49    3.80
  -1   9   8   55.59    4.00
  -1   8   8   85.69    4.80
  -1   8   8   90.19    5.30
  -1   7   8   73.69    4.60
  -1   7   8   74.09    4.60
  -1   7   8   78.29    5.00
  -1   6   8    8.90    2.00
  -1   6   8   12.90    2.90
  -1   6   8    9.10    3.20
  -1   5   8    1.50    2.00
  -1   5   8    0.80    2.00
  -1   5   8    1.50    1.50
  -1   4   8    0.10    1.30
   1  -4  -8    1.20    4.60
   1  -4  -8    2.20    2.80
  -1   3   8    2.30    1.10
   1  -3  -8    2.50    2.10
   1  -3  -8    2.00    2.80
  -1   2   8  239.38    8.40
   1  -2  -8  233.68    9.90
  -1   1   8   31.30    2.30
   1  -1  -8   22.60    3.60
  -1   0   8   -1.40    1.10
   1   0  -8    0.00    1.60
  -1  -1   8   25.20    2.10
   1   1  -8   21.60    3.60
  -1  -2   8  231.08    8.70
   1   2  -8  247.38   10.00
   1   3  -8    6.60    2.30
   1   3  -8    3.90    2.70
   1   4  -8    4.00    2.80
  -1  -5   8    0.50    1.80
  -1  -5   8    3.10    2.50
   1   5  -8    1.30    1.50
  -1  -6   8    9.10    3.00
  -1  -6   8    4.90    2.50
   1   6  -8    9.70    3.00
  -1  -7   8   76.09    4.40
   1   7  -8   73.39    5.00
  -1  -8   8   83.99    4.80
   1   8  -8   80.59    5.30
  -1  -9   8   57.29    4.00
   1   9  -8   59.09    5.60
  -1 -10   8    1.30    1.20
  -1 -11   8  376.36   12.20
  -2  11   8   55.39    2.60
  -2  11   8   54.59    2.70
  -2  10   8   12.40    2.70
  -2  10   8    8.30    2.10
  -2   9   8  117.29    5.50
  -2   9   8  116.39    5.70
  -2   8   8   79.69    4.50
  -2   8   8   69.99    4.40
  -2   7   8 2973.60   91.49
  -2   7   8 2969.90   91.29
  -2   6   8 1438.46   46.00
  -2   6   8 1478.95   45.90
  -2   5   8    9.50    2.20
  -2   5   8    5.70    1.70
  -2   5   8    5.60    2.20
  -2   4   8   10.20    2.50
   2  -4  -8    9.60    4.10
  -2   3   8  325.27   10.90
   2  -3  -8  293.17   13.30
   2  -3  -8  320.77   12.50
  -2   2   8  306.07   10.50
   2  -2  -8  285.17   12.20
   2  -2  -8  323.67   12.10
  -2   1   8   31.30    2.50
   2  -1  -8   34.60    3.50
   2  -1  -8   28.00    4.30
  -2   0   8  831.02   26.80
   2   0  -8  838.32   28.30
   2   0  -8  885.21   28.20
  -2  -1   8   31.20    2.60
   2   1  -8   36.60    3.50
   2   1  -8   31.30    4.40
  -2  -2   8  310.17   10.80
   2   2  -8  306.57   11.80
   2   2  -8  289.87   12.30
   2   3  -8  310.27   12.40
  -2  -4   8   11.80    3.20
   2   4  -8   12.10    2.30
   2   4  -8    7.10    3.80
  -2  -5   8   11.40    2.90
   2   5  -8    7.20    2.50
  -2  -6   8 1353.56   44.00
  -2  -6   8 1323.27   43.50
   2   6  -8 1487.25   44.50
  -2  -7   8 2908.51   91.69
   2   7  -8 3074.19   92.49
  -2  -8   8   75.89    4.50
   2   8  -8   68.29    4.80
  -2  -9   8  113.39    5.80
   2   9  -8  110.19    6.00
  -2 -10   8   13.50    2.00
  -2 -11   8   53.79    2.70
  -3  11   8   28.00    2.00
  -3  11   8   28.90    2.00
  -3  10   8   88.89    4.10
  -3  10   8   89.39    4.40
  -3   9   8   35.70    3.00
  -3   9   8   36.50    2.90
  -3   8   8    3.00    1.60
  -3   8   8    4.10    1.50
  -3   7   8  161.88    7.30
  -3   7   8  164.58    7.20
  -3   7   8  157.78    7.60
  -3   6   8  113.19    5.80
  -3   6   8  110.99    6.00
  -3   6   8  104.99    6.30
  -3   5   8   87.09    5.40
  -3   5   8   79.99    6.00
  -3   5   8   92.69    5.60
  -3   4   8   43.50    5.70
  -3   4   8   33.60    5.40
   3  -4  -8   33.20    6.70
  -3   3   8   67.59    4.20
   3  -3  -8   66.69    7.00
  -3   2   8   52.39    3.40
   3  -2  -8   49.60    4.90
  -3   1   8   15.60    2.50
   3  -1  -8   15.50    3.70
  -3   0   8   -0.60    1.40
   3   0  -8   -2.20    2.00
  -3  -1   8   17.70    2.30
   3   1  -8   15.40    3.70
   3   2  -8   53.19    5.10
   3   3  -8   62.79    7.20
  -3  -4   8   41.70    3.70
  -3  -4   8   40.40    4.70
   3   4  -8   24.30    8.30
   3   4  -8   39.80    3.10
  -3  -5   8   88.79    4.80
  -3  -5   8   85.09    5.60
   3   5  -8   90.39    5.00
  -3  -6   8  103.29    5.40
   3   6  -8  113.39    5.80
  -3  -7   8  166.08    7.20
  -3  -8   8    1.80    1.40
   3   8  -8    4.00    1.90
  -3  -9   8   32.00    2.80
   3   9  -8   25.00    3.60
  -3 -10   8   87.69    3.80
   3  10  -8   79.59    5.80
  -4  10   8    5.60    1.10
  -4   9   8   33.40    2.80
  -4   9   8   29.30    2.70
  -4   8   8  371.26   13.70
  -4   8   8  390.06   13.70
  -4   7   8   31.30    3.50
  -4   7   8   32.30    3.80
  -4   7   8   24.90    3.90
  -4   6   8  111.59    5.70
  -4   6   8  106.29    6.00
  -4   6   8  108.59    6.00
  -4   5   8  177.98    7.70
  -4   5   8  154.58    7.80
  -4   5   8  161.88    8.00
  -4   5   8  174.78    7.50
  -4   4   8  236.58    9.70
  -4   4   8  232.68    9.50
  -4   4   8  240.18    9.60
  -4   3   8  120.59    6.20
  -4   3   8  102.59    5.90
   4  -3  -8  112.59   11.50
  -4   2   8 1423.06   44.80
   4  -2  -8 1462.05   47.50
  -4   1   8  539.15   17.90
   4  -1  -8  543.35   20.10
  -4   0   8 1276.57   38.80
   4   0  -8 1193.58   40.60
   4   1  -8  521.45   19.50
  -4  -2   8 1308.87   42.40
   4   2  -8 1416.06   45.20
  -4  -3   8  105.99    5.20
  -4  -3   8  104.89    5.50
   4   3  -8  110.69    5.20
  -4  -4   8  244.58    9.10
  -4  -4   8  208.38    9.00
   4   4  -8  252.67    9.60
  -4  -5   8  154.88    7.70
  -4  -5   8  151.68    6.70
   4   5  -8  168.88    7.70
  -4  -6   8  102.09    5.20
   4   6  -8  103.19    5.60
  -4  -7   8   31.70    3.10
   4   7  -8   39.00    3.50
  -4  -8   8  363.66   12.50
   4   8  -8  329.07   13.00
  -4  -9   8   32.80    2.60
   4   9  -8   31.80    3.40
  -5  10   8    0.90    1.00
  -5  10   8   -1.40    1.20
  -5   9   8    0.80    1.30
  -5   9   8    1.10    1.20
  -5   8   8    4.80    2.00
  -5   8   8    3.90    1.60
  -5   8   8   11.80    2.60
  -5   7   8  597.94   20.20
  -5   7   8  593.14   20.30
  -5   7   8  601.44   20.20
  -5   6   8  867.51   28.70
  -5   6   8  860.21   28.70
  -5   6   8  920.71   29.00
  -5   6   8  863.61   28.50
  -5   5   8  494.45   16.80
  -5   5   8  497.75   17.00
  -5   5   8  469.45   17.00
  -5   4   8    1.10    2.30
  -5   4   8   -1.60    2.10
  -5   4   8    1.80    2.10
  -5   3   8   33.00    3.90
  -5   3   8   43.00    3.70
  -5   3   8   41.20    5.60
  -5   2   8    6.80    1.90
  -5   2   8   10.40    3.20
  -5   1   8  180.18    7.40
  -5   1   8  189.38    7.60
  -5   0   8    4.00    1.70
  -5   0   8    0.60    1.70
  -5  -1   8  183.68    7.50
  -5  -1   8  185.58    7.40
  -5  -2   8    9.20    2.00
  -5  -2   8    6.70    1.70
   5   2  -8    7.70    1.80
  -5  -3   8   35.40    3.80
  -5  -3   8   37.40    3.40
   5   3  -8   33.90    3.10
  -5  -4   8    0.50    1.60
  -5  -4   8    0.10    2.30
   5   4  -8   -0.10    1.50
  -5  -5   8  486.25   16.80
   5   5  -8  500.85   17.60
  -5  -6   8  832.42   27.00
  -5  -7   8  566.34   18.70
   5   7  -8  544.45   19.50
  -5  -8   8    5.00    1.50
   5   8  -8    2.10    1.60
  -5  -9   8    1.70    1.30
   5   9  -8    1.40    1.60
  -5 -10   8    0.50    2.10
  -6  10   8   52.69    2.60
  -6   9   8   53.29    3.00
  -6   9   8   53.79    3.30
  -6   8   8  155.58    6.40
  -6   8   8  149.09    6.40
  -6   8   8  155.88    6.50
  -6   7   8  385.06   13.80
  -6   7   8  368.86   13.70
  -6   7   8  399.26   13.90
  -6   6   8  181.78    7.90
  -6   6   8  189.78    9.00
  -6   6   8  195.28    8.20
  -6   6   8  193.58    8.20
  -6   5   8   51.99    4.40
  -6   5   8   53.69    4.10
  -6   5   8   49.00    4.00
  -6   4   8    8.70    2.00
  -6   4   8    8.00    2.40
  -6   4   8   10.60    3.10
  -6   3   8    0.10    1.80
  -6   3   8    3.30    1.90
  -6   3   8    6.30    2.60
  -6   2   8   11.60    3.00
  -6   2   8    9.50    1.90
  -6   1   8  284.87   10.60
  -6   1   8  293.57   10.60
  -6   0   8   96.19    4.80
  -6   0   8   95.49    5.00
   6   0  -8   86.19    5.40
  -6  -1   8  286.67   10.60
  -6  -1   8  296.27   10.70
   6   1  -8  288.17   10.90
  -6  -2   8   11.30    2.80
  -6  -2   8   12.40    3.30
   6   2  -8   13.30    3.00
  -6  -3   8    0.40    1.60
  -6  -3   8   -1.40    2.10
   6   3  -8    3.90    1.70
  -6  -4   8    5.70    1.70
  -6  -4   8    5.50    3.00
   6   4  -8    5.90    1.60
  -6  -5   8   48.50    3.80
   6   5  -8   60.09    4.60
  -6  -6   8  186.98    7.30
   6   6  -8  158.08    7.60
  -6  -7   8  387.86   12.80
   6   7  -8  334.27   13.40
  -6  -8   8  150.28    6.00
   6   8  -8  147.29    6.60
  -6  -9   8   47.60    3.10
   6   9  -8   48.60    3.40
  -7   9   8   77.19    3.40
  -7   8   8   40.70    3.00
  -7   8   8   38.10    2.80
  -7   7   8    0.00    1.50
  -7   7   8   -2.50    1.40
  -7   7   8    1.90    2.10
  -7   6   8  201.68    8.40
  -7   6   8  198.88    8.10
  -7   6   8  210.78    8.40
  -7   5   8    7.60    1.70
  -7   5   8    7.40    2.00
  -7   5   8   10.50    2.90
  -7   4   8   32.90    3.30
  -7   4   8   37.30    4.30
  -7   3   8  130.89    6.00
  -7   3   8  121.69    6.60
  -7   3   8  121.09    5.90
  -7   2   8   53.39    6.00
  -7   2   8   71.79    4.30
  -7   2   8   67.49    4.30
  -7   1   8   99.99    5.10
  -7   1   8  101.09    5.20
  -7  -1   8   97.49    4.90
   7   1  -8   92.19    5.70
  -7  -2   8   62.19    4.30
  -7  -2   8   71.49    4.40
   7   2  -8   71.59    4.60
  -7  -3   8  119.39    5.70
  -7  -3   8  114.79    5.90
   7   3  -8  126.49    6.20
  -7  -4   8   25.90    3.60
  -7  -4   8   20.80    4.70
   7   4  -8   30.20    4.00
  -7  -5   8   13.10    2.80
   7   5  -8    6.80    2.00
  -7  -6   8  201.58    7.70
   7   6  -8  183.58    8.20
  -7  -7   8    1.50    1.40
   7   7  -8    1.30    1.60
  -7  -8   8   38.20    2.90
   7   8  -8   36.50    3.00
  -8   8   8   74.59    4.40
  -8   8   8   78.09    3.50
  -8   7   8    3.70    1.30
  -8   7   8   10.10    2.50
  -8   6   8   61.09    3.70
  -8   6   8   55.19    3.50
  -8   6   8   57.89    4.00
  -8   5   8   39.50    3.20
  -8   5   8   39.80    3.70
  -8   5   8   31.90    3.20
  -8   4   8    4.90    2.20
  -8   4   8    6.20    1.70
  -8   3   8  113.79    5.50
  -8   3   8  105.99    5.50
  -8   3   8  110.59    6.20
  -8   2   8   59.69    4.00
  -8   2   8   60.99    5.60
  -8   2   8   56.39    4.10
  -8   1   8    3.50    1.70
  -8   1   8    1.70    2.00
  -8   0   8 1563.34   49.00
  -8   0   8 1568.34   49.10
  -8  -1   8    2.50    1.40
  -8  -1   8    3.00    1.70
  -8  -2   8   52.69    3.90
  -8  -2   8   62.29    4.20
   8   2  -8   66.89    5.80
  -8  -3   8  107.09    5.30
  -8  -3   8  114.59    5.80
   8   3  -8   99.19    6.10
  -8  -4   8    2.50    1.60
   8   4  -8    1.90    1.90
  -8  -5   8   31.00    3.20
   8   5  -8   32.40    3.50
  -8  -6   8   57.69    3.50
   8   6  -8   53.69    3.90
  -8  -7   8    4.30    1.50
   8   7  -8    2.90    1.60
   8   8  -8   69.59    4.00
  -9   8   8   11.80    1.90
  -9   7   8   59.79    3.10
  -9   7   8   57.69    2.90
  -9   6   8   59.79    3.60
  -9   6   8   59.09    3.30
  -9   6   8   54.59    3.40
  -9   5   8  221.68    8.50
  -9   5   8  221.08    8.70
  -9   5   8  237.68    8.70
  -9   4   8   89.09    4.90
  -9   4   8   89.19    5.60
  -9   3   8   30.50    3.00
  -9   3   8   28.20    4.40
  -9   3   8   32.10    3.10
  -9   2   8   -2.50    1.40
  -9   2   8    2.30    2.40
  -9   2   8    0.30    1.50
  -9   1   8    5.00    1.60
  -9   1   8    4.30    1.60
  -9   0   8    0.10    1.60
  -9   0   8    0.80    1.60
  -9  -1   8    3.00    1.70
  -9  -1   8    2.70    1.60
  -9  -2   8    3.10    1.80
  -9  -2   8    0.50    1.40
  -9  -3   8   27.00    2.90
  -9  -3   8   23.60    4.20
  -9  -4   8   80.89    4.40
   9   4  -8   77.69    5.50
  -9  -5   8  222.08    8.20
   9   5  -8  220.88   10.80
  -9  -6   8   50.19    3.30
   9   6  -8   52.29    4.10
 -10   6   8    2.50    1.50
 -10   6   8    2.80    1.00
 -10   5   8  115.39    4.80
 -10   5   8  104.29    4.90
 -10   5   8  109.09    5.00
 -10   4   8   82.69    4.20
 -10   4   8   80.79    4.50
 -10   4   8   83.59    4.00
 -10   3   8  216.18    8.40
 -10   3   8  222.18    8.40
 -10   3   8  215.18    8.40
 -10   2   8    0.40    1.30
 -10   2   8    0.50    2.40
 -10   2   8    1.30    1.30
 -10  -1   8   16.80    2.80
 -10  -1   8   14.90    3.10
 -10  -2   8    0.70    1.40
 -10  -2   8    1.30    1.70
 -10  -3   8  218.58    8.10
 -10  -4   8   82.99    4.00
 -11   5   8    2.20    0.90
 -11   4   8    6.90    1.50
 -11   4   8    7.40    2.40
 -11   3   8   21.80    2.80
 -11   3   8   15.80    1.80
 -11   2   8   50.49    3.10
 -11   2   8   57.09    3.20
 -11   1   8   38.60    2.70
 -11   1   8   38.20    2.60
 -11   0   8    1.40    1.20
 -11   0   8    0.70    1.20
 -11  -1   8   39.60    2.80
 -11  -1   8   38.50    2.80
 -11  -2   8   55.89    3.10
 -11  -3   8   13.70    2.70
 -12   3   8    1.80    1.00
 -12   3   8    0.80    0.90
 -12   2   8   41.50    2.20
 -12   1   8    0.60    1.10
 -12   0   8  297.57    9.90
 -12   0   8  301.97   10.00
 -12  -1   8   -1.70    1.40
 -12  -2  -9   19.10    2.00
 -12  -1  -9    1.70    1.10
 -12   0  -9    1.50    1.20
 -12   1  -9   11.60    2.60
 -11  -5  -9   -0.40    0.90
 -11  -4  -9   41.90    2.30
 -11  -3  -9    9.40    1.70
 -11  -2  -9  192.48    8.60
 -11  -2  -9  208.48    7.50
 -11  -1  -9    0.90    1.50
 -11  -1  -9    3.10    1.20
 -11   0  -9  134.49    5.70
 -11   0  -9  134.79    5.50
 -11   1  -9    3.30    1.50
 -11   1  -9    5.00    1.40
 -11   2  -9  228.08    8.20
 -11   2  -9  207.88    7.90
  11  -3   9   10.00    2.60
 -11   3  -9   16.80    3.00
 -11   3  -9   12.20    2.30
  11  -4   9   42.90    2.50
 -11   4  -9   43.00    2.70
  11  -5   9    2.50    1.20
 -11   5  -9   -1.00    1.10
 -10  -6  -9   90.69    3.70
 -10  -5  -9   53.99    2.80
 -10  -4  -9    6.70    1.60
 -10  -4  -9   10.70    2.10
 -10  -3  -9   33.60    2.60
 -10  -3  -9   34.10    3.00
 -10  -2  -9   11.30    2.20
 -10  -2  -9   16.80    2.80
 -10  -1  -9   14.70    2.40
 -10  -1  -9   17.00    2.70
 -10   0  -9    0.40    1.40
 -10   0  -9    1.90    1.40
 -10   1  -9   15.00    2.80
 -10   1  -9   18.80    2.70
  10  -2   9   13.80    3.20
 -10   2  -9   10.00    2.60
 -10   2  -9   14.40    2.90
  10  -3   9   31.60    2.90
 -10   3  -9   28.50    3.40
 -10   3  -9   35.50    3.10
  10  -4   9    8.30    2.20
 -10   4  -9   13.60    3.50
 -10   4  -9   13.90    2.30
  10  -5   9   61.79    3.50
 -10   5  -9   58.99    4.40
  10  -6   9   95.49    3.90
 -10   6  -9   88.79    3.90
  -9  -7  -9   33.50    2.50
   9   6   9   76.59    5.00
  -9  -6  -9   73.29    3.60
   9   5   9   43.50    4.40
  -9  -5  -9   34.80    2.70
  -9  -4  -9   24.00    2.60
  -9  -3  -9  116.39    5.70
  -9  -2  -9    2.30    1.50
  -9  -2  -9    9.50    2.70
  -9  -1  -9  286.47   10.60
  -9  -1  -9  285.37   11.00
  -9   0  -9   44.40    3.60
  -9   0  -9   51.09    3.90
   9  -1   9  283.37   10.80
  -9   1  -9  287.37   10.60
  -9   1  -9  269.47   10.90
   9  -2   9    2.70    1.80
  -9   2  -9    1.90    1.80
  -9   2  -9    3.70    1.70
   9  -3   9  121.49    7.20
  -9   3  -9  118.69    6.50
  -9   3  -9  144.69    8.30
   9  -4   9   26.80    2.80
  -9   4  -9   21.70    3.80
  -9   4  -9   21.60    3.20
   9  -5   9   37.70    2.90
  -9   5  -9   42.70    3.30
   9  -6   9   82.19    5.30
  -9   6  -9   81.29    5.60
  -8  -8  -9   -0.30    0.90
   8   7   9    2.90    1.60
  -8  -7  -9    6.20    1.80
   8   6   9    2.80    1.60
  -8  -6  -9    3.70    1.10
   8   5   9  212.88    8.50
  -8  -5  -9  211.68    9.10
   8   4   9    1.80    1.90
  -8  -4  -9    1.30    1.40
   8   3   9   20.30    4.00
  -8  -3  -9   25.80    2.90
  -8  -2  -9   17.90    2.90
  -8  -1  -9  158.08    6.90
  -8   0  -9   12.60    3.10
   8  -1   9  150.18    7.00
  -8   1  -9  159.68    7.00
  -8   1  -9  147.79    7.10
   8  -2   9   15.10    3.40
  -8   2  -9   18.60    3.70
  -8   2  -9   17.00    3.20
   8  -3   9   18.80    3.20
  -8   3  -9   26.00    3.40
  -8   3  -9   20.00    4.30
   8  -4   9    2.70    1.70
  -8   4  -9    1.80    1.70
  -8   4  -9    3.30    2.60
   8  -5   9  214.68    9.60
  -8   5  -9  236.78   10.60
   8  -6   9    4.30    1.30
  -8   6  -9    1.80    1.40
  -8   7  -9    8.30    2.10
   8  -8   9    0.80    1.10
  -8   8  -9    0.40    1.10
  -7  -9  -9    2.10    0.90
   7   8   9  110.09    5.00
  -7  -8  -9  114.29    4.70
   7   7   9    8.50    2.20
   7   7   9    7.30    2.40
  -7  -7  -9   11.80    2.10
   7   6   9   55.09    3.80
   7   6   9   62.79    4.50
   7   5   9   -0.40    1.50
   7   5   9    0.80    1.60
   7   4   9  273.87   10.60
   7   4   9  277.97   10.60
  -7  -4  -9  268.57   10.30
   7   3   9   49.30    4.00
  -7  -3  -9   46.90    3.80
   7   2   9  534.95   17.40
  -7  -2  -9  478.15   17.20
  -7  -1  -9    5.00    1.90
   7   0   9    4.50    4.10
  -7   0  -9    1.70    1.90
   7  -1   9   -2.70    2.30
  -7   1  -9    1.30    1.60
  -7   1  -9    1.00    2.00
   7  -2   9  488.15   17.00
  -7   2  -9  478.25   17.00
  -7   2  -9  496.55   17.40
   7  -3   9   44.60    3.90
  -7   3  -9   43.60    4.00
  -7   3  -9   46.70    5.10
   7  -4   9  261.57   10.60
  -7   4  -9  269.67   11.10
  -7   4  -9  255.57   11.10
   7  -5   9    4.50    1.70
  -7   5  -9   -0.80    1.80
   7  -6   9   60.69    4.20
  -7   6  -9   56.39    4.80
   7  -7   9    6.20    1.40
   7  -7   9   12.20    2.90
  -7   7  -9    9.20    2.70
   7  -8   9  112.59    5.30
   7  -8   9  121.29    5.30
  -7   8  -9  119.99    5.40
   7  -9   9    1.70    1.80
  -7   9  -9    4.10    1.10
   6   9   9   87.79    4.20
   6   9   9   85.59    4.20
   6   8   9   19.40    3.70
   6   8   9   19.60    2.40
   6   7   9   -0.80    1.60
   6   7   9    0.30    1.90
   6   6   9    3.60    2.60
   6   6   9    4.00    1.50
   6   5   9  359.86   13.10
   6   5   9  355.96   13.30
   6   4   9  199.18    8.20
   6   4   9  189.28    8.30
   6   3   9   58.69    3.90
   6   3   9   59.19    4.10
   6   2   9  156.68    7.10
   6   2   9  160.68    6.90
  -6  -2  -9  159.78    7.10
   6   1   9  114.99    5.50
  -6  -1  -9   99.79    5.70
   6   0   9   22.10    5.70
   6  -1   9  103.09    6.10
  -6   1  -9  122.09    6.20
   6  -2   9  153.98    6.90
  -6   2  -9  146.49    6.90
  -6   2  -9  139.09    8.00
   6  -3   9   55.39    4.10
  -6   3  -9   49.70    4.30
   6  -4   9  177.88    7.80
  -6   4  -9  179.88    8.30
   6  -5   9  353.76   13.40
  -6   5  -9  366.56   14.00
   6  -6   9    4.40    1.60
  -6   6  -9    0.40    1.90
   6  -8   9   23.10    2.60
   6  -8   9   21.50    2.70
  -6   8  -9   25.80    2.80
   6  -9   9  102.99    4.40
  -6   9  -9   98.69    4.50
   5  10   9    6.00    1.90
   5   9   9   13.10    2.40
   5   9   9    8.20    2.00
   5   8   9  131.49    7.00
   5   8   9  124.29    5.60
   5   7   9  118.69    5.70
   5   7   9  110.49    5.70
   5   6   9    2.80    1.60
   5   6   9    6.30    1.70
   5   5   9   16.60    3.20
   5   5   9   24.70    2.80
   5   4   9   61.49    4.20
   5   4   9   56.99    3.80
   5   3   9    7.40    2.40
   5   3   9    4.10    1.70
   5   2   9   42.30    3.00
   5   2   9   32.90    3.70
   5   1   9 2385.66   69.89
   5   1   9 2250.77   69.49
  -5  -1  -9 2151.28   69.39
   5   0   9   14.20    3.30
   5   0   9   35.10    7.30
   5  -1   9 2001.30   66.39
   5  -1   9 2229.08   65.39
   5  -2   9   29.10    4.00
  -5   2  -9   38.80    4.00
   5  -3   9    0.00    1.90
  -5   3  -9    0.40    1.90
   5  -4   9   56.99    4.00
   5  -5   9   23.90    3.40
  -5   5  -9   27.40    4.20
   5  -6   9    4.50    1.80
  -5   6  -9    2.10    2.00
   5  -7   9  129.69    6.30
  -5   7  -9  128.49    6.80
   5  -8   9  136.19    6.00
   5  -8   9  128.29    5.90
  -5   8  -9  133.39    6.40
   5  -9   9   11.40    2.20
   5  -9   9    9.20    2.80
  -5   9  -9    9.40    2.50
   5 -10   9    8.00    1.70
   4  10   9  112.29    5.80
   4   9   9   23.50    2.40
   4   9   9   26.30    2.90
   4   8   9  141.59    6.50
   4   8   9  140.49    6.40
   4   8   9  133.79    6.30
   4   7   9   65.79    4.60
   4   7   9   65.49    4.00
   4   7   9   70.29    4.30
   4   6   9   19.60    4.30
   4   6   9   18.60    3.40
   4   6   9   13.30    2.80
   4   5   9  105.19    5.20
   4   5   9   95.99    5.10
   4   5   9   95.59    5.00
   4   4   9  128.89    6.10
   4   4   9  137.59    6.30
   4   4   9  135.09    6.10
   4   3   9    8.00    2.00
   4   3   9    4.20    1.30
   4   2   9  278.77   10.10
   4   2   9  274.57   10.30
   4   1   9   17.50    2.30
   4   1   9   13.10    3.40
   4   0   9    0.50    1.40
   4  -1   9   20.80    3.20
   4  -2   9  239.98    9.80
   4  -2   9  264.87    9.90
  -4   2  -9  264.97   10.30
   4  -3   9   13.10    3.00
  -4   3  -9    5.50    2.20
   4  -4   9  137.39    6.30
  -4   4  -9  139.19    7.20
   4  -5   9   98.19    5.40
  -4   5  -9   98.49    6.70
   4  -6   9   14.00    3.30
  -4   6  -9   18.50    4.20
   4  -7   9   71.69    4.60
  -4   7  -9   73.79    5.30
   4  -8   9  112.69    7.50
   4  -9   9   20.10    3.30
   4  -9   9   21.50    2.40
  -4   9  -9   29.40    3.10
   4 -10   9   89.19    3.80
  -4  10  -9   86.29    4.90
   3  10   9   96.49    4.20
   3   9   9   92.29    4.60
   3   9   9  104.59    5.00
   3   9   9   96.49    4.40
   3   8   9  100.89    4.90
   3   8   9   99.19    5.30
   3   8   9  103.19    5.20
   3   7   9   45.90    3.60
   3   7   9   41.90    3.40
   3   7   9   43.00    3.40
   3   6   9 2223.78   69.49
   3   6   9 2344.27   70.09
   3   6   9 2200.38   69.79
   3   5   9  379.36   13.70
   3   5   9  406.56   14.20
   3   5   9  404.26   14.20
   3   4   9  106.49    5.50
   3   4   9  103.89    5.50
   3   4   9  103.29    4.90
   3   3   9   13.00    2.10
   3   3   9   11.60    4.00
   3   3   9   13.30    2.20
   3   2   9  558.14   21.20
   3   2   9  621.04   21.00
   3   1   9  410.16   13.70
   3   1   9  396.46   15.50
   3   0   9   17.60    4.70
   3   0   9   24.40    2.50
   3  -1   9  379.26   15.20
   3  -1   9  402.96   13.40
   3  -2   9  530.45   19.50
   3  -2   9  524.35   17.50
   3  -3   9    5.00    4.20
   3  -3   9   10.80    3.80
  -3   3  -9   14.50    4.80
   3  -4   9   98.59    5.30
  -3   4  -9  106.59    6.40
   3  -5   9  394.26   14.10
  -3   5  -9  390.26   14.80
   3  -6   9 2275.97   70.99
  -3   6  -9 2306.67   71.49
   3  -7   9   44.40    3.80
   3  -7   9   47.70    3.80
  -3   7  -9   39.60    4.60
   3  -8   9  104.79    5.50
   3  -8   9  103.89    5.40
  -3   8  -9  107.89    6.10
   3  -9   9  101.39    5.40
   3  -9   9  100.59    5.00
  -3   9  -9   99.19    5.30
   3 -10   9  101.19    5.20
   2  11   9   12.40    1.60
   2  10   9    3.60    1.00
   2  10   9    7.10    1.70
   2   9   9   26.20    3.30
   2   9   9   26.90    2.50
   2   9   9   26.10    2.60
   2   8   9   41.60    3.10
   2   8   9   34.70    3.10
   2   8   9   33.70    3.30
   2   7   9   11.20    2.80
   2   7   9   13.40    2.80
   2   6   9  947.91   29.80
   2   6   9  916.51   29.70
   2   6   9  877.61   29.30
   2   5   9   44.10    3.30
   2   5   9   54.49    3.90
   2   5   9   46.90    3.80
   2   4   9  103.89    6.00
   2   4   9  107.89    5.00
   2   4   9  111.99    5.60
   2   3   9   24.10    2.30
   2   3   9   22.20    5.80
   2   2   9   72.89    3.70
   2   2   9   80.39    5.70
   2   1   9  238.98   10.20
   2   1   9  247.48    8.80
   2   0   9    1.40    1.20
   2   0   9    0.70    1.70
   2  -1   9  243.98   10.20
   2  -1   9  240.08    8.80
   2  -2   9   75.49    4.10
   2  -2   9   79.49    5.60
   2  -3   9   19.80    5.80
   2  -3   9   24.00    3.20
   2  -3   9   25.10    4.10
   2  -4   9   99.49    5.20
   2  -4   9  109.89   11.00
  -2   4  -9   98.49    7.60
   2  -5   9   43.80    3.70
  -2   5  -9   32.70    5.10
   2  -6   9  885.51   28.40
   2  -6   9  848.12   28.40
  -2   6  -9  880.71   29.00
   2  -7   9    6.90    2.00
   2  -7   9   13.70    3.00
  -2   7  -9    6.90    2.50
   2  -8   9   42.70    3.60
   2  -8   9   41.20    4.00
  -2   8  -9   45.40    4.80
   2  -9   9   29.40    2.80
  -2   9  -9   33.00    5.00
   2 -10   9    3.70    1.00
   2 -11   9   15.20    1.60
   1  11   9   55.49    2.70
   1  10   9   64.09    3.20
   1  10   9   65.89    3.40
   1   9   9    5.50    2.30
   1   9   9    5.90    1.40
   1   9   9    7.30    2.20
   1   8   9   63.99    3.90
   1   8   9   59.89    3.90
   1   8   9   54.39    4.00
   1   7   9  234.78    9.30
   1   7   9  242.88    9.60
   1   7   9  243.98    9.50
   1   6   9  149.39    6.70
   1   6   9  140.99    6.40
   1   5   9  106.89    4.90
   1   5   9   97.79    5.20
   1   5   9   91.79    5.40
   1   4   9  108.69    5.70
   1   4   9  107.69    5.00
   1   3   9  361.26   12.50
   1   2   9   99.09    4.50
   1   2   9   99.29    5.90
   1   1   9 1741.63   52.29
   1   1   9 1590.44   50.89
  -1  -1  -9 1636.24   53.39
   1   0   9  107.19    5.90
   1   0   9  113.69    4.80
  -1   0  -9  111.09    7.30
   1  -1   9 1587.54   50.39
   1  -1   9 1685.03   51.69
   1  -2   9   95.79    4.50
   1  -2   9   91.19    5.70
   1  -3   9  327.27   13.10
   1  -3   9  330.87   11.70
   1  -4   9   94.39    5.30
   1  -4   9  113.99    5.80
   1  -5   9  103.89    5.20
   1  -5   9   78.09    5.10
  -1   5  -9   94.59    5.50
   1  -6   9  144.19    6.70
   1  -6   9  136.29    6.50
  -1   6  -9  143.99    7.00
   1  -7   9  241.68    9.70
   1  -7   9  253.37    9.90
   1  -8   9   63.29    4.60
   1  -8   9   63.39    4.10
   1  -9   9    7.10    1.70
   1 -10   9   76.09    4.50
   1 -11   9   58.29    2.70
   0  11   9  284.87    9.50
   0  11   9  284.37    9.40
   0  10   9   86.59    4.00
   0  10   9   88.49    4.30
   0   9   9  363.76   13.30
   0   9   9  382.76   13.10
   0   8   9    5.00    1.40
   0   8   9    8.00    2.20
   0   8   9    5.40    1.60
   0   7   9 1621.64   49.70
   0   7   9 1571.74   49.60
   0   7   9 1561.94   49.90
   0   6   9   -0.30    1.90
   0   6   9    1.10    1.50
   0   5   9  610.04   20.30
   0   5   9  609.94   20.40
   0   5   9  622.34   20.60
   0   4   9  119.69    6.30
   0   4   9  129.79    5.40
   0  -4  -9  126.39    9.70
   0   3   9   79.29    3.80
   0   2   9    4.60    1.60
   0  -2  -9    6.00    3.00
   0   1   9 1206.48   37.30
   0  -1  -9 1193.78   39.00
   0   0   9   -0.90    1.10
   0   0  -9   -2.80    1.90
   0  -1   9 1194.48   35.50
   0   1  -9 1076.49   37.00
   0  -2   9    2.80    1.30
   0  -3   9   83.99    4.40
   0  -4   9  122.69    6.00
   0  -4   9  123.69    6.00
   0  -5   9  611.74   20.20
   0  -5   9  589.94   20.00
   0   5  -9  600.84   20.40
   0  -6   9    0.60    3.00
   0  -6   9   -1.70    2.10
   0   6  -9    3.20    2.10
   0  -7   9 1543.35   48.60
   0  -7   9 1540.35   48.20
   0   7  -9 1541.15   48.90
   0  -8   9    4.60    1.60
   0   8  -9    3.10    2.90
   0  -9   9  374.66   13.40
   0 -10   9   81.49    3.90
  -1  11   9    5.20    1.50
  -1  11   9    0.30    0.90
  -1  10   9   72.99    3.90
  -1  10   9   71.19    4.30
  -1   9   9   30.80    2.90
  -1   9   9   32.50    2.70
  -1   8   9  298.37   11.40
  -1   8   9  306.47   11.30
  -1   7   9  307.67   11.40
  -1   7   9  314.47   11.70
  -1   7   9  291.07   11.40
  -1   6   9  306.77   11.20
  -1   6   9  298.67   12.90
  -1   5   9  152.08    6.90
  -1   5   9  147.49    6.90
  -1   5   9  149.69    6.30
  -1   4   9  236.28    8.60
  -1   4   9  223.68    9.50
   1  -4  -9  223.18   12.20
  -1   3   9  337.77   11.90
   1  -3  -9  354.16   13.90
  -1   2   9  744.53   23.80
  -1   1   9  460.55   15.00
   1  -1  -9  441.66   17.40
  -1   0   9    2.10    1.00
   1   0  -9    1.20    2.30
  -1  -1   9  449.76   15.00
  -1  -2   9  724.53   23.40
   1   3  -9  381.46   15.10
  -1  -4   9  226.68    9.00
  -1  -4   9  233.78    9.00
   1   4  -9  215.78   12.00
  -1  -5   9  148.69    6.60
  -1  -5   9  139.69    6.80
   1   5  -9  151.88    6.80
  -1  -6   9  278.17   11.00
  -1  -6   9  299.77   11.10
   1   6  -9  302.57   11.60
  -1  -7   9  282.07   11.20
  -1  -7   9  303.87   11.40
   1   7  -9  319.97   12.00
  -1  -8   9  306.87   11.00
   1   8  -9  270.37   11.20
  -1  -9   9   32.30    3.00
  -1 -10   9   72.89    3.60
  -1 -11   9    5.30    1.60
  -2  11   9    1.00    0.90
  -2  11   9    1.10    0.90
  -2  10   9   77.49    3.70
  -2  10   9   78.69    3.60
  -2   9   9   92.69    4.60
  -2   9   9   92.49    4.50
  -2   8   9    5.60    1.50
  -2   8   9    4.70    1.50
  -2   7   9   37.70    3.60
  -2   7   9   40.20    3.70
  -2   6   9  711.13   23.10
  -2   6   9  672.13   23.00
  -2   6   9  685.53   22.90
  -2   5   9   21.40    3.90
  -2   5   9   17.00    3.20
  -2   4   9  948.11   32.60
  -2   4   9 1049.99   32.30
  -2   4   9 1069.39   35.90
   2  -4  -9  995.70   40.70
  -2   3   9  201.48    7.60
   2  -3  -9  197.18   10.30
  -2   2   9  285.37   10.00
   2  -2  -9  277.47   11.90
  -2   1   9  380.16   12.90
   2  -1  -9  384.46   14.60
  -2   0   9   -0.50    1.10
   2   0  -9   -0.40    2.00
  -2  -1   9  385.26   13.40
   2   1  -9  401.16   14.90
  -2  -2   9  272.97   10.00
   2   2  -9  270.97   11.40
   2   3  -9  188.48    9.90
  -2  -4   9 1008.50   31.90
  -2  -4   9  995.50   31.90
  -2  -5   9   21.20    3.10
  -2  -5   9   24.00    3.80
   2   5  -9   20.00    2.90
  -2  -6   9  635.04   21.90
  -2  -6   9  660.83   22.20
   2   6  -9  704.03   22.90
  -2  -7   9   34.80    4.30
   2   7  -9   38.30    5.20
  -2  -8   9    3.40    1.50
   2   8  -9    4.40    2.00
  -2  -9   9   86.69    4.40
   2   9  -9   95.79    5.50
  -2 -10   9   78.69    3.80
  -2 -11   9    1.60    1.20
  -3  10   9    0.40    1.00
  -3  10   9   -0.10    1.00
  -3   9   9   11.10    2.40
  -3   8   9  458.05   16.00
  -3   8   9  453.45   15.80
  -3   7   9   -0.90    1.70
  -3   7   9    1.80    1.60
  -3   6   9  106.19    5.80
  -3   6   9  103.59    5.60
  -3   6   9  107.89    6.70
  -3   5   9  233.88    9.70
  -3   5   9  227.28    9.50
  -3   5   9  229.38    9.30
  -3   4   9   30.50    6.10
  -3   4   9   27.90    5.30
  -3   4   9   22.60    5.10
  -3   4   9   23.40    7.10
  -3   4   9   38.00    5.20
  -3   3   9 1730.53   54.69
   3  -3  -9 1822.82   57.69
  -3   2   9 2181.18   70.79
   3  -2  -9 2461.95   73.69
  -3   1   9  432.86   14.70
   3  -1  -9  437.26   16.90
  -3   0   9   28.40    2.70
   3   0  -9   22.50    4.80
  -3  -1   9  435.76   15.00
   3   1  -9  442.36   17.00
   3   2  -9 2345.57   74.19
  -3  -3   9 1736.93   54.49
  -3  -3   9 1696.43   54.49
   3   3  -9 1859.81   57.99
  -3  -4   9   33.40    3.30
  -3  -4   9   27.10    3.80
   3   4  -9   32.50    3.00
  -3  -5   9  221.88    9.20
  -3  -5   9  239.48    9.10
   3   5  -9  234.18   10.40
  -3  -6   9  105.39    5.30
  -3  -6   9   98.19    6.40
   3   6  -9  106.09    5.70
  -3  -7   9   -0.30    1.50
   3   7  -9   -1.00    1.80
  -3  -8   9  423.86   14.60
   3   8  -9  413.76   15.30
  -3  -9   9    7.80    2.20
   3   9  -9   11.50    4.00
  -3 -10   9    0.60    1.00
  -4  10   9    3.00    1.10
  -4   9   9   71.59    3.70
  -4   9   9   66.39    3.70
  -4   8   9    2.50    2.70
  -4   8   9   10.10    2.80
  -4   7   9   18.50    3.40
  -4   7   9   20.70    3.10
  -4   7   9   19.50    4.00
  -4   6   9   16.80    3.50
  -4   6   9   17.90    4.00
  -4   6   9   11.20    2.30
  -4   5   9   97.09    8.40
  -4   5   9  115.09    6.60
  -4   5   9  113.49    6.90
  -4   4   9   27.10    5.00
  -4   4   9   23.80    4.30
  -4   4   9   18.20    4.40
  -4   3   9   38.40    4.00
  -4   3   9   27.60    4.40
  -4   2   9   81.49    4.80
  -4   2   9   83.79    5.20
  -4   2   9   74.79    4.70
  -4   1   9  295.07   10.50
  -4   1   9  287.87   10.50
  -4   1   9  278.57   10.80
  -4   0   9    1.10    1.50
  -4   0   9    2.70    2.00
  -4   0   9   -1.80    2.30
  -4  -1   9  280.37   10.20
  -4  -1   9  280.87   10.30
  -4  -2   9   80.39    4.50
  -4  -2   9   78.59    4.60
  -4  -3   9   40.50    3.50
  -4  -3   9   31.70    3.30
   4   3  -9   31.80    3.00
  -4  -4   9   23.50    3.50
  -4  -4   9   25.60    3.00
   4   4  -9   22.20    2.80
  -4  -5   9  125.79    6.20
  -4  -5   9  118.19    5.70
   4   5  -9  126.89    6.20
  -4  -6   9   16.20    2.70
   4   6  -9   10.70    3.10
   4   7  -9    7.90    2.40
  -4  -8   9    0.70    1.60
   4   8  -9    0.50    1.80
  -4  -9   9   59.09    3.30
   4   9  -9   65.49    4.20
  -4 -10   9    4.30    1.20
  -5  10   9   63.39    2.80
  -5   9   9    2.30    1.10
  -5   9   9   -0.90    1.40
  -5   8   9  128.39    5.90
  -5   8   9  125.49    5.70
  -5   8   9  128.49    5.70
  -5   7   9  487.75   16.70
  -5   7   9  468.75   16.70
  -5   7   9  493.15   16.70
  -5   6   9 1699.93   53.89
  -5   6   9 1750.22   53.79
  -5   6   9 1682.83   53.69
  -5   6   9 1752.42   53.99
  -5   5   9    6.20    2.20
  -5   5   9   -1.30    2.20
  -5   5   9    0.30    2.10
  -5   4   9   21.40    4.70
  -5   4   9   26.90    5.50
  -5   4   9   23.50    3.60
  -5   3   9  110.29    5.60
  -5   3   9  107.49    5.80
  -5   2   9   19.30    3.20
  -5   2   9   19.40    3.50
  -5   1   9  325.77   11.80
  -5   1   9  333.37   11.70
  -5   0   9   20.60    3.10
  -5   0   9   16.70    3.00
  -5  -1   9  335.87   11.70
  -5  -1   9  321.17   11.70
  -5  -2   9   20.80    3.00
  -5  -2   9   19.40    3.20
   5   2  -9   26.00    2.90
  -5  -3   9  109.49    5.30
  -5  -3   9  105.89    5.50
   5   3  -9  113.09    5.70
  -5  -4   9   19.70    3.90
  -5  -4   9   21.90    3.20
   5   4  -9   22.80    3.10
  -5  -5   9    6.20    2.40
  -5  -5   9    4.50    1.60
   5   5  -9    2.20    1.80
  -5  -6   9 1659.93   50.69
   5   6  -9 1581.44   51.49
  -5  -7   9  463.45   15.70
   5   7  -9  449.26   16.40
  -5  -8   9  121.39    5.30
   5   8  -9  116.79    5.80
  -5  -9   9    2.10    1.20
  -6   9   9   42.10    3.30
  -6   8   9   19.80    3.50
  -6   8   9   17.60    3.00
  -6   8   9   19.20    2.40
  -6   7   9  152.68    6.70
  -6   7   9  158.18    6.70
  -6   6   9   -2.00    1.80
  -6   6   9    1.90    1.70
  -6   6   9    0.50    2.00
  -6   5   9  282.27   11.00
  -6   5   9  290.67   11.10
  -6   5   9  283.47   10.70
  -6   4   9   16.50    3.40
  -6   4   9   18.10    4.50
  -6   4   9   12.70    3.20
  -6   3   9  233.68   10.70
  -6   3   9  259.27    9.80
  -6   3   9  249.88    9.60
  -6   2   9   11.00    3.00
  -6   2   9   16.60    3.00
  -6   1   9   -0.70    1.50
  -6   1   9    1.50    1.70
  -6   0   9    2.10    1.60
  -6   0   9   -0.50    1.60
   6   0  -9    2.20    2.20
  -6  -1   9    3.70    1.60
  -6  -1   9    0.80    1.80
   6   1  -9   -1.50    2.00
  -6  -2   9   13.50    2.80
  -6  -2   9   18.00    3.20
   6   2  -9   16.70    3.10
  -6  -3   9  259.07    9.80
   6   3  -9  265.17   10.40
  -6  -4   9   16.80    2.80
  -6  -4   9   12.40    2.40
   6   4  -9   14.90    3.10
  -6  -5   9  271.97   10.00
   6   5  -9  252.47   10.70
  -6  -6   9   -1.30    1.50
   6   6  -9    1.30    1.70
  -6  -7   9  144.79    7.20
   6   7  -9  139.79    6.80
  -6  -8   9   15.90    2.10
  -6  -9   9   45.30    2.60
   6   9  -9   36.70    3.20
  -7   9   9   11.60    2.30
  -7   8   9  108.69    4.70
  -7   8   9  108.79    4.80
  -7   7   9    3.20    1.50
  -7   7   9    0.40    1.40
  -7   6   9  136.49    6.30
  -7   6   9  135.99    5.90
  -7   6   9  126.49    7.30
  -7   5   9   47.90    3.80
  -7   5   9   41.00    4.40
  -7   5   9   37.50    3.60
  -7   4   9  157.48    6.90
  -7   4   9  154.78    7.00
  -7   4   9  158.48    7.50
  -7   3   9  600.64   19.80
  -7   3   9  563.44   19.80
  -7   3   9  565.44   19.50
  -7   2   9  167.48    7.30
  -7   2   9  176.08    7.30
  -7   1   9  363.36   13.10
  -7   1   9  368.76   13.10
  -7   0   9   36.30    3.20
  -7   0   9   34.20    3.40
  -7  -1   9  358.36   12.90
  -7  -1   9  370.66   12.90
   7   1  -9  354.26   13.30
  -7  -2   9  180.48    7.50
  -7  -2   9  178.98    7.50
   7   2  -9  177.38    7.80
  -7  -3   9  554.74   18.90
  -7  -3   9  549.05   18.70
   7   3  -9  575.74   19.60
  -7  -4   9  139.29    6.60
  -7  -4   9  141.99    6.40
   7   4  -9  141.89    6.90
  -7  -5   9   40.10    3.30
   7   5  -9   41.90    3.70
  -7  -6   9  136.09    6.10
   7   6  -9  127.19    6.30
  -7  -7   9    0.50    1.40
   7   7  -9   -0.40    1.50
  -7  -8   9   99.49    4.30
   7   8  -9  106.29    4.90
  -8   8   9    9.10    2.10
  -8   8   9    5.90    1.30
  -8   7   9  119.79    5.10
  -8   7   9  125.89    5.20
  -8   6   9   70.29    3.90
  -8   6   9   73.89    4.00
  -8   6   9   72.59    3.80
  -8   5   9  659.23   22.60
  -8   5   9  708.73   22.60
  -8   4   9  111.59    6.10
  -8   4   9  112.09    5.40
  -8   4   9  105.49    5.30
  -8   3   9   54.49    5.40
  -8   3   9   49.10    3.70
  -8   3   9   54.49    3.70
  -8   2   9    2.90    1.60
  -8   2   9    2.50    1.60
  -8   1   9   28.00    3.00
  -8   1   9   28.90    3.20
  -8   0   9    0.40    1.50
  -8   0   9   -0.70    1.60
  -8  -1   9   28.60    3.00
  -8  -1   9   25.30    3.30
  -8  -2   9    1.00    1.70
  -8  -2   9   -0.10    1.70
   8   2  -9    2.50    2.80
  -8  -3   9   52.39    3.70
  -8  -3   9   51.89    4.10
   8   3  -9   53.89    4.60
  -8  -4   9  106.39    5.10
  -8  -4   9   98.59    6.40
   8   4  -9  101.39    5.60
   8   5  -9  664.03   22.40
  -8  -6   9   70.09    3.70
   8   6  -9   64.29    4.20
  -8  -7   9  116.49    4.80
   8   7  -9  119.79    5.40
  -9   7   9    0.00    1.70
  -9   7   9    0.80    1.00
  -9   6   9    9.40    2.10
  -9   6   9   13.80    3.50
  -9   6   9    9.40    2.10
  -9   5   9    1.00    1.80
  -9   5   9    1.20    1.10
  -9   5   9   -0.50    1.10
  -9   4   9  105.49    4.90
  -9   4   9  102.49    5.10
  -9   4   9  105.19    5.60
  -9   3   9   26.80    3.00
  -9   3   9   30.90    3.30
  -9   3   9   32.20    5.10
  -9   2   9    7.90    2.50
  -9   2   9    5.10    1.40
  -9   1   9  276.07   10.50
  -9   1   9  286.67   11.10
  -9   0   9  260.67   10.10
  -9   0   9  270.67   10.10
  -9  -1   9  274.87   10.20
  -9  -1   9  264.67   10.10
  -9  -2   9    7.60    2.40
  -9  -3   9   31.70    3.80
  -9  -3   9   33.60    3.20
  -9  -4   9  108.29    5.00
   9   4  -9  111.79    6.30
  -9  -5   9   -0.20    1.30
   9   5  -9   -1.30    2.30
  -9  -6   9    6.00    1.40
   9   6  -9    3.10    2.30
 -10   6   9   66.69    3.00
 -10   5   9   38.70    2.50
 -10   5   9   43.30    2.60
 -10   4   9    2.20    1.00
 -10   4   9    2.60    1.00
 -10   3   9    7.40    2.00
 -10   3   9    8.70    1.90
 -10   2   9   13.10    2.20
 -10   2   9    8.50    2.20
 -10   1   9  175.78    7.20
 -10   1   9  173.88    7.10
 -10   0   9    0.50    1.40
 -10   0   9    0.10    1.30
 -10  -1   9  173.28    6.90
 -10  -1   9  176.08    7.10
 -10  -2   9   11.30    2.40
 -10  -2   9    5.10    1.60
 -10  -3   9    4.90    1.30
 -10  -4   9    2.70    1.30
 -10  -5   9   39.40    2.90
 -11   5   9   59.19    2.70
 -11   4   9   12.30    1.90
 -11   3   9   29.30    2.20
 -11   3   9   27.10    2.80
 -11   2   9   42.00    2.80
 -11   2   9   40.30    2.70
 -11   1   9    6.80    1.80
 -11   1   9    5.60    1.30
 -11   0   9  122.69    5.10
 -11   0   9  131.19    5.20
 -11  -1   9    5.10    1.30
 -11  -1   9    9.80    2.00
 -11  -2   9   35.50    4.00
 -11  -2   9   40.40    2.60
 -11  -3   9   25.40    2.30
 -12   2   9   18.80    1.80
 -12   2   9   19.40    1.80
 -12   1   9    5.40    1.70
 -12   0   9    6.70    2.10
 -12   0   9    0.50    1.20
 -12  -1   9    0.00    1.40
 -11  -4 -10   11.10    1.70
 -11  -3 -10   58.79    2.80
 -11  -3 -10   45.00    5.00
 -11  -2 -10    3.80    1.50
 -11  -2 -10    0.80    1.20
 -11  -1 -10    6.70    2.10
 -11   0 -10    2.20    1.30
 -11   0 -10    0.20    1.30
 -11   1 -10    0.60    2.00
 -11   1 -10   -1.00    1.30
 -11   2 -10    5.70    1.90
 -11   2 -10    7.00    2.30
  11  -3  10   57.39    4.00
 -11   3 -10   61.49    3.20
 -11   4 -10   17.00    2.10
 -10  -6 -10   -1.80    0.90
 -10  -5 -10  200.08    7.40
 -10  -5 -10  190.08    7.00
 -10  -4 -10   60.69    3.50
 -10  -4 -10   67.69    3.30
 -10  -3 -10   31.70    2.50
 -10  -3 -10   36.50    2.80
 -10  -2 -10   10.40    2.30
 -10  -2 -10   12.50    2.50
 -10  -1 -10   87.29    4.30
 -10  -1 -10   85.19    4.40
 -10   0 -10    1.80    1.40
 -10   0 -10    2.10    1.40
 -10   1 -10   79.89    4.50
 -10   1 -10   82.49    4.40
  10  -2  10   11.30    3.10
 -10   2 -10    8.90    2.50
 -10   2 -10   13.70    3.00
  10  -3  10   38.70    2.90
 -10   3 -10   37.30    4.00
 -10   3 -10   32.70    3.00
  10  -4  10   66.59    3.40
  10  -5  10  216.48    8.20
 -10   5 -10  227.48    8.20
  10  -6  10    0.70    1.00
 -10   6 -10    2.30    1.00
  -9  -7 -10   27.80    1.90
  -9  -6 -10   30.90    2.20
  -9  -5 -10    1.10    1.00
  -9  -4 -10    0.20    1.20
  -9  -3 -10    0.70    1.30
  -9  -2 -10  100.79    6.20
  -9  -2 -10  117.49    5.80
  -9  -1 -10   15.00    2.80
  -9  -1 -10   10.10    2.80
  -9   0 -10   -0.40    1.60
  -9   0 -10   -1.70    1.50
   9  -1  10   12.60    4.20
  -9   1 -10   14.50    2.80
   9  -2  10  109.29    5.50
  -9   2 -10  109.19    5.90
  -9   2 -10  128.09    6.20
   9  -3  10    0.60    1.60
  -9   3 -10   -0.90    2.40
  -9   3 -10    1.60    1.30
   9  -4  10    2.10    1.30
  -9   4 -10    1.60    1.30
   9  -5  10    0.30    1.20
  -9   5 -10    1.20    1.30
   9  -6  10   32.50    2.30
  -9   6 -10   30.60    2.50
   9  -7  10   31.70    2.00
  -9   7 -10   29.00    2.10
  -8  -8 -10   24.50    1.80
   8   7  10    3.80    1.70
  -8  -7 -10    7.20    1.70
   8   6  10    1.40    1.60
  -8  -6 -10    8.10    2.00
   8   5  10    3.90    1.60
  -8  -5 -10    1.80    1.20
   8   4  10  262.07   10.10
  -8  -4 -10  260.57    9.80
   8   3  10  112.19    5.90
  -8  -3 -10  111.69    5.40
  -8  -2 -10  281.97   10.50
  -8  -1 -10   18.40    3.10
  -8   0 -10  345.47   14.50
  -8   0 -10  310.67   11.90
   8  -1  10   27.50    4.20
  -8   1 -10   24.10    3.90
  -8   1 -10   20.20    3.20
   8  -2  10  281.47   10.70
  -8   2 -10  286.17   10.80
  -8   2 -10  275.47   11.10
   8  -3  10  109.39    5.60
  -8   3 -10  109.59    6.60
  -8   3 -10  110.09    5.90
   8  -4  10  275.37   10.50
  -8   4 -10  276.27   11.10
   8  -5  10    3.60    1.40
  -8   5 -10    3.20    1.70
   8  -6  10    3.80    1.30
  -8   6 -10    1.70    1.20
   8  -7  10    3.10    1.00
  -8   7 -10    5.40    1.40
   8  -8  10   24.20    1.80
  -8   8 -10   19.60    2.00
   7   8  10   21.70    2.70
  -7  -8 -10   31.40    2.20
   7   7  10   42.70    3.20
   7   7  10   38.90    2.90
  -7  -7 -10   45.40    2.80
   7   6  10   27.20    2.90
   7   6  10   26.40    2.80
  -7  -6 -10   27.70    2.80
   7   5  10   13.50    2.70
   7   5  10   10.60    2.70
  -7  -5 -10    9.00    2.60
   7   4  10   -1.00    1.70
   7   4  10    1.80    1.50
  -7  -4 -10   -1.00    1.50
   7   3  10   35.50    3.90
  -7  -3 -10   40.00    3.50
   7   2  10    6.50    2.00
  -7  -2 -10    1.80    1.70
  -7  -1 -10    9.00    2.20
  -7   0 -10   -3.70    2.00
   7  -1  10    4.60    2.30
  -7   1 -10    4.30    1.60
  -7   1 -10   11.10    2.40
   7  -2  10    0.70    1.90
  -7   2 -10    3.10    1.70
  -7   2 -10    1.20    2.60
   7  -3  10   41.50    3.70
  -7   3 -10   38.30    4.00
   7  -4  10    0.10    1.50
  -7   4 -10    1.60    1.60
   7  -5  10    8.70    2.80
  -7   5 -10   16.20    3.40
   7  -6  10   26.70    3.00
  -7   6 -10   29.50    3.60
   7  -7  10   43.00    3.00
   7  -7  10   41.20    3.70
  -7   7 -10   46.80    3.40
   7  -8  10   21.40    3.30
   7  -8  10   24.30    2.20
  -7   8 -10   30.50    2.60
   6   9  10  165.38    6.00
  -6  -9 -10  168.58    6.40
   6   8  10    2.40    1.40
   6   8  10    2.70    1.10
   6   7  10   40.50    3.20
   6   7  10   40.10    3.20
   6   6  10   37.30    3.50
   6   6  10   36.50    3.20
   6   5  10    3.00    1.60
   6   5  10    0.40    1.60
   6   4  10   17.30    3.00
   6   4  10   17.30    3.00
   6   3  10  427.96   15.30
   6   3  10  438.46   15.20
  -6  -3 -10  420.76   15.00
   6   2  10   38.30    4.40
   6   2  10   36.40    3.10
  -6  -2 -10   23.60    5.40
   6   1  10  422.66   14.10
  -6  -1 -10  372.76   13.90
   6   0  10   42.20    4.60
   6   0  10   28.90    5.90
  -6   0 -10   38.10    4.60
   6  -1  10  391.66   13.70
  -6   1 -10  402.96   15.80
  -6   1 -10  334.07   14.60
   6  -2  10   37.10    3.80
  -6   2 -10   35.20    3.70
   6  -3  10  412.76   14.80
  -6   3 -10  420.26   15.40
   6  -4  10   15.00    3.10
  -6   4 -10   21.00    3.60
   6  -5  10   -0.70    1.70
  -6   5 -10    3.40    2.00
   6  -6  10   42.00    4.30
   6  -6  10   33.70    3.60
  -6   6 -10   38.60    4.20
   6  -7  10   42.80    3.50
   6  -7  10   42.50    3.40
  -6   7 -10   46.60    3.80
   6  -8  10    3.80    1.50
   6  -8  10    3.90    1.30
  -6   8 -10    2.80    1.40
   6  -9  10  170.98    6.20
   6  -9  10  168.38    6.10
  -6   9 -10  175.38    6.50
  -5 -10 -10   80.29    3.30
   5   9  10   59.59    3.40
   5   9  10   52.69    3.10
   5   8  10   21.70    2.40
   5   8  10   22.10    2.50
   5   7  10    4.40    1.40
   5   7  10    3.60    1.50
   5   6  10   52.79    3.70
   5   6  10   43.90    3.50
   5   5  10   28.60    3.50
   5   5  10   28.70    3.00
   5   4  10   12.80    2.90
   5   4  10    8.30    2.70
   5   3  10    7.70    2.30
   5   3  10    8.90    2.90
   5   2  10   39.30    3.20
   5   2  10   37.10    3.60
  -5  -2 -10   37.70    4.40
   5   1  10  414.56   13.70
   5   1  10  414.16   14.00
  -5  -1 -10  334.97   13.80
   5  -1  10  386.56   13.80
   5  -1  10  372.56   13.40
   5  -2  10   41.20    4.00
  -5   2 -10   48.10    4.10
   5  -3  10    6.50    2.10
  -5   3 -10    4.30    1.90
   5  -4  10   12.70    3.00
  -5   4 -10   11.30    2.40
   5  -5  10   27.60    3.40
  -5   5 -10   29.70    4.30
   5  -6  10   49.10    3.90
   5  -6  10   50.19    4.10
  -5   6 -10   54.59    4.70
   5  -7  10    2.00    1.60
  -5   7 -10    2.20    2.00
   5  -8  10   21.80    2.70
   5  -8  10   17.50    2.60
  -5   8 -10   25.70    3.20
   5  -9  10   50.19    3.00
   5  -9  10   49.90    4.40
  -5   9 -10   54.39    3.50
   4  10  10   24.10    1.90
   4   9  10   -0.30    1.50
   4   9  10    1.80    1.00
   4   8  10   76.49    4.30
   4   8  10   76.29    4.40
   4   7  10    5.10    1.40
   4   7  10    7.50    2.40
   4   6  10    4.30    1.50
   4   6  10    6.60    1.60
   4   6  10    5.80    1.90
   4   5  10  213.58    8.60
   4   5  10  210.58    8.50
   4   5  10  197.78    8.10
   4   4  10  716.33   23.30
   4   4  10  682.03   23.50
   4   3  10   51.69    3.60
   4   3  10   50.29    3.90
   4   2  10  928.41   29.50
   4   2  10  908.11   29.60
   4   1  10    1.70    1.40
   4   1  10    0.00    1.70
   4   0  10  156.98    6.60
   4  -1  10    5.30    2.50
   4  -1  10    1.30    1.70
   4  -2  10  873.11   28.20
   4  -2  10  878.41   28.00
  -4   2 -10  861.91   28.60
   4  -3  10   46.80    3.90
  -4   3 -10   48.90    4.60
   4  -4  10  636.84   22.00
  -4   4 -10  664.73   22.50
   4  -5  10  204.48    8.60
  -4   5 -10  202.18    9.30
   4  -6  10    1.80    1.90
   4  -6  10    5.00    1.90
  -4   6 -10    3.10    2.30
   4  -7  10   12.80    2.90
   4  -7  10   10.50    3.00
  -4   7 -10    8.10    2.20
   4  -8  10   81.89    4.40
   4  -8  10   81.09    4.30
  -4   8 -10   80.69    5.00
   4  -9  10    0.30    1.20
   4  -9  10    0.70    1.70
  -4   9 -10    1.50    1.70
   4 -10  10   23.70    1.90
   3  10  10    2.50    0.90
   3   9  10  130.59    5.70
   3   9  10  119.09    5.30
   3   9  10  116.99    5.00
   3   8  10   43.30    3.40
   3   8  10   39.10    3.40
   3   8  10   40.20    3.30
   3   7  10  223.58    8.50
   3   7  10  209.88    8.70
   3   7  10  213.08    8.80
   3   6  10   25.40    3.10
   3   6  10   22.50    3.20
   3   6  10   28.70    3.10
   3   5  10  100.29    5.20
   3   5  10  106.09    5.50
   3   4  10   -0.40    1.50
   3   4  10   -1.20    2.10
   3   4  10   -0.90    1.30
   3   3  10   30.80    2.60
   3   3  10   30.30    3.60
   3   3  10   33.70    5.50
   3   2  10  737.43   23.50
   3   2  10  706.13   23.60
   3   1  10   42.70    4.70
   3   1  10   41.80    2.90
   3   0  10   -0.60    1.30
   3  -1  10   45.70    3.20
   3  -2  10  687.23   22.80
   3  -2  10  733.03   23.10
  -3   2 -10  676.23   23.40
   3  -3  10   26.60    4.20
   3  -3  10   30.30    3.60
  -3   3 -10   28.10    4.70
   3  -4  10    1.30    1.70
   3  -4  10    4.60    2.50
  -3   4 -10    1.10    2.40
   3  -5  10   99.29    5.50
   3  -5  10  107.29    8.20
  -3   5 -10  104.89    6.50
   3  -6  10   20.20    3.30
   3  -6  10   27.60    3.50
  -3   6 -10   34.10    4.80
   3  -7  10  217.88    9.00
   3  -7  10  231.68    9.20
  -3   7 -10  220.58    9.50
   3  -8  10   42.10    3.80
   3  -8  10   42.70    5.10
  -3   8 -10   47.50    4.50
   3  -9  10  127.59    5.60
   3  -9  10  120.29    6.20
  -3   9 -10  117.49    6.20
   3 -10  10    6.70    1.60
   2  10  10   69.59    3.30
   2  10  10   72.69    3.80
   2   9  10    8.80    3.20
   2   9  10   13.60    2.10
   2   9  10    9.40    2.10
   2   8  10   18.00    2.60
   2   8  10   14.00    2.90
   2   8  10   18.40    2.60
   2   7  10  361.66   13.50
   2   7  10  379.66   13.20
   2   7  10  373.06   13.50
   2   6  10    9.80    3.10
   2   6  10    4.00    1.50
   2   6  10    3.70    1.50
   2   5  10  433.06   15.80
   2   5  10  441.86   15.40
   2   5  10  445.06   15.20
   2   4  10   14.20    2.40
   2   4  10   17.60    2.30
   2   4  10   13.80    3.20
   2   3  10   15.80    6.20
   2   3  10   24.50    3.60
   2   3  10   22.40    2.40
   2   2  10  101.89    8.20
   2   2  10  120.59    5.10
   2   1  10 1222.48   39.90
   2   1  10 1204.78   38.00
   2   0  10  466.95   18.00
   2   0  10  514.35   16.40
   2  -1  10 1181.58   37.20
   2  -1  10 1196.38   39.20
   2  -2  10  111.69    6.90
   2  -2  10  118.89    8.20
   2  -2  10  116.79    5.40
   2  -3  10   13.30    3.20
   2  -3  10   20.80    3.30
   2  -4  10   17.60    3.30
   2  -4  10   17.10    4.20
  -2   4 -10   15.00    3.40
   2  -5  10  421.46   15.00
   2  -5  10  443.16   15.20
  -2   5 -10  429.26   15.80
  -2   5 -10  414.66   15.50
   2  -6  10    3.20    1.70
   2  -6  10    3.70    1.90
  -2   6 -10    6.30    2.70
   2  -7  10  397.86   14.00
   2  -7  10  391.06   13.80
  -2   7 -10  364.96   14.30
   2  -8  10   16.70    2.90
   2  -8  10   15.20    3.30
   2  -9  10   10.90    2.20
   2 -10  10   71.39    3.70
   1  10  10   52.89    2.80
   1  10  10   53.59    2.80
   1   9  10   14.60    2.20
   1   9  10   15.80    2.30
   1   9  10   10.80    2.40
   1   8  10  155.48    6.60
   1   8  10  152.48    6.70
   1   8  10  153.88    6.90
   1   7  10   79.59    4.50
   1   7  10   78.29    4.60
   1   7  10   79.79    4.70
   1   6  10   55.99    4.00
   1   6  10   51.29    4.00
   1   6  10   52.69    3.70
   1   5  10    7.60    2.10
   1   5  10    6.70    1.70
   1   5  10    5.20    1.50
   1   4  10    3.10    1.30
   1   4  10   -3.70    2.70
   1   4  10    2.90    2.00
   1   3  10   24.40    4.30
   1   3  10   28.60    2.40
   1   2  10    1.10    2.50
   1   2  10    0.10    1.10
   1   1  10   12.50    4.30
   1   0  10    0.50    2.10
   1   0  10    2.80    1.10
   1  -1  10    9.50    2.00
   1  -1  10   -1.20    2.40
   1  -2  10   -0.30    1.40
   1  -2  10   -1.40    2.80
   1  -3  10   27.90    3.60
   1  -4  10    4.60    1.90
   1  -4  10    4.60    2.20
   1  -5  10    8.30    2.00
   1  -5  10   13.10    3.10
  -1   5 -10    8.20    2.30
   1  -6  10   47.10    3.80
   1  -6  10   49.60    3.90
  -1   6 -10   51.49    4.80
   1  -7  10   80.89    4.80
   1  -7  10   73.59    4.80
   1  -8  10  156.58    7.10
   1  -8  10  165.88    7.10
   1  -9  10   13.80    2.20
   1 -10  10   55.19    3.00
   0  10  10  111.59    4.70
   0  10  10  114.39    4.60
   0   9  10   84.29    4.20
   0   9  10   86.09    4.30
   0   8  10   28.30    2.90
   0   8  10   26.10    3.60
   0   8  10   20.50    2.90
   0   7  10   69.29    4.20
   0   7  10   64.39    4.20
   0   7  10   63.89    4.20
   0   6  10  322.57   12.00
   0   6  10  332.37   12.00
   0   6  10  328.57   12.20
   0   5  10  142.49    6.20
   0   5  10  136.39    6.50
   0   5  10  142.89    6.80
   0   4  10  103.69    5.00
   0   4  10  111.49    8.10
   0   4  10  115.79    5.80
   0   3  10    0.50    1.00
   0   2  10 1126.79   35.40
   0   1  10  143.29    5.80
   0   0  10 1186.58   37.10
   0  -1  10  134.39    5.60
   0  -2  10 1139.29   35.90
   0  -3  10    2.20    1.90
   0  -3  10   -0.30    1.30
   0  -4  10  106.09    5.60
   0  -4  10  107.19    5.40
   0  -5  10  140.69    6.40
   0  -5  10  130.09    6.30
   0   5 -10  133.49    6.60
   0  -6  10  327.57   12.20
   0  -6  10  331.17   12.20
   0   6 -10  342.37   12.80
   0  -7  10   61.09    4.40
   0  -7  10   59.69    4.10
   0   7 -10   59.19    5.10
   0  -8  10   19.60    4.40
   0   8 -10    8.60    3.80
   0  -9  10   92.09    4.50
   0 -10  10  115.69    4.80
   0 -11  10    2.90    1.00
  -1  10  10   15.30    1.80
  -1  10  10   13.80    1.80
  -1   9  10   92.89    4.40
  -1   9  10   91.49    4.50
  -1   8  10   -1.90    1.40
  -1   8  10   -0.80    1.50
  -1   7  10   78.29    5.20
  -1   7  10   80.79    4.60
  -1   7  10   79.29    4.80
  -1   6  10  653.83   22.20
  -1   6  10  694.83   22.60
  -1   6  10  670.23   22.30
  -1   5  10  114.79    5.80
  -1   5  10  110.89    6.00
  -1   5  10  110.49    5.20
  -1   4  10  111.89    6.00
  -1   4  10  105.19    4.90
  -1   4  10   97.49    8.00
  -1   3  10    0.80    1.20
   1  -3 -10    1.00    3.80
  -1   2  10   46.30    2.90
  -1   1  10   17.10    2.00
  -1   0  10   -0.70    1.00
  -1  -1  10   13.80    2.00
  -1  -2  10   41.30    3.10
  -1  -3  10    2.20    2.20
  -1  -3  10    2.40    2.00
   1   3 -10    1.20    4.50
  -1  -4  10  105.79    5.30
  -1  -4  10  102.59    5.30
  -1  -5  10  106.49    5.40
  -1  -5  10  102.59    5.50
   1   5 -10  107.79    5.70
  -1  -6  10  661.43   21.90
  -1  -6  10  641.64   21.70
   1   6 -10  662.73   22.50
  -1  -7  10   69.09    4.20
  -1  -7  10   69.79    4.80
   1   7 -10   66.09    4.90
  -1  -8  10   -0.10    1.40
   1   8 -10    1.10    2.50
  -1  -9  10   95.29    4.50
  -1 -10  10   13.90    2.50
  -2  10  10   16.20    1.90
  -2   9  10   27.60    2.50
  -2   9  10   27.80    2.70
  -2   8  10   -0.70    1.30
  -2   8  10    0.00    1.50
  -2   7  10  332.37   12.00
  -2   7  10  320.67   12.10
  -2   6  10   84.69    5.20
  -2   6  10   88.49    5.10
  -2   6  10   97.39    5.70
  -2   5  10  144.09    7.00
  -2   5  10  160.08    6.60
  -2   5  10  142.89    7.10
  -2   4  10   37.20    5.00
  -2   4  10   34.90    3.10
  -2   3  10  406.96   13.70
   2  -3 -10  389.46   18.10
  -2   2  10   48.30    3.20
   2  -2 -10   47.80    6.70
  -2   1  10  611.44   19.90
   2  -1 -10  604.94   22.10
  -2   0  10   11.30    2.20
   2   0 -10   15.10    5.10
  -2  -1  10  610.94   20.20
   2   1 -10  613.04   22.10
  -2  -2  10   44.10    3.10
  -2  -2  10   39.30    4.00
   2   2 -10   27.80    6.70
  -2  -3  10  399.66   13.70
  -2  -3  10  385.76   13.70
  -2  -4  10   33.10    3.60
  -2  -4  10   36.40    3.50
  -2  -5  10  150.48    6.70
  -2  -5  10  149.88    6.70
   2   5 -10  153.88    7.10
  -2  -6  10   86.89    4.90
  -2  -6  10   82.19    5.00
   2   6 -10   89.09    5.30
  -2  -7  10  279.87   11.20
  -2  -7  10  302.47   11.20
   2   7 -10  307.07   11.90
  -2  -8  10    3.60    1.40
   2   8 -10    1.10    2.20
  -2  -9  10   29.60    2.50
   2   9 -10   20.40    4.30
  -2 -10  10   17.40    1.80
  -3  10  10  148.39    5.70
  -3  10  10  157.68    6.00
  -3   9  10  293.27   10.50
  -3   9  10  299.07   10.40
  -3   8  10   56.59    4.70
  -3   7  10  720.83   23.90
  -3   7  10  721.43   23.80
  -3   6  10    2.90    1.90
  -3   6  10   -1.90    2.00
  -3   5  10   81.59    8.10
  -3   5  10  113.59    6.00
  -3   5  10  105.79    5.90
  -3   4  10  572.74   18.70
  -3   4  10  576.34   19.20
  -3   4  10  533.25   19.10
  -3   3  10   14.40    4.40
  -3   3  10   18.40    2.90
  -3   3  10   18.40    5.40
  -3   2  10   28.90    3.90
  -3   1  10   51.59    3.30
  -3   1  10   46.40    4.10
  -3   0  10   -1.90    1.70
  -3   0  10   -3.90    1.80
  -3  -1  10   53.29    4.10
  -3  -1  10   60.99    3.60
  -3  -2  10   26.70    3.40
  -3  -2  10   25.00    3.30
  -3  -3  10   16.60    3.00
  -3  -3  10   15.10    3.00
  -3  -4  10  613.54   20.10
  -3  -4  10  604.94   20.10
   3   4 -10  596.34   20.60
  -3  -5  10  106.79    5.40
  -3  -5  10  115.39    5.70
   3   5 -10  115.99    6.00
  -3  -6  10    0.80    1.90
  -3  -6  10    0.30    2.20
   3   6 -10   -0.50    1.80
  -3  -7  10  688.23   23.70
   3   7 -10  634.74   22.70
  -3  -8  10   63.89    4.30
   3   8 -10   54.99    4.20
  -3  -9  10  287.57   10.00
   3   9 -10  278.47   10.70
  -3 -10  10  143.89    5.50
  -4  10  10    8.00    1.80
  -4  10  10    3.80    1.30
  -4   9  10   78.59    3.80
  -4   9  10   70.69    3.80
  -4   8  10  164.78    6.90
  -4   8  10  169.18    6.90
  -4   7  10  176.38    7.70
  -4   7  10  185.38    7.60
  -4   7  10  175.38    8.50
  -4   6  10  340.87   12.60
  -4   6  10  344.17   12.50
  -4   6  10  338.97   12.50
  -4   5  10    1.10    2.50
  -4   5  10   -2.70    3.10
  -4   5  10   -1.50    2.30
  -4   4  10   63.89    6.50
  -4   4  10   74.29    5.30
  -4   4  10   77.99    5.20
  -4   3  10  177.28    7.50
  -4   3  10  174.78    8.00
  -4   3  10  174.98    7.80
  -4   2  10  216.58    8.60
  -4   2  10  223.38    8.60
  -4   2  10  216.48    8.90
  -4   1  10    3.30    2.00
  -4   1  10    2.30    1.60
  -4   1  10    3.60    1.80
  -4   0  10  489.15   17.40
  -4   0  10  522.55   17.50
  -4   0  10  558.44   17.80
  -4  -1  10    1.80    1.50
  -4  -1  10    2.00    1.70
  -4  -2  10  219.78    8.50
  -4  -2  10  223.88    8.60
  -4  -3  10  173.28    7.20
  -4  -3  10  171.18    7.10
   4   3 -10  178.68    7.60
  -4  -4  10   74.29    4.60
  -4  -4  10   86.59    4.70
   4   4 -10   83.39    4.80
  -4  -5  10   -0.60    1.50
  -4  -5  10    0.80    2.00
   4   5 -10   -0.90    1.60
  -4  -6  10  320.17   11.90
  -4  -6  10  315.17   11.90
   4   6 -10  311.67   12.40
  -4  -7  10  181.98    7.30
   4   7 -10  167.88    7.80
  -4  -8  10  156.78    6.50
   4   8 -10  161.08    7.20
  -4  -9  10   73.89    3.60
   4   9 -10   76.49    4.50
  -4 -10  10    7.90    1.60
  -5   9  10   33.00    2.50
  -5   9  10   29.10    3.10
  -5   8  10   49.30    3.60
  -5   8  10   46.50    3.20
  -5   8  10   44.80    5.10
  -5   7  10  218.18    8.90
  -5   7  10  215.58    8.70
  -5   6  10  297.97   11.20
  -5   6  10  291.77   11.10
  -5   5  10  210.28    8.60
  -5   5  10  198.68    8.40
  -5   5  10  192.48    8.50
  -5   4  10  612.44   20.50
  -5   4  10  631.04   20.40
  -5   4  10  580.14   21.10
  -5   3  10  117.99    6.00
  -5   3  10  110.39    5.70
  -5   2  10    5.60    1.80
  -5   2  10    5.80    2.00
  -5   1  10   64.69    4.10
  -5   1  10   61.59    4.20
  -5   0  10    2.10    1.70
  -5   0  10   -0.60    1.70
  -5  -1  10   58.89    4.10
  -5  -1  10   65.29    4.00
  -5  -2  10    4.00    1.70
  -5  -2  10    2.00    1.50
   5   2 -10    4.40    1.60
  -5  -3  10  110.79    6.40
  -5  -3  10  115.29    5.60
   5   3 -10  122.99    6.30
  -5  -4  10  636.14   21.10
  -5  -4  10  618.64   20.90
   5   4 -10  650.43   21.90
  -5  -5  10  197.58    8.10
  -5  -5  10  195.18    8.20
   5   5 -10  200.58    9.20
  -5  -6  10  280.57   10.30
   5   6 -10  260.77   10.80
  -5  -7  10  219.68    8.40
   5   7 -10  199.98    8.80
  -5  -8  10   47.70    3.00
   5   8 -10   46.30    3.60
  -5  -9  10   31.00    2.20
   5   9 -10   34.80    3.20
  -6   9  10  130.59    5.00
  -6   8  10  248.98    8.90
  -6   8  10  248.88    8.90
  -6   7  10   13.70    3.00
  -6   7  10   15.90    2.90
  -6   6  10    2.50    2.30
  -6   6  10   11.00    3.10
  -6   6  10    2.70    2.00
  -6   5  10  541.45   18.30
  -6   5  10  542.85   18.60
  -6   5  10  538.85   18.60
  -6   4  10    6.10    1.90
  -6   4  10    5.80    2.80
  -6   4  10    6.10    1.90
  -6   3  10  489.25   16.90
  -6   3  10  483.85   16.70
  -6   2  10  293.17   10.80
  -6   2  10  283.57   10.80
  -6   1  10  392.36   15.70
  -6   0  10  175.08    8.50
  -6   0  10  153.58    7.90
   6   0 -10  184.68    7.70
  -6  -1  10  428.56   16.60
   6   1 -10  420.76   15.10
  -6  -2  10  266.87   10.20
  -6  -2  10  273.67   10.30
   6   2 -10  280.37   10.80
  -6  -3  10  505.85   17.00
  -6  -3  10  477.15   16.80
   6   3 -10  504.15   17.60
  -6  -4  10    8.80    2.10
  -6  -4  10    5.20    1.60
   6   4 -10    9.60    3.30
  -6  -5  10  478.65   16.70
  -6  -5  10  482.35   16.30
   6   5 -10  467.95   17.20
  -6  -6  10    5.00    1.50
   6   6 -10    1.40    1.60
  -6  -7  10   12.40    2.20
   6   7 -10   12.70    2.60
  -6  -8  10  238.98    8.60
   6   8 -10  250.47    9.40
  -6  -9  10  117.99    4.50
  -7   8  10   20.10    2.50
  -7   8  10   21.80    2.80
  -7   7  10   97.79    4.60
  -7   7  10   98.09    4.60
  -7   6  10    1.70    1.90
  -7   6  10   -1.10    1.60
  -7   6  10    0.10    1.50
  -7   5  10  125.19    6.60
  -7   5  10  119.29    5.70
  -7   5  10  120.09    5.90
  -7   4  10    3.60    1.50
  -7   4  10    2.60    1.70
  -7   4  10    8.40    2.90
  -7   3  10   13.50    2.90
  -7   3  10   18.70    2.80
  -7   2  10    8.70    1.90
  -7   2  10    8.90    2.90
  -7   1  10   23.40    3.10
  -7   1  10   32.00    3.20
  -7   0  10    0.30    1.60
  -7   0  10   -2.20    1.50
  -7  -1  10   30.50    3.00
  -7  -1  10   28.60    3.30
   7   1 -10   31.20    4.40
  -7  -2  10   13.00    2.70
  -7  -2  10   13.20    3.00
   7   2 -10    8.30    2.30
  -7  -3  10   10.80    2.70
  -7  -3  10   14.40    3.10
   7   3 -10    9.90    3.30
  -7  -4  10    2.40    2.00
  -7  -4  10    2.90    1.70
   7   4 -10    3.50    1.90
  -7  -5  10  116.89    5.30
   7   5 -10  105.69    5.70
  -7  -6  10    1.20    1.20
   7   6 -10   -0.30    1.60
  -7  -7  10   89.69    4.20
   7   7 -10  108.09    6.50
  -7  -8  10   24.30    2.50
   7   8 -10   26.40    2.80
  -8   7  10   94.99    4.30
  -8   7  10   90.99    4.10
  -8   6  10  620.24   20.30
  -8   6  10  621.94   19.90
  -8   6  10  608.54   20.00
  -8   5  10   -0.80    1.40
  -8   5  10    3.40    2.10
  -8   5  10    0.20    1.30
  -8   4  10   59.79    6.40
  -8   4  10   63.19    4.00
  -8   4  10   76.29    4.10
  -8   3  10   71.19    4.20
  -8   3  10   72.79    4.30
  -8   2  10   27.50    3.00
  -8   2  10   27.30    3.10
  -8   1  10   27.60    4.30
  -8   1  10   31.50    3.10
  -8   0  10  454.85   16.60
  -8   0  10  473.25   16.10
  -8  -1  10   27.80    3.00
  -8  -1  10   25.40    3.20
  -8  -2  10   30.30    3.00
  -8  -2  10   34.90    3.30
   8   2 -10   27.70    5.20
  -8  -3  10   68.99    4.30
  -8  -3  10   64.59    3.90
   8   3 -10   63.69    4.90
  -8  -4  10   71.19    6.10
  -8  -4  10   72.49    4.10
   8   4 -10   59.09    4.70
  -8  -5  10   -0.20    1.30
   8   5 -10    1.50    1.90
  -8  -6  10  585.34   19.00
   8   6 -10  588.24   19.70
  -8  -7  10   84.69    3.80
   8   7 -10   86.69    4.40
  -9   7  10   44.00    2.40
  -9   6  10    2.50    1.60
  -9   6  10    2.50    1.10
  -9   5  10   27.30    2.40
  -9   5  10   32.30    2.40
  -9   4  10   14.20    2.20
  -9   4  10   15.30    2.40
  -9   3  10  158.18    6.80
  -9   2  10   17.30    2.90
  -9   2  10   13.90    2.80
  -9   1  10    0.70    1.50
  -9   1  10    3.00    1.40
  -9   0  10    1.40    2.20
  -9   0  10    1.30    1.50
  -9  -1  10   -2.00    1.40
  -9  -1  10    1.00    1.50
  -9  -2  10   19.40    2.90
  -9  -3  10  158.48    6.60
  -9  -3  10  154.78    6.60
  -9  -4  10   16.70    2.10
   9   4 -10   11.50    3.10
  -9  -5  10   29.20    2.40
   9   5 -10   39.80    4.40
 -10   6  10   -0.20    1.00
 -10   5  10   48.60    2.60
 -10   4  10    1.90    1.00
 -10   4  10    0.10    1.10
 -10   3  10  242.88    9.50
 -10   3  10  245.78    8.90
 -10   2  10   -0.80    1.10
 -10   2  10    0.90    1.10
 -10   1  10  140.69    6.00
 -10   1  10  144.79    6.00
 -10   0  10   32.60    2.70
 -10   0  10   33.20    2.60
 -10  -1  10  144.59    6.10
 -10  -1  10  150.88    6.10
 -10  -2  10    0.50    1.30
 -10  -2  10    0.00    1.40
 -10  -3  10  249.38    8.90
 -10  -4  10    2.40    1.20
 -10  -5  10   47.30    2.90
 -11   3  10    1.10    1.00
 -11   3  10    0.60    0.90
 -11   2  10    2.50    1.00
 -11   2  10    2.90    1.10
 -11   1  10   -0.90    1.00
 -11   1  10    1.60    1.30
 -11   0  10   -1.50    1.10
 -11   0  10    0.20    1.00
 -11  -1  10    2.40    1.20
 -11  -1  10   -0.20    1.20
 -11  -2  10    2.20    1.10
 -11  -3  10    0.40    1.20
 -12   1  10   12.70    1.70
 -12   1  10   12.20    1.80
 -12   0  10  163.58    5.80
 -11  -3 -11  101.49    4.10
 -11  -2 -11   10.10    2.40
 -11  -2 -11   13.30    2.20
 -11  -1 -11    4.80    1.30
 -11  -1 -11    5.40    1.50
 -11   0 -11   26.10    3.10
 -11   2 -11   14.90    2.10
 -11   3 -11  106.09    4.40
 -10  -5 -11   51.69    2.60
 -10  -4 -11   16.80    2.00
 -10  -4 -11   18.40    2.30
 -10  -3 -11   63.89    3.30
 -10  -3 -11   62.19    3.40
 -10  -2 -11   14.50    2.30
 -10  -2 -11   14.90    2.30
 -10  -1 -11   95.29    4.60
 -10  -1 -11   96.99    4.60
 -10   0 -11   -0.60    1.50
 -10   0 -11   -0.70    1.30
 -10   1 -11   97.79    4.80
 -10   1 -11   92.39    5.00
  10  -2  11    8.90    2.00
 -10   2 -11    6.20    2.20
  10  -3  11   67.29    3.50
 -10   3 -11   63.59    3.70
 -10   4 -11   19.30    2.20
  10  -5  11   57.79    2.80
 -10   5 -11   54.19    2.90
  -9  -6 -11   35.00    2.30
  -9  -6 -11   34.30    2.50
  -9  -5 -11  157.78    6.00
  -9  -4 -11   76.39    3.80
  -9  -3 -11   40.10    2.90
  -9  -3 -11   31.60    2.90
  -9  -2 -11   64.99    4.00
  -9  -2 -11   63.49    3.80
  -9  -1 -11  294.27   10.60
  -9  -1 -11  281.57   12.10
  -9   0 -11   46.70    3.90
  -9   1 -11  287.67   10.60
   9  -2  11   70.39    4.10
  -9   2 -11   64.79    5.50
  -9   2 -11   65.99    4.40
   9  -3  11   50.39    3.20
  -9   3 -11   37.50    3.40
   9  -4  11   74.99    3.90
  -9   4 -11   79.19    4.30
   9  -5  11  161.68    6.30
  -9   5 -11  162.68    6.80
   9  -6  11   33.50    2.20
  -9   6 -11   34.90    2.50
   8   6  11   15.70    2.80
  -8  -6 -11   12.30    2.00
  -8  -5 -11  121.59    5.20
   8   4  11  153.58    6.70
  -8  -4 -11  150.18    6.40
   8   3  11   55.19    4.80
  -8  -3 -11   60.89    4.00
  -8  -2 -11   10.50    1.80
  -8  -1 -11   23.20    3.10
  -8  -1 -11   25.40    3.30
  -8   0 -11    0.60    1.40
  -8   0 -11    1.10    1.90
   8  -1  11   25.30    4.00
  -8   1 -11   23.10    4.00
  -8   1 -11   20.70    3.20
   8  -2  11   13.60    3.20
  -8   2 -11   14.10    3.10
   8  -3  11   70.59    4.30
  -8   3 -11   67.79    4.60
   8  -4  11  156.58    6.50
  -8   4 -11  137.79    8.80
   8  -5  11  124.89    5.80
  -8   5 -11  124.59    6.10
   8  -6  11   14.80    2.00
  -8   6 -11   13.90    2.30
   8  -7  11   26.30    2.10
  -8   7 -11   29.10    2.40
  -7  -8 -11  102.59    4.10
   7   7  11   -1.30    1.40
  -7  -7 -11    3.00    1.30
   7   6  11  139.09    6.10
   7   6  11  135.69    6.60
  -7  -6 -11  146.99    5.90
   7   5  11  124.09    6.10
   7   5  11  144.49    6.60
  -7  -5 -11  152.48    7.70
   7   4  11  168.08    7.50
  -7  -4 -11  180.68    7.30
   7   3  11    3.80    1.60
  -7  -3 -11    0.60    1.60
   7   2  11   23.80    3.70
  -7  -2 -11   24.30    3.50
  -7  -1 -11  370.96   13.30
  -7   0 -11  141.39    6.70
   7  -1  11  396.66   13.80
  -7   1 -11  392.56   17.00
  -7   1 -11  344.97   16.70
   7  -2  11   26.10    3.70
  -7   2 -11   25.50    3.30
   7  -3  11   -2.70    1.80
  -7   3 -11    1.30    2.50
   7  -4  11  180.98    8.10
  -7   4 -11  179.68    8.30
   7  -5  11  148.79    6.90
  -7   5 -11  149.69    7.50
   7  -6  11  138.09    6.10
  -7   6 -11  143.39    6.60
   7  -7  11   -1.30    1.80
  -7   7 -11    0.10    1.30
   7  -8  11  105.99    4.30
  -7   8 -11  108.39    4.60
  -6  -9 -11   27.80    2.00
   6   8  11   45.60    2.70
   6   8  11   43.10    3.00
  -6  -8 -11   45.90    2.70
   6   7  11    1.50    1.10
   6   7  11    1.70    1.50
   6   6  11    4.60    1.50
   6   6  11    6.30    1.60
   6   5  11   14.60    2.70
   6   5  11   15.80    2.70
   6   4  11   46.20    3.70
   6   4  11   48.50    3.60
   6   3  11   97.59    5.30
   6   3  11  105.19    5.30
  -6  -3 -11   90.49    5.30
   6   2  11   93.19    4.90
  -6  -2 -11   85.69    5.20
   6   1  11   16.50    3.30
   6   0  11    2.50    2.50
   6  -1  11   14.70    2.60
   6  -2  11   86.59    5.10
  -6   2 -11   87.39    5.30
   6  -3  11   91.79    5.30
  -6   3 -11  101.39    5.80
   6  -4  11   47.80    3.90
  -6   4 -11   31.50    4.10
   6  -5  11   14.30    2.90
  -6   5 -11   13.20    4.00
   6  -6  11   10.80    2.80
  -6   6 -11   12.70    3.90
   6  -7  11   -0.40    1.20
   6  -7  11    2.20    1.90
  -6   7 -11    0.60    1.60
   6  -8  11   41.00    3.20
   6  -8  11   48.10    2.80
  -6   8 -11   42.20    3.20
   5   9  11    3.10    1.70
   5   9  11    2.50    1.20
   5   8  11   74.49    4.20
   5   8  11   83.39    3.90
   5   7  11   33.50    3.00
   5   7  11   29.90    3.00
   5   6  11   13.10    2.70
   5   6  11   16.50    3.00
   5   5  11   30.80    3.20
   5   5  11   31.50    3.20
   5   4  11   93.49    6.80
   5   4  11   90.09    5.10
   5   3  11  189.08    8.00
   5   3  11  182.28    7.70
   5   2  11  324.27   11.10
   5   2  11  272.77   13.40
  -5  -2 -11  270.47   11.00
   5   1  11  625.74   20.80
   5   0  11   16.50    5.00
   5   0  11    9.00    3.20
   5  -1  11  569.34   19.60
   5  -1  11  605.94   19.90
   5  -2  11  297.17   10.70
  -5   2 -11  240.68   11.20
   5  -3  11  178.88    7.70
  -5   3 -11  177.08    8.20
   5  -4  11   81.89    5.00
  -5   4 -11   89.19    5.60
   5  -5  11   36.40    4.90
   5  -5  11   30.10    3.50
  -5   5 -11   28.60    4.30
   5  -6  11   14.20    2.80
   5  -6  11   23.90    4.00
  -5   6 -11   16.50    3.70
   5  -7  11   38.00    3.30
   5  -7  11   35.70    3.20
  -5   7 -11   37.80    4.00
   5  -8  11   76.99    4.00
   5  -8  11   77.89    3.90
  -5   8 -11   78.29    4.50
   5  -9  11    6.70    2.00
   5  -9  11    5.50    1.40
  -5   9 -11   10.70    3.10
   4  10  11    7.60    1.50
   4   9  11   42.80    2.60
   4   9  11   44.10    3.20
   4   8  11    1.50    1.50
   4   8  11    0.30    1.10
   4   7  11    2.80    1.50
   4   7  11    3.20    1.50
   4   6  11   55.19    3.80
   4   6  11   59.19    4.00
   4   5  11  448.56   16.10
   4   5  11  462.35   16.30
   4   4  11   55.89    3.80
   4   4  11   69.89    4.40
   4   3  11  128.19    6.20
   4   3  11  140.19    8.20
   4   2  11    6.80    1.80
   4   2  11    2.70    1.30
   4   1  11   99.19    4.90
   4   1  11   93.69    5.10
   4   0  11    2.60    1.60
   4   0  11    4.90    2.80
   4  -1  11   89.89    4.70
   4  -1  11   89.99    5.30
   4  -2  11    5.50    1.90
  -4   2 -11    6.20    2.10
   4  -3  11  124.69    6.10
  -4   3 -11  128.69    6.80
   4  -4  11   61.39    4.30
  -4   4 -11   70.19    5.20
   4  -5  11  435.86   15.70
   4  -5  11  442.86   15.70
  -4   5 -11  451.25   16.40
   4  -6  11   58.99    4.40
   4  -6  11   50.09    4.00
  -4   6 -11   63.49    5.20
   4  -7  11    1.10    1.50
   4  -7  11    2.70    1.70
  -4   7 -11    6.00    2.10
   4  -8  11    0.10    1.40
   4  -8  11    2.10    1.40
  -4   8 -11    1.00    1.90
   4  -9  11   44.20    2.70
  -4   9 -11   46.10    6.50
   4 -10  11    4.60    1.10
   3  10  11   12.00    1.60
   3   9  11   81.79    4.30
   3   9  11   77.99    4.10
   3   8  11   80.69    4.00
   3   8  11   82.89    4.50
   3   7  11    4.90    1.40
   3   7  11    6.20    3.50
   3   7  11    1.70    1.30
   3   6  11  122.39    5.70
   3   6  11  125.59    8.30
   3   6  11  118.69    5.80
   3   5  11    7.00    2.50
   3   5  11    6.80    1.70
   3   5  11   11.00    3.30
   3   4  11  240.38    9.40
   3   4  11  235.08    9.20
   3   4  11  237.68    9.30
   3   3  11  166.98    7.30
   3   3  11  164.98    7.10
   3   2  11   54.79    4.10
   3   2  11   51.39    3.40
   3   1  11  893.81   28.40
   3   1  11  869.21   28.40
   3   0  11  202.18    8.00
   3   0  11  207.38    9.80
   3  -1  11  813.42   26.70
   3  -1  11  845.92   26.90
   3  -2  11   52.59    3.80
   3  -2  11   46.90    4.10
  -3   2 -11   48.40    4.90
   3  -3  11  174.28    7.40
   3  -3  11  163.78    7.50
  -3   3 -11  168.18    8.10
   3  -4  11  225.48    9.50
   3  -4  11  233.98    9.60
  -3   4 -11  225.08    9.90
   3  -5  11    9.30    2.90
   3  -5  11    8.60    2.20
  -3   5 -11    6.90    2.50
   3  -6  11  113.99    5.90
   3  -6  11  123.59    6.10
  -3   6 -11  132.99    7.00
   3  -7  11    5.80    1.80
   3  -7  11   10.40    2.80
  -3   7 -11    3.10    2.20
   3  -8  11   85.89    4.60
   3  -8  11   84.69    4.40
  -3   8 -11   82.99    5.60
   3  -9  11   84.29    3.90
   3  -9  11   73.59    4.20
   3 -10  11   11.70    1.70
   2  10  11  101.39    4.80
   2   9  11   42.50    2.70
   2   9  11   37.20    2.50
   2   9  11   37.30    3.70
   2   8  11  268.87    9.80
   2   8  11  262.57   10.20
   2   8  11  275.87   12.20
   2   7  11   26.30    3.40
   2   7  11   35.00    3.20
   2   7  11   25.30    3.00
   2   6  11  280.37   10.90
   2   6  11  285.77   10.70
   2   6  11  299.87   11.20
   2   5  11   55.59    6.50
   2   5  11   63.89    4.00
   2   5  11   63.89    4.30
   2   4  11  111.19    5.20
   2   4  11  108.49    5.50
   2   4  11   94.09    6.00
   2   3  11   34.40    3.80
   2   3  11   34.30    2.60
   2   2  11  154.98    6.40
   2   2  11  153.48    7.10
   2   1  11  262.27    9.70
   2   0  11   -1.90    1.20
   2  -1  11  250.07    9.30
   2  -1  11  249.18    9.90
   2  -2  11  150.28    6.50
   2  -2  11  148.99    6.60
   2  -3  11   32.70    3.60
   2  -3  11   39.20    3.50
   2  -3  11   52.49    7.40
  -2   3 -11   42.20    6.30
   2  -4  11  107.59    5.90
   2  -4  11  103.09    5.20
  -2   4 -11   85.79    7.00
   2  -5  11   63.49    4.20
   2  -5  11   61.99    4.50
  -2   5 -11   63.89    6.20
  -2   5 -11   59.59    5.60
   2  -6  11  289.17   11.00
   2  -6  11  299.07   11.10
  -2   6 -11  281.67   12.00
   2  -7  11   34.00    3.40
   2  -7  11   31.50    3.30
   2  -8  11  265.97    9.90
   2  -9  11   45.30    3.40
   2 -10  11  102.69    4.20
   1  10  11   31.50    2.10
   1   9  11    1.70    1.20
   1   9  11    2.10    2.70
   1   9  11   -0.30    1.10
   1   8  11   86.29    4.60
   1   8  11   72.09    5.70
   1   8  11   78.59    4.60
   1   7  11   42.30    3.60
   1   7  11   50.09    3.60
   1   7  11   47.20    3.60
   1   6  11  206.68    8.40
   1   6  11  206.18    8.50
   1   6  11  224.18    8.80
   1   5  11   56.69    4.50
   1   5  11   53.59    4.50
   1   5  11   56.69    3.70
   1   4  11   98.29    6.80
   1   4  11   97.49    5.40
   1   4  11   91.09    4.60
   1   3  11  482.75   16.70
   1   3  11  494.45   16.70
   1   2  11  323.17   11.50
   1   1  11  442.86   15.00
   1   0  11   20.00    6.90
   1   0  11   17.10    2.50
   1  -1  11  405.26   14.00
   1  -2  11  297.77   11.20
   1  -2  11  314.87   11.20
   1  -3  11  474.75   16.70
   1  -3  11  468.15   16.40
   1  -3  11  489.55   16.60
   1  -4  11  102.49    5.20
   1  -4  11  103.39    5.70
   1  -5  11   56.99    5.10
  -1   5 -11   58.39    4.70
   1  -6  11  198.98    8.30
   1  -6  11  201.58    8.30
  -1   6 -11  204.28    9.10
   1  -7  11   48.60    3.80
   1  -7  11   49.80    3.90
   1  -8  11   81.79    4.50
   1  -8  11   80.89    4.80
   1  -9  11    0.70    1.10
   1 -10  11   32.70    2.70
   0  10  11   24.70    1.90
   0  10  11   20.20    2.10
   0   9  11    7.50    2.00
   0   9  11    9.30    2.10
   0   8  11   41.10    4.30
   0   8  11   52.09    3.70
   0   8  11   53.09    3.50
   0   7  11  267.37    9.80
   0   7  11  261.07   10.00
   0   7  11  246.08    9.90
   0   6  11   24.90    2.70
   0   6  11   26.70    3.30
   0   6  11   22.10    3.50
   0   5  11  176.18    7.30
   0   5  11  172.78    7.70
   0   5  11  169.38    7.80
   0   4  11  197.48    7.90
   0   4  11  195.58    8.30
   0   3  11  185.18    7.30
   0   3  11  182.68    8.10
   0   2  11    1.90    1.10
   0   1  11  287.47   10.30
   0  -1  11  289.37   10.50
   0  -2  11    4.90    2.00
   0  -2  11    2.80    1.40
   0  -3  11  181.88    7.60
   0  -3  11  189.18    8.10
   0  -3  11  189.78    7.80
   0  -4  11  213.48    8.50
   0  -4  11  209.38    8.50
   0  -5  11  163.28    7.70
   0  -5  11  169.38   10.00
   0   5 -11  185.08    7.90
   0  -6  11   22.20    3.40
   0  -6  11   27.70    3.10
   0   6 -11   16.70    4.00
   0  -7  11  258.57   10.00
   0  -7  11  267.67   10.00
   0   7 -11  248.68   10.60
   0  -8  11   44.60    3.50
   0  -8  11   49.90    4.40
   0  -9  11    8.20    2.00
   0 -10  11   25.00    2.60
  -1  10  11   46.60    3.00
  -1  10  11   47.60    2.60
  -1   9  11   32.50    2.60
  -1   9  11   33.70    2.70
  -1   8  11   24.20    2.80
  -1   7  11  169.08    7.20
  -1   7  11  166.08    7.20
  -1   7  11  163.28    7.20
  -1   6  11   27.90    3.30
  -1   6  11   31.00    3.40
  -1   6  11   23.70    4.00
  -1   5  11  158.38    7.10
  -1   5  11  138.89    7.30
  -1   5  11  158.98    6.70
  -1   4  11   52.49    3.40
  -1   4  11   45.90    4.60
  -1   3  11    2.30    4.10
  -1   3  11    7.60    2.10
  -1   2  11  178.68    7.00
  -1   1  11 1593.24   49.50
  -1   0  11  816.42   26.20
  -1  -1  11 1438.46   45.80
  -1  -1  11 1501.45   45.90
  -1  -2  11  178.88    7.50
  -1  -2  11  191.98    7.60
  -1  -3  11    2.90    2.20
  -1  -3  11    4.20    1.80
  -1  -4  11   48.00    4.00
  -1  -4  11   55.49    3.90
  -1  -5  11  155.18    6.90
  -1  -5  11  150.08    8.00
   1   5 -11  162.08    7.40
  -1  -6  11   21.00    3.60
  -1  -6  11   20.40    2.90
   1   6 -11   20.60    3.70
  -1  -7  11  161.98    7.10
  -1  -7  11  166.28    7.00
   1   7 -11  151.48    7.60
  -1  -8  11   16.40    3.00
   1   8 -11   13.40    4.40
  -1  -9  11   34.50    2.60
  -1 -10  11   46.20    2.50
  -2  10  11   87.09    3.50
  -2  10  11   83.59    3.70
  -2   9  11    7.80    2.10
  -2   9  11    4.00    1.30
  -2   8  11   82.39    4.40
  -2   8  11   76.79    4.30
  -2   7  11   43.50    3.80
  -2   7  11   44.60    3.70
  -2   6  11   68.99    4.80
  -2   6  11   70.89    4.70
  -2   6  11   71.39    5.60
  -2   5  11  184.18    7.70
  -2   5  11  190.68    8.20
  -2   4  11   -0.30    2.60
  -2   4  11    0.70    1.50
  -2   3  11   25.30    2.70
  -2   3  11   24.00    5.60
  -2   2  11   29.40    4.30
  -2   2  11   36.10    2.90
  -2   1  11   76.69    4.00
  -2   1  11   78.19    4.70
  -2   0  11   -0.10    1.80
  -2   0  11   -0.30    1.30
  -2  -1  11   81.69    4.20
  -2  -1  11   70.89    4.50
  -2  -2  11   32.90    3.30
  -2  -2  11   29.60    2.80
  -2  -2  11   29.50    3.90
  -2  -3  11   24.50    3.20
  -2  -3  11   19.40    3.30
  -2  -4  11    1.30    1.70
  -2  -4  11    2.60    1.70
  -2  -5  11  193.88    7.90
  -2  -5  11  183.08    7.80
   2   5 -11  194.58    9.00
  -2  -6  11   70.09    4.30
  -2  -6  11   72.39    4.50
   2   6 -11   69.69    4.90
  -2  -7  11   36.70    4.00
  -2  -7  11   41.50    3.20
   2   7 -11   41.70    4.00
  -2  -8  11   81.89    6.00
   2   8 -11   72.49    5.10
  -2  -9  11    7.00    1.80
   2   9 -11    9.20    2.80
  -2 -10  11   77.89    3.40
  -3  10  11   31.70    2.30
  -3  10  11   32.70    2.30
  -3   9  11   65.79    3.40
  -3   9  11   68.29    3.50
  -3   8  11   74.09    4.10
  -3   8  11   72.89    4.10
  -3   7  11   15.50    3.30
  -3   7  11   23.50    3.30
  -3   6  11  233.68    9.30
  -3   6  11  233.08    9.30
  -3   5  11   25.30    4.70
  -3   5  11   33.90    4.70
  -3   4  11  100.29    6.70
  -3   4  11  107.19    5.40
  -3   3  11  390.36   13.80
  -3   3  11  376.46   14.30
  -3   3  11  405.26   13.70
  -3   2  11  353.06   12.20
  -3   2  11  332.77   12.70
  -3   2  11  342.07   12.20
  -3   1  11  261.47    9.50
  -3   1  11  248.58    9.30
  -3   1  11  235.08    9.80
  -3   0  11   13.40    2.50
  -3   0  11   11.30    2.70
  -3   0  11   10.90    2.30
  -3  -1  11  267.17    9.80
  -3  -1  11  242.78    9.50
  -3  -1  11  250.17    9.50
  -3  -2  11  350.56   12.40
  -3  -2  11  348.57   12.40
  -3  -3  11  427.26   14.50
  -3  -3  11  406.36   14.40
  -3  -4  11  117.49    5.60
  -3  -4  11  117.19    5.60
   3   4 -11  115.39    5.90
  -3  -5  11   35.70    3.20
  -3  -5  11   38.90    3.70
   3   5 -11   41.70    3.70
  -3  -6  11  211.88    8.50
  -3  -6  11  217.58    8.70
   3   6 -11  216.58    9.30
  -3  -7  11   18.80    2.70
   3   7 -11   15.00    3.20
  -3  -8  11   69.79    4.00
   3   8 -11   68.29    4.50
  -3  -9  11   60.69    3.10
   3   9 -11   60.39    4.50
  -3 -10  11   30.30    1.90
  -4   9  11   84.99    3.70
  -4   9  11   72.39    4.00
  -4   8  11   58.79    3.80
  -4   8  11   63.19    3.70
  -4   7  11  105.49    7.50
  -4   7  11  124.19    6.70
  -4   6  11  101.09    5.60
  -4   6  11  103.29    6.00
  -4   6  11   94.79    6.20
  -4   5  11  240.68   10.70
  -4   5  11  237.78    9.90
  -4   5  11  244.78    9.80
  -4   4  11    4.00    2.40
  -4   4  11    3.50    2.50
  -4   3  11   33.30    3.70
  -4   3  11   30.00    4.40
  -4   3  11   35.70    4.40
  -4   2  11   24.70    3.40
  -4   2  11   21.20    3.40
  -4   2  11   22.70    3.80
  -4   1  11   44.90    3.70
  -4   1  11   40.70    4.00
  -4   1  11   50.09    3.70
  -4   0  11    2.20    1.60
  -4   0  11   -2.80    1.90
  -4   0  11    1.10    1.50
  -4  -1  11   55.09    3.70
  -4  -1  11   48.00    3.60
  -4  -2  11   25.30    3.20
  -4  -2  11   30.90    3.10
  -4  -3  11   34.80    3.30
  -4  -3  11   37.10    3.30
  -4  -4  11    0.90    1.50
  -4  -4  11    2.90    1.70
   4   4 -11    0.50    1.60
  -4  -5  11  241.48    9.30
  -4  -5  11  228.28    9.20
   4   5 -11  253.77   10.40
  -4  -6  11   93.69    4.90
  -4  -6  11   99.99    5.40
   4   6 -11   92.99    5.40
  -4  -7  11  127.39    5.60
   4   7 -11  114.19    6.10
  -4  -8  11   63.59    3.40
   4   8 -11   60.39    4.10
  -4  -9  11   78.39    3.60
   4   9 -11   83.39    4.60
  -4 -10  11    1.50    1.00
  -5   9  11    4.30    1.40
  -5   8  11    0.60    1.50
  -5   7  11   57.39    3.80
  -5   7  11   44.20    4.30
  -5   6  11   15.10    3.80
  -5   6  11    6.90    2.20
  -5   5  11   -0.40    2.60
  -5   5  11    2.60    2.20
  -5   5  11    3.00    2.20
  -5   4  11  227.38    9.00
  -5   4  11  220.88    9.10
  -5   3  11  311.67   11.30
  -5   3  11  298.57   11.40
  -5   2  11   25.60    3.40
  -5   1  11  595.04   20.00
  -5   1  11  606.74   20.00
  -5   0  11  206.58    8.10
  -5   0  11  199.88    8.10
  -5  -1  11  588.44   19.60
  -5  -1  11  583.44   19.60
  -5  -2  11   27.50    3.30
   5   2 -11   21.40    3.10
  -5  -3  11  304.17   11.30
  -5  -3  11  316.87   11.30
   5   3 -11  302.47   11.90
  -5  -4  11  215.48    8.70
  -5  -4  11  224.28    8.90
   5   4 -11  232.48    9.70
  -5  -5  11    3.50    2.00
  -5  -5  11    1.20    1.50
   5   5 -11   -0.90    1.70
  -5  -6  11   11.10    2.40
   5   6 -11    6.40    1.80
  -5  -7  11   48.70    3.50
   5   7 -11   53.49    3.90
  -5  -8  11    0.30    1.10
   5   8 -11    0.80    1.60
  -5  -9  11    4.20    1.50
  -6   8  11    1.10    2.20
  -6   7  11  141.19    6.00
  -6   7  11  145.39    6.10
  -6   6  11   10.30    2.30
  -6   6  11    6.90    2.10
  -6   6  11   10.90    3.10
  -6   5  11  185.88    8.80
  -6   5  11  196.38    8.10
  -6   5  11  190.38    7.80
  -6   4  11  105.29    5.30
  -6   4  11   96.99    5.30
  -6   3  11    5.10    1.90
  -6   3  11    9.00    2.90
  -6   2  11    5.30    1.70
  -6   2  11    2.70    1.70
  -6   1  11    3.90    1.60
  -6   1  11    4.30    1.70
  -6   0  11   -2.00    1.60
  -6   0  11   -0.20    1.60
   6   0 -11   -2.10    2.10
  -6  -1  11    4.00    1.60
  -6  -1  11    2.50    1.50
   6   1 -11    1.70    2.10
  -6  -2  11    1.10    1.50
  -6  -2  11    1.20    1.70
   6   2 -11    1.30    1.80
  -6  -3  11    3.30    1.70
  -6  -3  11    3.50    1.40
   6   3 -11    5.60    2.10
  -6  -4  11   97.29    5.00
  -6  -4  11   99.79    5.20
   6   4 -11  106.79    5.80
  -6  -5  11  188.58    7.60
  -6  -5  11  185.78    7.40
   6   5 -11  161.68    8.20
  -6  -6  11    8.10    2.50
   6   6 -11    5.90    1.70
  -6  -7  11  128.69    5.40
   6   7 -11  133.19    6.10
  -6  -8  11   -1.90    1.00
   6   8 -11   -2.10    1.60
  -6  -9  11   32.00    2.20
  -7   7  11   28.90    2.90
  -7   6  11  411.86   14.10
  -7   6  11  412.06   14.00
  -7   6  11  421.26   14.30
  -7   5  11   74.99    4.30
  -7   4  11   92.99    5.00
  -7   4  11   93.99    4.90
  -7   3  11  220.68    8.80
  -7   3  11  219.68    8.90
  -7   2  11    3.60    1.60
  -7   2  11    3.40    1.60
  -7   1  11   -0.80    1.50
  -7   1  11    0.50    1.50
  -7   0  11   76.69    4.40
  -7   0  11   77.49    4.40
  -7  -1  11    0.80    1.40
  -7  -1  11    1.30    1.60
   7   1 -11    1.70    2.60
  -7  -2  11    1.50    1.60
  -7  -2  11    3.10    1.80
   7   2 -11    4.90    2.30
  -7  -3  11  217.98    8.50
  -7  -3  11  216.48    8.40
   7   3 -11  191.08    8.70
  -7  -4  11   95.29    5.10
  -7  -4  11   95.69    6.00
   7   4 -11   92.09    5.40
  -7  -5  11   80.79    4.50
   7   5 -11   67.89    4.90
  -7  -6  11  405.16   14.70
   7   6 -11  408.16   14.60
  -7  -7  11   31.60    2.30
   7   7 -11   24.40    2.90
  -7  -8  11   82.09    3.50
  -8   7  11  139.49    5.30
  -8   6  11   40.40    3.00
  -8   6  11   37.60    2.70
  -8   5  11   16.50    2.50
  -8   5  11   21.50    2.60
  -8   4  11    3.90    1.40
  -8   4  11   10.10    2.40
  -8   3  11   65.89    4.00
  -8   3  11   65.89    3.90
  -8   2  11   58.99    4.50
  -8   2  11   66.79    4.10
  -8   1  11   49.10    3.70
  -8   1  11   53.19    3.70
  -8   0  11   -1.90    1.40
  -8   0  11    1.90    1.50
  -8  -1  11   46.30    3.50
  -8  -1  11   55.69    3.80
  -8  -2  11   59.59    4.00
  -8  -2  11   59.59    3.80
   8   2 -11   55.39    5.70
  -8  -3  11   59.99    3.80
  -8  -3  11   56.99    4.00
   8   3 -11   55.19    4.60
  -8  -4  11    5.70    1.60
  -8  -4  11    3.10    2.00
   8   4 -11    2.60    2.20
  -8  -5  11   16.60    2.30
   8   5 -11   21.40    3.20
  -8  -6  11   34.40    2.40
   8   6 -11   32.00    3.20
  -8  -7  11  135.19    5.10
  -9   6  11   29.60    2.10
  -9   6  11   27.10    2.60
  -9   5  11  146.09    5.70
  -9   5  11  146.89    6.20
  -9   4  11   70.39    3.60
  -9   4  11   70.59    4.60
  -9   3  11  160.18    6.50
  -9   3  11  163.18    6.70
  -9   2  11    4.20    1.40
  -9   2  11    0.90    1.20
  -9   0  11  488.05   16.70
  -9   0  11  465.15   17.50
  -9  -1  11  229.08   10.80
  -9  -2  11    4.20    1.40
  -9  -2  11    0.50    1.40
  -9  -3  11  163.28    6.50
  -9  -3  11  155.78    6.40
  -9  -4  11   64.49    3.40
  -9  -5  11  143.29    5.60
   9   5 -11  147.69    7.80
  -9  -6  11   28.20    2.20
 -10   5  11  124.59    4.60
 -10   5  11  121.59    4.70
 -10   4  11   24.30    2.00
 -10   4  11   27.80    2.00
 -10   3  11   19.60    2.20
 -10   3  11   16.10    1.90
 -10   2  11   33.90    2.50
 -10   2  11   29.40    2.50
 -10   1  11    2.20    1.10
 -10   1  11    1.50    1.20
 -10   0  11   -1.00    1.20
 -10   0  11   -1.10    1.10
 -10  -1  11    8.90    2.00
 -10  -1  11    4.30    1.20
 -10  -2  11   31.80    2.60
 -10  -2  11   33.90    2.50
 -10  -3  11   14.30    3.30
 -10  -3  11   19.40    2.00
 -10  -4  11   19.70    2.00
 -10  -5  11  114.59    4.40
 -11   3  11   65.59    2.90
 -11   2  11   10.00    1.50
 -11   2  11    8.60    1.70
 -11   1  11   24.20    1.80
 -11   1  11   18.40    1.80
 -11   0  11  253.87    8.60
 -11   0  11  248.08    8.70
 -11  -1  11   22.00    2.10
 -11  -1  11   24.30    2.00
 -11  -2  11    7.50    1.80
 -11  -3  11   63.29    3.00
 -11  -2 -12   52.79    3.10
 -11  -1 -12    2.70    1.20
 -11   0 -12   -0.80    1.20
 -11   1 -12    2.40    1.10
 -10  -4 -12   -0.10    1.20
 -10  -4 -12    0.10    1.20
 -10  -3 -12   59.99    3.20
 -10  -3 -12   66.59    3.20
 -10  -2 -12   42.90    3.00
 -10  -2 -12   36.10    4.10
 -10  -1 -12  129.99    5.60
 -10  -1 -12  130.09    5.70
 -10   0 -12  164.68    6.60
 -10   1 -12  139.39    5.90
 -10   2 -12   47.80    3.50
  10  -3  12   67.59    3.60
 -10   3 -12   73.59    3.90
  10  -4  12    1.00    1.30
 -10   4 -12   -2.00    1.30
  10  -5  12  122.59    4.70
 -10   5 -12  133.29    4.90
  -9  -6 -12    0.90    1.20
  -9  -6 -12   -0.50    1.10
  -9  -5 -12   31.80    2.30
  -9  -4 -12   18.70    2.20
  -9  -4 -12   21.30    2.30
  -9  -3 -12  283.17    9.80
  -9  -3 -12  276.97   10.20
  -9  -2 -12    0.40    1.20
  -9  -2 -12   -0.20    1.50
  -9  -1 -12  110.39    5.20
  -9  -1 -12  103.99    5.00
  -9   0 -12    2.00    1.20
  -9   0 -12    3.10    2.10
  -9   1 -12  105.49    5.30
   9  -2  12    0.50    1.80
  -9   2 -12    0.80    1.30
   9  -3  12  287.57   10.10
  -9   3 -12  279.97   10.60
   9  -4  12   20.20    2.20
  -9   4 -12   17.20    2.40
   9  -5  12   38.20    2.40
  -9   5 -12   30.70    3.10
   9  -6  12   -0.50    0.90
  -9   6 -12    4.80    1.70
  -8  -7 -12   -0.50    1.10
   8   6  12  103.99    5.10
  -8  -6 -12  102.89    4.30
   8   5  12   17.40    3.30
  -8  -5 -12   19.70    2.30
   8   4  12  137.49    8.00
  -8  -4 -12  155.68    6.10
   8   3  12   52.99    5.10
  -8  -3 -12   56.79    3.80
  -8  -1 -12   12.80    2.60
  -8  -1 -12   11.80    2.20
  -8   0 -12  189.28    8.70
  -8   0 -12  189.08    8.60
  -8   1 -12   14.80    2.80
  -8   2 -12  124.79    6.30
   8  -3  12   54.49    3.70
   8  -4  12  162.78    6.70
  -8   4 -12  155.68    7.10
   8  -5  12   24.10    2.80
  -8   5 -12   23.40    2.70
   8  -6  12  103.59    4.50
  -8   6 -12  106.09    4.90
   8  -7  12    2.30    0.90
  -8   7 -12    5.40    1.80
  -7  -8 -12   21.60    1.90
   7   7  12    1.30    1.50
  -7  -7 -12    2.20    1.10
   7   6  12   35.60    2.90
  -7  -6 -12   31.20    2.60
   7   5  12   59.29    3.70
  -7  -5 -12   63.59    3.70
   7   4  12   85.49    4.80
  -7  -4 -12   98.99    5.00
   7   3  12   28.50    3.40
  -7  -3 -12   26.10    3.40
   7   2  12    2.90    2.20
  -7  -2 -12   12.60    3.60
  -7  -1 -12  177.48    7.70
  -7   0 -12    2.50    1.50
   7  -1  12  196.98    8.40
  -7   1 -12  206.48   10.10
   7  -2  12    4.20    1.80
  -7   2 -12    6.70    1.80
   7  -3  12   30.10    3.30
  -7   3 -12   30.70    4.00
   7  -4  12   95.79    5.00
  -7   4 -12   95.29    5.60
   7  -5  12   68.69    4.00
  -7   5 -12   68.09    4.60
   7  -6  12   36.40    2.80
  -7   6 -12   38.40    3.30
   7  -7  12    1.10    1.00
  -7   7 -12    0.80    1.40
   7  -8  12   23.70    1.90
  -7   8 -12   22.30    2.50
   6   8  12   17.80    1.90
   6   8  12   21.80    2.50
  -6  -8 -12   17.00    2.80
   6   7  12   56.09    3.40
   6   7  12   53.49    3.50
  -6  -7 -12   57.29    3.20
   6   6  12   41.90    3.20
   6   6  12   39.80    3.60
  -6  -6 -12   44.70    3.20
   6   5  12  623.14   20.30
   6   5  12  546.75   20.30
  -6  -5 -12  627.44   20.00
   6   4  12  153.88    6.90
   6   4  12  143.49    6.70
  -6  -4 -12  159.78    6.70
   6   3  12   64.89    4.20
   6   3  12   58.39    4.50
  -6  -3 -12   69.29    4.50
   6   2  12   96.69    5.20
  -6  -2 -12   82.89    5.50
   6   1  12  147.69    6.90
   6   0  12  275.37   10.80
   6  -1  12  140.39    6.80
  -6   1 -12  137.19    6.70
   6  -2  12   83.09    5.00
  -6   2 -12   85.59    5.30
   6  -3  12   58.09    4.20
  -6   3 -12   63.99    4.60
   6  -4  12  150.88    6.80
  -6   4 -12  150.98    7.40
   6  -5  12  633.84   21.60
  -6   5 -12  645.04   22.20
   6  -6  12   46.20    3.40
  -6   6 -12   43.70    3.90
   6  -7  12   61.89    3.50
  -6   7 -12   57.09    3.80
   6  -8  12   18.90    2.10
  -6   8 -12   22.90    2.80
   5   9  12   60.99    2.90
  -5  -9 -12   69.69    3.10
   5   8  12   -1.00    0.90
   5   8  12   -0.50    1.30
   5   7  12   48.50    3.10
   5   7  12   45.80    3.70
   5   6  12   20.30    2.90
   5   6  12   17.30    2.60
   5   5  12   15.60    2.70
   5   5  12   14.80    2.60
   5   4  12  652.63   22.10
   5   3  12   14.50    2.70
   5   3  12   11.60    2.80
  -5  -3 -12    6.70    2.20
   5   2  12   28.50    3.40
   5   2  12   34.20    3.20
   5   1  12    3.60    1.70
   5   0  12    2.00    2.00
   5   0  12    3.60    3.00
   5  -1  12    0.70    2.80
   5  -1  12    3.40    2.20
   5  -2  12   32.90    3.70
  -5   2 -12   34.50    3.90
   5  -3  12   12.70    2.90
  -5   3 -12   11.00    3.60
   5  -4  12  604.14   20.80
  -5   4 -12  615.94   21.30
   5  -5  12   21.90    3.00
  -5   5 -12   18.90    3.80
   5  -6  12   20.20    4.10
   5  -6  12   21.70    3.00
  -5   6 -12   16.60    3.80
   5  -7  12   45.50    3.20
   5  -7  12   43.60    3.60
  -5   7 -12   46.90    3.90
   5  -8  12   -1.30    1.40
   5  -8  12    1.60    1.30
  -5   8 -12   -0.50    1.70
   5  -9  12   54.19    3.70
   5  -9  12   61.59    3.20
   4   9  12   17.60    3.70
   4   9  12   18.80    2.10
   4   8  12   38.60    3.50
   4   7  12    0.10    1.30
   4   6  12   13.30    2.70
   4   6  12   18.00    2.60
   4   5  12   27.00    3.10
   4   5  12   29.90    3.20
   4   4  12  176.18    7.70
   4   4  12  185.78    7.90
   4   3  12   13.60    2.50
   4   3  12   12.90    3.10
   4   2  12  546.65   18.80
   4   2  12  469.95   17.40
   4   1  12  476.25   16.80
   4   1  12  497.45   16.80
   4   0  12 1399.06   44.10
   4   0  12 1403.16   44.20
   4  -1  12  480.25   16.60
   4  -1  12  484.05   16.60
   4  -2  12  455.25   16.10
   4  -2  12  469.35   16.10
  -4   2 -12  456.95   16.50
   4  -3  12   15.70    3.00
  -4   3 -12    7.40    2.30
   4  -4  12  179.28    7.90
  -4   4 -12  187.58    8.60
   4  -5  12   34.40    3.30
   4  -5  12   29.70    4.50
  -4   5 -12   32.00    4.60
   4  -6  12   12.00    3.50
   4  -6  12   17.40    2.80
  -4   6 -12   25.60    4.30
   4  -7  12    0.60    1.60
   4  -7  12   -0.80    1.70
  -4   7 -12   -0.50    2.00
   4  -8  12   40.30    3.00
   4  -8  12   39.00    2.90
  -4   8 -12   45.30    4.20
   4  -9  12   17.40    2.00
   4  -9  12   16.60    2.50
   3  10  12   35.70    2.10
   3   9  12    4.10    1.00
   3   9  12    4.30    2.00
   3   8  12   45.00    3.00
   3   8  12   40.40    3.30
   3   7  12    0.40    1.40
   3   7  12    0.80    1.30
   3   7  12    2.10    1.40
   3   6  12    8.20    2.50
   3   6  12    9.70    1.80
   3   6  12   13.40    2.70
   3   5  12  123.29    6.20
   3   5  12  117.29    5.80
   3   5  12  122.09    6.00
   3   4  12  312.47   11.80
   3   4  12  316.47   11.80
   3   3  12   19.80    2.50
   3   3  12   24.60    3.20
   3   2  12  301.87   11.40
   3   2  12  314.87   11.50
   3   1  12   47.50    4.30
   3   1  12   52.99    3.50
   3   0  12   -0.90    1.40
   3   0  12    3.80    2.70
   3  -1  12   52.89    3.60
   3  -1  12   49.70    4.60
   3  -2  12  304.27   11.40
   3  -2  12  310.57   11.40
  -3   2 -12  298.37   11.90
   3  -3  12   22.10    3.10
   3  -3  12   16.10    3.80
  -3   3 -12   23.10    4.70
   3  -4  12  300.77   10.80
  -3   4 -12  249.28   12.90
   3  -5  12  109.49    6.10
   3  -5  12  116.59    6.40
  -3   5 -12  122.19    7.00
   3  -6  12    7.70    2.50
   3  -6  12    7.70    1.90
  -3   6 -12   19.60    4.90
   3  -7  12   -3.50    1.70
   3  -7  12   -0.10    1.60
  -3   7 -12   -1.90    3.30
   3  -8  12   38.30    3.10
   3  -8  12   41.10    2.90
   3  -9  12    4.40    1.20
   3  -9  12    5.80    1.70
   3 -10  12   34.30    2.10
   2  10  12   58.19    2.70
   2   9  12   15.70    2.00
   2   9  12   10.40    2.40
   2   8  12  133.89    5.50
   2   8  12  132.69    5.80
   2   8  12  129.19    6.00
   2   7  12   93.59    5.00
   2   7  12   98.49    5.00
   2   7  12   93.99    4.80
   2   6  12   57.19    3.90
   2   6  12   63.69    4.30
   2   6  12   59.19    3.90
   2   5  12  939.41   30.00
   2   5  12  938.31   30.70
   2   5  12  934.31   30.30
   2   4  12   46.70    5.00
   2   4  12   47.50    3.40
   2   3  12  295.07   11.00
   2   3  12  282.87   10.80
   2   2  12  118.89    6.00
   2   2  12  121.19    6.10
   2   1  12   47.10    4.80
   2   1  12   52.79    3.40
   2   0  12   99.39    6.20
   2   0  12  107.79    5.10
   2  -1  12   43.20    3.20
   2  -1  12   52.79    4.20
   2  -2  12  113.99    5.70
   2  -2  12  115.79    5.60
  -2   2 -12  111.09    7.30
   2  -3  12  291.07   10.80
   2  -3  12  296.67   10.90
  -2   3 -12  252.57   11.70
   2  -4  12   48.90    3.70
   2  -4  12   45.90    4.80
  -2   4 -12   58.19    6.70
   2  -5  12  968.20   31.00
   2  -5  12  937.91   30.70
  -2   5 -12  949.40   31.20
   2  -6  12   63.59    4.20
   2  -6  12   68.89    4.40
   2  -7  12  110.19    5.40
   2  -7  12   99.99    5.20
   2  -8  12  131.29    5.80
   2  -8  12  133.59    5.80
   2  -9  12   18.10    2.10
   2 -10  12   58.59    2.70
   1  10  12   28.00    1.90
   1   9  12   98.09    4.20
   1   9  12  100.79    5.30
   1   8  12   27.10    3.40
   1   8  12   20.30    2.50
   1   8  12   20.40    2.60
   1   7  12    0.40    1.50
   1   7  12    0.30    1.50
   1   7  12    0.10    1.40
   1   6  12   35.60    3.40
   1   6  12   29.70    2.90
   1   6  12   32.60    3.60
   1   5  12  136.99    6.20
   1   5  12  127.59    6.50
   1   5  12  132.69    6.30
   1   4  12    0.40    1.10
   1   4  12   -1.00    1.80
   1   3  12   10.70    3.70
   1   3  12   17.50    2.60
   1   2  12   43.20    3.10
   1   2  12   33.80    4.70
   1   1  12  643.54   21.50
   1   1  12  563.44   19.90
   1   0  12    1.50    2.40
   1   0  12    0.90    1.20
   1  -1  12  566.24   18.60
   1  -1  12  535.55   18.40
   1  -2  12   41.60    3.40
   1  -2  12   44.90    3.60
   1  -3  12   14.90    2.90
   1  -3  12   17.20    4.80
   1  -3  12   13.90    2.90
   1  -4  12    1.50    2.10
   1  -4  12   -0.20    1.70
   1  -5  12  136.99    6.30
   1  -5  12  135.09    6.30
  -1   5 -12  127.29    6.80
   1  -6  12   36.60    3.50
   1  -6  12   32.70    3.50
  -1   6 -12   36.40    5.00
   1  -7  12    0.30    1.50
   1  -7  12    2.60    1.70
   1  -8  12   21.80    3.00
   1  -8  12   22.10    2.50
   1  -9  12   97.69    4.30
   1 -10  12   27.80    1.80
   0  10  12  127.99    4.80
   0  10  12  122.89    4.60
   0   9  12   -0.30    1.20
   0   9  12    0.20    1.00
   0   8  12    0.00    2.40
   0   8  12    2.40    1.40
   0   8  12    1.30    1.20
   0   7  12    7.30    1.80
   0   7  12   14.50    3.20
   0   7  12   11.00    2.70
   0   6  12   85.89    4.80
   0   6  12   80.29    4.70
   0   6  12   77.99    4.50
   0   5  12  135.79    6.00
   0   5  12  112.99    6.70
   0   5  12  127.69    6.20
   0   4  12  167.78    7.10
   0   4  12  171.98    7.50
   0   3  12   10.70    2.20
   0   3  12    9.30    2.40
   0   2  12  636.44   22.70
   0   2  12  671.63   21.60
   0   1  12   36.20    4.70
   0   1  12   34.40    2.80
   0   0  12  292.87   11.00
   0   0  12  299.97   10.80
   0  -1  12   32.60    3.60
   0  -1  12   34.60    2.90
   0  -2  12  579.24   21.30
   0  -2  12  659.23   20.90
   0  -2  12  643.14   21.10
   0  -3  12   12.20    3.90
   0  -3  12   12.70    2.90
   0  -3  12   11.40    2.60
   0  -4  12  162.88    7.30
   0  -4  12  175.88    7.30
   0  -5  12  130.09    6.20
   0  -5  12  132.89    6.20
   0   5 -12  126.79    6.60
   0  -6  12   84.09    4.60
   0  -6  12   75.09    4.40
   0   6 -12   68.79    5.30
   0  -7  12    3.90    2.30
   0  -7  12    8.90    2.90
   0   7 -12   13.00    4.40
   0  -8  12    6.60    2.20
   0  -8  12    3.80    1.70
   0  -9  12    1.40    1.10
   0 -10  12  122.29    4.70
  -1  10  12   16.40    2.10
  -1  10  12   23.70    1.90
  -1   9  12    3.40    1.20
  -1   9  12    3.30    1.10
  -1   8  12  325.67   11.40
  -1   8  12  325.77   11.70
  -1   7  12   62.89    4.00
  -1   7  12   56.49    4.00
  -1   7  12   60.69    4.60
  -1   6  12   82.79    5.00
  -1   6  12   83.79    4.90
  -1   6  12   81.29    4.80
  -1   5  12   -0.90    3.40
  -1   5  12    3.80    2.00
  -1   5  12    9.70    2.70
  -1   4  12    5.90    1.60
  -1   4  12    4.80    2.30
  -1   3  12    8.00    2.20
  -1   2  12   41.90    4.80
  -1   2  12   47.30    3.30
  -1   1  12  275.67   10.10
  -1   1  12  264.27   10.10
  -1   0  12    0.40    1.20
  -1   0  12    0.60    1.90
  -1  -1  12  271.27   10.20
  -1  -1  12  268.57   10.00
  -1  -2  12   47.00    3.80
  -1  -2  12   36.70    4.50
  -1  -2  12   50.49    3.40
  -1  -3  12    4.50    2.10
  -1  -3  12    1.60    1.70
  -1  -4  12    5.40    1.90
  -1  -4  12    5.30    1.70
  -1  -5  12   -0.50    1.70
  -1  -5  12    3.80    1.70
   1   5 -12    0.50    2.00
  -1  -6  12   81.79    4.60
  -1  -6  12   83.19    4.80
   1   6 -12   91.29    5.50
  -1  -7  12   62.99    4.00
  -1  -7  12   60.89    3.80
   1   7 -12   58.69    4.70
  -1  -8  12  306.17   11.10
  -1  -8  12  313.17   11.90
   1   8 -12  298.87   11.70
  -1  -9  12    1.80    1.20
  -1 -10  12   20.60    1.60
  -2  10  12   57.79    2.90
  -2   9  12   33.40    2.60
  -2   9  12   30.30    2.50
  -2   8  12    8.90    2.50
  -2   8  12   10.00    2.70
  -2   7  12   39.10    3.50
  -2   7  12   41.10    3.80
  -2   6  12   30.40    3.70
  -2   6  12   28.90    4.70
  -2   6  12   30.40    4.30
  -2   5  12   91.99    5.80
  -2   5  12  107.09    5.40
  -2   4  12    2.30    1.70
  -2   3  12  347.47   12.30
  -2   3  12  335.17   12.60
  -2   2  12   20.30    3.90
  -2   2  12   26.80    2.70
  -2   1  12  585.24   19.70
  -2   1  12  559.94   18.90
  -2   0  12  134.39    7.40
  -2   0  12  140.99    6.20
  -2   0  12  136.89    6.10
  -2  -1  12  590.64   19.90
  -2  -1  12  609.94   19.60
  -2  -1  12  563.54   19.50
  -2  -2  12   29.80    3.70
  -2  -2  12   27.00    2.90
  -2  -2  12   27.70    3.00
  -2  -3  12  353.16   12.70
  -2  -3  12  355.36   12.60
  -2  -4  12    2.60    2.20
  -2  -5  12   90.99    5.00
  -2  -5  12   98.49    5.10
   2   5 -12   97.09    5.70
  -2  -6  12   31.10    3.50
  -2  -6  12   29.60    3.20
   2   6 -12   29.40    3.70
  -2  -7  12   40.60    3.20
  -2  -7  12   42.60    3.90
   2   7 -12   35.80    3.90
  -2  -8  12    7.00    2.10
   2   8 -12    4.70    2.30
  -2  -9  12   33.10    2.30
  -2 -10  12   56.99    2.60
  -3   9  12  115.39    5.90
  -3   8  12   -1.30    1.40
  -3   8  12    0.60    1.50
  -3   7  12  124.79    7.60
  -3   6  12    3.60    2.30
  -3   6  12    0.40    2.10
  -3   4  12  217.98    8.70
  -3   3  12   29.60    3.10
  -3   3  12   12.20    5.60
  -3   3  12   28.90    4.20
  -3   2  12   58.99    4.20
  -3   2  12   49.50    5.30
  -3   2  12   55.39    3.80
  -3   1  12  191.08    8.40
  -3   1  12  206.38    8.10
  -3   1  12  198.88    8.00
  -3   0  12    1.40    1.60
  -3   0  12   -0.40    1.50
  -3   0  12    2.10    2.20
  -3  -1  12  195.18    7.80
  -3  -1  12  193.48    7.80
  -3  -1  12  200.78    8.20
  -3  -2  12   63.29    4.10
  -3  -2  12   59.49    3.90
  -3  -3  12   27.50    3.20
  -3  -3  12   30.50    3.10
  -3  -4  12  212.48    8.70
  -3  -4  12  224.38    8.70
   3   4 -12  227.18    9.30
  -3  -5  12    0.10    1.70
  -3  -5  12    1.60    1.50
   3   5 -12    3.30    1.80
  -3  -6  12    0.50    1.80
  -3  -6  12    3.40    1.50
   3   6 -12    0.80    3.30
  -3  -7  12   95.79    6.90
  -3  -7  12  116.99    5.40
   3   7 -12  107.29    5.90
  -3  -8  12    0.20    1.40
   3   8 -12    0.00    1.90
  -3  -9  12  126.29    5.00
   3   9 -12  123.39    6.50
  -3 -10  12   10.20    1.50
  -4   9  12   -1.10    1.60
  -4   8  12   15.10    2.90
  -4   8  12   15.70    3.30
  -4   7  12   14.80    3.40
  -4   7  12   19.20    4.00
  -4   6  12   34.20    4.60
  -4   5  12  103.49    6.70
  -4   4  12   45.90    4.50
  -4   4  12   46.60    4.80
  -4   3  12    8.00    2.40
  -4   3  12    9.90    2.10
  -4   2  12  507.65   17.40
  -4   2  12  553.84   17.80
  -4   2  12  483.25   17.50
  -4   1  12  167.28    7.20
  -4   1  12  161.68    7.00
  -4   1  12  168.48    7.20
  -4   0  12  263.07   10.10
  -4   0  12  264.67   10.10
  -4   0  12  283.07   10.50
  -4  -1  12  161.48    6.90
  -4  -1  12  163.38    6.80
  -4  -2  12  522.55   17.50
  -4  -2  12  506.85   17.40
  -4  -3  12   12.10    2.80
  -4  -3  12   10.10    2.80
  -4  -4  12   54.49    3.70
  -4  -4  12   51.29    3.70
   4   4 -12   53.79    4.30
  -4  -5  12   97.59    5.00
  -4  -5  12  113.29    5.30
   4   5 -12  100.99    5.90
  -4  -6  12   35.20    3.70
  -4  -6  12   36.70    2.90
   4   6 -12   25.00    3.40
  -4  -7  12   18.80    3.80
   4   7 -12   19.90    3.00
  -4  -8  12   12.30    1.90
   4   8 -12   13.70    2.90
  -4  -9  12   -0.10    1.00
  -5   8  12    5.40    2.90
  -5   7  12  132.89    5.90
  -5   6  12    7.30    2.40
  -5   6  12    7.00    2.80
  -5   5  12    7.10    2.30
  -5   5  12   15.10    3.90
  -5   4  12  124.49    6.20
  -5   4  12  118.79    6.00
  -5   3  12    5.00    2.10
  -5   3  12    4.50    1.80
  -5   2  12  241.98    9.40
  -5   2  12  233.98    9.20
  -5   1  12    2.80    1.80
  -5   1  12    3.60    1.50
  -5   0  12    0.20    1.50
  -5   0  12   -1.90    1.70
  -5  -1  12    3.30    1.50
  -5  -2  12  226.08    8.90
  -5  -2  12  238.18    9.00
  -5  -3  12    4.10    1.60
  -5  -3  12    4.60    1.40
   5   3 -12    9.30    3.10
  -5  -4  12  115.79    5.50
  -5  -4  12  122.49    5.60
   5   4 -12  109.69    6.40
  -5  -5  12   12.40    2.60
  -5  -5  12    9.80    3.20
  -5  -6  12    5.90    2.80
  -5  -6  12    5.30    1.50
   5   6 -12    2.30    1.80
  -5  -7  12  130.89    5.60
   5   7 -12  130.99    6.70
  -5  -8  12    6.80    1.60
   5   8 -12   13.50    2.70
  -5  -9  12    4.80    1.50
  -6   7  12    7.90    2.20
  -6   6  12    6.10    1.80
  -6   5  12   42.40    3.60
  -6   5  12   37.20    3.70
  -6   4  12   33.50    3.60
  -6   4  12   37.70    3.60
  -6   3  12  633.44   21.10
  -6   3  12  617.14   20.80
  -6   2  12  259.67   10.10
  -6   2  12  272.47   10.30
  -6   1  12   66.59    4.20
  -6   1  12   73.59    4.40
  -6   0  12   66.19    4.50
  -6   0  12   65.89    4.10
  -6  -1  12   67.39    4.10
  -6  -1  12   63.09    4.10
   6   1 -12   68.59    4.80
  -6  -2  12  255.47   10.00
  -6  -2  12  259.47   10.00
   6   2 -12  276.37   10.90
  -6  -3  12  583.94   19.70
  -6  -3  12  587.94   19.60
   6   3 -12  578.74   20.40
  -6  -4  12   32.80    2.90
  -6  -4  12   30.30    3.50
   6   4 -12   38.30    3.60
  -6  -5  12   39.50    3.80
  -6  -5  12   33.00    2.90
   6   5 -12   33.80    4.20
  -6  -6  12    3.20    1.20
   6   6 -12    3.80    1.60
   6   7 -12    9.90    2.50
  -6  -8  12   18.50    2.00
   6   8 -12   20.50    2.80
  -7   7  12   52.29    3.60
  -7   6  12   17.50    2.60
  -7   6  12   12.10    3.30
  -7   5  12   82.79    4.30
  -7   5  12   76.89    4.30
  -7   4  12   -2.30    1.50
  -7   4  12   -0.20    1.60
  -7   3  12   69.99    4.20
  -7   3  12   71.29    4.10
  -7   2  12   18.20    3.00
  -7   2  12   11.60    2.90
  -7   1  12   11.60    2.70
  -7   1  12   10.40    2.70
  -7   0  12   -0.10    1.70
  -7   0  12    0.00    2.20
  -7  -1  12    5.60    1.60
  -7  -1  12   10.10    2.50
   7   1 -12    9.00    2.70
  -7  -2  12   22.80    2.80
  -7  -2  12   17.00    3.00
   7   2 -12   15.30    3.80
  -7  -3  12   59.99    4.00
  -7  -3  12   61.29    3.80
   7   3 -12   63.49    4.50
  -7  -4  12   -2.40    1.80
  -7  -4  12    1.00    1.30
   7   4 -12    1.20    1.90
  -7  -5  12   65.59    4.90
  -7  -5  12   71.89    4.00
   7   5 -12   75.39    4.50
  -7  -6  12    9.60    2.00
   7   6 -12   18.40    4.60
  -7  -7  12   61.89    3.00
   7   7 -12   55.19    3.50
  -7  -8  12   79.39    3.30
  -8   6  12    7.30    1.80
  -8   6  12    6.70    2.20
  -8   5  12   45.10    3.00
  -8   5  12   48.60    3.00
  -8   4  12   82.39    4.20
  -8   4  12   80.19    4.10
  -8   3  12  111.29    5.50
  -8   3  12  103.99    5.20
  -8   2  12   88.69    4.70
  -8   2  12   86.69    4.70
  -8   1  12   -2.70    1.50
  -8   1  12   -0.60    1.40
  -8   0  12  353.56   12.70
  -8   0  12  353.06   12.60
  -8  -1  12    0.40    1.30
  -8  -1  12    0.60    1.50
  -8  -2  12   85.99    4.60
  -8  -2  12   82.99    4.60
   8   2 -12   75.09    6.40
  -8  -3  12  113.79    5.30
   8   3 -12  113.49    6.10
  -8  -4  12   77.79    4.00
  -8  -4  12   75.69    4.30
   8   4 -12   78.09    5.00
  -8  -5  12   48.40    2.90
   8   5 -12   49.60    3.90
  -8  -6  12    4.90    1.10
   8   6 -12    4.00    2.00
  -8  -7  12   18.30    1.80
  -9   6  12    2.50    1.20
  -9   5  12    7.30    1.80
  -9   4  12   28.50    2.40
  -9   4  12   26.00    2.30
  -9   3  12   40.50    2.90
  -9   3  12   43.30    2.80
  -9   2  12   25.50    2.50
  -9   2  12   24.40    2.40
  -9   1  12   -0.20    1.20
  -9   0  12   -0.20    1.20
  -9   0  12   -2.10    1.30
  -9  -1  12    0.60    1.30
  -9  -1  12    2.00    1.30
  -9  -2  12   25.20    2.40
  -9  -2  12   23.90    2.60
  -9  -3  12   34.80    3.10
  -9  -3  12   40.90    2.70
  -9  -4  12   26.20    2.10
  -9  -5  12    4.30    1.00
  -9  -6  12    2.30    1.10
 -10   5  12   35.40    2.20
 -10   4  12    0.40    1.00
 -10   4  12    0.40    0.90
 -10   3  12   52.49    2.70
 -10   3  12   52.79    2.80
 -10   2  12   33.00    2.50
 -10   2  12   37.20    2.70
 -10   1  12   49.80    3.40
 -10   1  12   48.90    2.80
 -10   0  12   39.00    2.60
 -10   0  12   44.90    2.70
 -10  -1  12   61.39    4.00
 -10  -1  12   44.70    2.80
 -10  -2  12   33.70    2.40
 -10  -2  12   34.90    2.50
 -10  -3  12   50.69    2.70
 -10  -4  12    0.70    1.00
 -11   3  12   14.10    1.60
 -11   2  12   -1.00    0.80
 -11   2  12    1.10    0.90
 -11   1  12   21.00    1.70
 -11   1  12   19.80    1.70
 -11   0  12   -0.90    0.90
 -11   0  12   -0.70    0.90
 -11  -1  12   21.30    1.80
 -11  -1  12   21.70    2.00
 -11  -2  12   -0.60    1.00
 -11  -1 -13  221.98    8.00
 -11   0 -13    9.80    2.10
 -11   1 -13  227.48    7.80
 -10  -4 -13   11.50    2.20
 -10  -3 -13  107.49    4.40
 -10  -2 -13    7.00    1.90
 -10  -1 -13  146.09    6.10
 -10   0 -13   -0.40    1.10
 -10   1 -13  139.19    5.70
 -10   2 -13    6.90    1.90
 -10   3 -13  125.39    6.80
 -10   4 -13   11.60    1.80
  -9  -5 -13   13.10    2.70
  -9  -5 -13   13.10    1.90
  -9  -4 -13  110.79    4.60
  -9  -4 -13  106.29    4.60
  -9  -3 -13   16.60    2.40
  -9  -2 -13   90.49    4.40
  -9  -2 -13   84.59    4.70
  -9  -1 -13  323.07   11.70
  -9   0 -13   34.60    2.90
  -9   1 -13  304.37   11.50
   9  -2  13   95.29    4.70
  -9   2 -13  100.79    4.90
   9  -3  13   22.60    2.60
  -9   3 -13   20.20    2.40
   9  -4  13  109.69    4.60
  -9   4 -13  111.79    5.00
   9  -5  13   18.10    1.80
  -8  -6 -13    7.40    2.20
   8   5  13   27.60    3.80
  -8  -5 -13   37.10    2.70
   8   4  13  107.79    5.80
  -8  -4 -13  109.99    4.90
  -8  -3 -13   65.69    3.90
  -8  -2 -13  242.88    9.30
  -8  -1 -13  131.19    7.70
  -8   0 -13   -0.20    1.40
   8  -1  13  126.09    6.60
  -8   1 -13  126.69    7.00
   8  -2  13  269.37    9.80
  -8   2 -13  256.67   10.50
   8  -3  13   69.89    3.90
  -8   3 -13   73.99    4.40
   8  -4  13  116.99    5.00
  -8   4 -13  106.59    5.40
   8  -5  13   29.90    3.00
  -8   5 -13   38.50    2.90
   8  -6  13    2.70    1.00
  -8   6 -13    1.60    1.20
   8  -7  13  225.08    7.80
  -8   7 -13  242.28    8.70
  -7  -7 -13   36.30    2.50
   7   6  13   14.90    2.70
  -7  -6 -13   17.10    2.30
   7   5  13  138.29    6.20
  -7  -5 -13  143.99    5.80
   7   4  13   33.80    3.40
  -7  -4 -13   34.80    3.30
   7   3  13  176.28    7.50
   7   2  13    8.90    2.30
  -7  -2 -13    5.30    2.60
  -7   0 -13  737.53   24.80
   7  -1  13  148.59    7.00
  -7   1 -13  158.78    7.20
   7  -2  13    2.00    1.80
  -7   2 -13    2.30    1.50
   7  -3  13  178.58    7.70
  -7   3 -13  205.78    8.70
   7  -4  13   39.10    3.10
  -7   4 -13   40.00    3.90
  -7   5 -13  153.58    6.80
   7  -6  13   16.20    2.90
  -7   6 -13   10.90    2.50
   7  -7  13   41.30    2.40
  -7   7 -13   41.10    2.80
  -6  -8 -13   50.19    2.80
   6   7  13    7.80    2.40
   6   7  13    5.80    1.80
  -6  -7 -13    2.80    1.20
   6   6  13    8.80    2.30
   6   6  13    6.40    2.00
  -6  -6 -13    7.00    1.50
   6   5  13   26.00    2.80
  -6  -5 -13   26.00    3.20
   6   4  13   28.80    3.10
   6   4  13   35.20    3.20
  -6  -4 -13   37.60    3.70
   6   3  13  160.58    7.10
  -6  -3 -13  164.68    7.30
   6   2  13   37.50    3.80
   6   1  13  334.47   12.80
   6  -1  13  355.66   13.00
  -6   1 -13  351.26   13.80
   6  -2  13   49.80    3.80
  -6   2 -13   43.70    4.00
   6  -3  13  176.68    7.50
  -6   3 -13  174.18    8.10
   6  -4  13   30.50    3.10
  -6   4 -13   34.00    3.70
  -6   5 -13   31.50    3.80
   6  -6  13    5.10    1.30
  -6   6 -13    9.20    3.10
   6  -7  13    8.40    1.90
  -6   7 -13    4.50    1.50
   6  -8  13   51.19    2.60
   5   8  13  180.48    7.00
   5   8  13  178.78    6.70
   5   7  13   36.90    2.60
   5   6  13   58.99    4.00
   5   5  13    8.70    2.90
   5   5  13    9.30    2.20
   5   4  13  400.06   14.10
   5   4  13  381.36   14.20
  -5  -4 -13  385.56   13.70
   5   3  13    2.80    1.50
   5   3  13    2.20    1.70
  -5  -3 -13    5.70    3.30
   5   2  13   63.89    4.30
   5   1  13    5.20    1.80
   5   0  13  461.15   15.80
   5   0  13  436.76   15.90
   5  -1  13    1.20    2.30
   5  -1  13    1.70    2.30
  -5   1 -13    9.90    3.10
   5  -2  13   49.50    4.10
  -5   2 -13   49.90    4.40
   5  -3  13    1.70    1.70
  -5   3 -13    0.90    1.80
   5  -4  13  381.76   14.10
  -5   4 -13  398.76   14.60
   5  -5  13    5.10    1.50
  -5   5 -13    3.20    2.00
   5  -6  13   54.09    3.90
  -5   6 -13   62.59    4.60
   5  -7  13   38.90    3.50
   5  -7  13   35.40    2.70
  -5   7 -13   39.60    3.60
   5  -8  13  180.78    6.60
   5  -8  13  169.58    6.70
  -5   8 -13  186.58    9.00
   4   9  13    2.40    0.80
  -4  -9 -13    2.60    1.30
   4   8  13    9.20    1.90
   4   8  13   12.20    2.40
   4   7  13    2.30    1.40
   4   7  13    2.80    1.20
   4   6  13    0.00    1.40
   4   5  13   28.70    3.90
   4   5  13   33.20    3.30
   4   4  13  427.96   15.20
   4   3  13  473.45   16.70
   4   3  13  476.55   16.70
   4   2  13  225.38    9.10
   4   2  13  230.48    9.20
   4   1  13  274.67   10.50
   4   0  13   -3.10    2.70
   4   0  13    2.00    1.70
   4  -1  13  262.47   10.10
   4  -1  13  260.37   12.90
   4  -2  13  217.48    9.00
   4  -2  13  207.58    8.70
  -4   2 -13  217.38    9.20
   4  -3  13  454.45   15.90
  -4   3 -13  445.26   16.30
  -4   4 -13  432.26   15.90
   4  -5  13   33.80    3.40
  -4   5 -13   36.70    4.60
   4  -6  13    1.00    1.50
   4  -6  13    2.80    2.20
  -4   6 -13    4.10    2.50
   4  -7  13    1.20    1.60
   4  -7  13    2.00    1.40
  -4   7 -13    7.10    2.30
   4  -8  13    6.70    1.40
   4  -8  13    7.70    2.10
   4  -9  13    2.40    2.30
   4  -9  13    5.60    1.40
   3   9  13  107.49    4.40
   3   8  13    2.00    1.60
   3   8  13    1.50    1.00
   3   7  13  106.99    5.60
   3   7  13  105.09    5.30
   3   6  13    0.60    1.20
   3   6  13    1.40    1.40
   3   5  13  477.25   16.70
   3   4  13   10.80    2.80
   3   4  13    8.20    2.50
   3   3  13   99.59    5.10
   3   3  13   97.39    5.30
   3   2  13   90.99    5.20
   3   2  13   86.79    4.80
   3   1  13   28.10    3.70
   3   1  13   31.30    3.00
   3   0  13 1113.39   35.20
   3   0  13 1085.39   35.10
   3  -1  13   29.30    3.10
   3  -1  13   22.80    3.70
   3  -2  13   82.09    5.80
   3  -2  13   86.29    5.00
  -3   2 -13   74.09    5.80
   3  -3  13   97.39    5.70
   3  -3  13   96.49    5.20
   3  -4  13   11.60    2.80
  -3   4 -13    6.40    2.60
   3  -5  13  498.25   17.30
   3  -5  13  495.75   16.90
  -3   5 -13  488.75   17.70
   3  -6  13    0.90    1.80
   3  -6  13    2.30    1.40
  -3   6 -13    0.00    3.00
   3  -7  13  110.49    5.10
   3  -7  13  115.79    5.50
   3  -8  13   -0.10    1.30
   3  -8  13    2.20    1.30
   3  -9  13   94.09    4.50
   3  -9  13  107.69    4.10
   2   9  13    4.20    1.00
   2   8  13   38.50    3.30
   2   8  13   39.30    2.90
   2   7  13    3.50    1.50
   2   7  13    2.90    1.30
   2   7  13    4.30    1.50
   2   6  13   53.49    3.80
   2   6  13   55.39    3.90
   2   6  13   54.09    4.00
   2   5  13    3.00    1.60
   2   5  13    3.60    2.40
   2   5  13    6.40    2.30
   2   4  13  214.08    8.70
   2   4  13  206.48    8.60
   2   3  13   68.19    5.60
   2   3  13   88.89    4.70
   2   2  13   89.89    5.20
   2   2  13   90.19    4.80
   2   1  13    8.20    3.10
   2   1  13    7.60    2.20
   2   1  13    9.10    2.20
   2   0  13   -0.40    1.20
   2   0  13   -0.90    2.30
   2  -1  13    7.80    2.10
   2  -1  13    7.20    1.70
   2  -2  13   89.09    5.00
   2  -2  13   89.29    5.10
  -2   2 -13   80.89    6.80
   2  -3  13   95.19    5.20
   2  -3  13   84.89    4.80
   2  -4  13  197.98    8.10
   2  -4  13  191.28    8.30
   2  -5  13    5.80    2.00
   2  -5  13    5.40    1.70
   2  -6  13   63.99    4.20
   2  -6  13   57.59    4.00
   2  -7  13    1.40    2.10
   2  -7  13    3.90    1.80
   2  -8  13   44.50    2.90
   2  -8  13   38.70    3.10
   2  -9  13    5.30    1.80
   1  10  13    4.60    1.50
   1   9  13   37.70    2.70
   1   8  13  197.68    7.60
   1   8  13  188.48    7.80
   1   8  13  193.48    7.20
   1   7  13   29.90    3.20
   1   7  13   31.00    4.40
   1   7  13   40.40    3.10
   1   6  13    2.60    1.50
   1   6  13    1.00    2.00
   1   6  13    2.10    1.40
   1   5  13  229.28    9.20
   1   5  13  225.58    9.00
   1   4  13  528.35   17.90
   1   4  13  516.05   18.00
   1   3  13   15.40    2.70
   1   3  13   20.00    3.80
   1   2  13  214.48    8.50
   1   2  13  205.28    8.80
   1   1  13   -0.10    2.80
   1   1  13    5.60    1.50
   1   1  13    2.50    2.50
   1   0  13 1296.07   42.70
   1   0  13 1414.86   42.60
   1  -1  13    6.50    2.40
   1  -1  13    4.10    2.00
   1  -2  13  220.38    8.90
   1  -2  13  214.28    8.60
   1  -3  13   22.10    4.90
   1  -3  13   18.70    3.10
   1  -3  13   19.00    3.00
   1  -4  13  548.95   18.50
   1  -4  13  540.85   18.60
   1  -5  13  221.28    9.10
   1  -5  13  223.58    9.00
  -1   5 -13  237.88    9.80
   1  -6  13    5.00    1.60
   1  -6  13    2.20    1.50
  -1   6 -13    1.80    2.70
   1  -7  13   39.40    3.30
   1  -7  13   41.30    3.60
   1  -8  13  198.38    7.60
   1  -8  13  196.38    7.50
   1  -9  13   39.10    2.40
   1 -10  13    7.30    1.50
   0  10  13   61.59    2.80
   0   9  13    2.40    1.00
   0   8  13  141.29    5.80
   0   8  13  145.49    7.10
   0   8  13  143.29    6.00
   0   7  13    9.10    3.20
   0   7  13   16.40    2.80
   0   6  13    9.40    2.40
   0   6  13    5.10    1.60
   0   6  13    9.50    2.80
   0   5  13  251.57    9.90
   0   5  13  261.57   10.00
   0   4  13    1.50    1.90
   0   4  13    0.30    1.50
   0   3  13  202.48    8.90
   0   3  13  222.38    8.60
   0   2  13    2.10    1.20
   0   1  13    0.60    2.20
   0   1  13    3.00    1.20
   0   0  13    1.50    1.20
   0   0  13   -1.80    2.00
   0  -1  13    0.30    1.30
   0  -1  13   -0.80    1.80
   0  -2  13    1.30    1.70
   0  -2  13    1.80    1.60
   0  -2  13    2.30    3.10
   0  -3  13  213.98    8.90
   0  -3  13  218.68    8.70
   0  -4  13    1.90    1.90
   0  -4  13   -1.00    1.70
   0  -5  13  249.18    9.80
   0  -5  13  252.27    9.80
   0   5 -13  263.57   10.60
   0  -6  13   10.90    2.80
   0  -6  13    6.20    1.60
   0   6 -13    4.10    2.30
   0  -7  13    9.70    2.80
   0  -7  13   15.30    2.50
   0   7 -13   10.70    2.70
   0  -8  13  145.49    6.00
   0  -8  13  142.79    6.00
   0  -9  13   -0.20    1.10
   0 -10  13   62.79    2.70
  -1   9  13   27.20    2.50
  -1   9  13   22.90    2.20
  -1   8  13   56.19    3.50
  -1   8  13   58.99    3.50
  -1   7  13  166.88    6.80
  -1   7  13  150.28    7.20
  -1   7  13  148.09    6.70
  -1   6  13  202.88    8.70
  -1   6  13  207.58    8.50
  -1   6  13  216.38    8.40
  -1   5  13  458.85   16.20
  -1   5  13  479.45   16.40
  -1   4  13    4.60    2.70
  -1   4  13    5.40    1.60
  -1   3  13  106.29    5.20
  -1   2  13   17.20    4.10
  -1   2  13   20.50    2.60
  -1   1  13  194.18    8.00
  -1   1  13  200.58    8.00
  -1   0  13  635.14   21.10
  -1   0  13  643.94   21.40
  -1  -1  13  206.38    8.30
  -1  -1  13  190.78    9.50
  -1  -1  13  205.68    8.10
  -1  -2  13   23.00    2.90
  -1  -2  13   28.50    4.10
  -1  -2  13   15.40    2.90
  -1  -3  13  103.09    5.50
  -1  -3  13  104.49    5.10
  -1  -4  13    5.90    1.90
  -1  -4  13    3.00    1.60
  -1  -5  13  461.15   16.50
  -1  -5  13  468.15   16.50
   1   5 -13  513.45   17.60
  -1  -6  13  218.48    8.60
  -1  -6  13  220.88    8.60
   1   6 -13  209.08    9.30
  -1  -7  13  172.58    7.00
  -1  -7  13  161.08    6.70
   1   7 -13  145.79    7.40
  -1  -8  13   56.49    3.60
  -1  -8  13   59.89    4.20
   1   8 -13   63.69    5.00
  -1  -9  13   27.10    2.00
  -2   9  13    1.50    1.60
  -2   9  13    0.90    1.20
  -2   8  13    7.40    2.50
  -2   8  13    2.90    1.70
  -2   7  13   17.10    3.60
  -2   7  13   10.50    2.90
  -2   6  13   34.30    3.90
  -2   6  13   41.40    4.00
  -2   5  13   26.10    4.30
  -2   4  13   62.59    4.00
  -2   3  13    7.00    2.40
  -2   3  13    7.60    2.60
  -2   2  13   22.70    3.50
  -2   2  13   12.80    2.40
  -2   1  13  693.13   22.60
  -2   1  13  659.43   22.10
  -2   0  13    1.00    2.60
  -2   0  13    0.70    1.40
  -2   0  13   -3.00    1.50
  -2  -1  13  681.73   22.30
  -2  -1  13  657.53   22.20
  -2  -1  13  691.83   22.80
  -2  -2  13   13.70    2.50
  -2  -2  13   16.00    2.60
  -2  -2  13   13.90    2.90
  -2  -3  13    4.90    1.70
  -2  -3  13    8.50    2.40
  -2  -4  13   57.19    3.80
  -2  -4  13   56.59    3.90
  -2  -5  13   24.00    3.10
  -2  -5  13   19.40    2.90
   2   5 -13   18.70    4.00
  -2  -6  13   38.90    3.20
  -2  -6  13   32.70    3.00
   2   6 -13   30.00    3.70
  -2  -7  13   10.20    1.90
  -2  -7  13   10.60    2.50
   2   7 -13   10.10    3.40
  -2  -8  13    1.80    1.10
   2   8 -13    4.20    2.30
  -2  -9  13    1.00    0.90
  -3   9  13   39.60    3.70
  -3   8  13   36.30    3.40
  -3   8  13   41.30    3.30
  -3   7  13   20.70    3.40
  -3   7  13   14.10    3.50
  -3   6  13  284.87   11.20
  -3   4  13  226.58   10.10
  -3   4  13  248.48    9.60
  -3   3  13    3.80    2.20
  -3   3  13    1.80    1.80
  -3   2  13   76.29    5.90
  -3   2  13   76.89    4.70
  -3   2  13   80.69    4.60
  -3   1  13    1.60    1.60
  -3   1  13    3.80    2.30
  -3   1  13    3.60    1.70
  -3   0  13  395.56   14.50
  -3   0  13  377.26   13.30
  -3   0  13  368.66   13.50
  -3  -1  13    4.70    1.50
  -3  -1  13    3.20    1.90
  -3  -1  13    7.10    2.50
  -3  -2  13   77.89    4.60
  -3  -3  13    5.10    1.60
  -3  -3  13    2.30    1.80
  -3  -4  13  247.88    9.60
  -3  -4  13  234.58    9.50
   3   4 -13  270.97   10.60
  -3  -5  13   37.10    4.20
  -3  -5  13   30.40    3.20
   3   5 -13   30.60    3.50
  -3  -6  13  306.87   10.90
  -3  -6  13  298.07   11.00
   3   6 -13  293.87   12.40
  -3  -7  13   25.20    3.60
  -3  -7  13   17.80    2.30
   3   7 -13   16.40    3.20
  -3  -8  13   40.70    2.60
   3   8 -13   39.70    3.80
  -3  -9  13   38.00    2.20
  -4   4  13   56.69    4.60
  -4   4  13   51.09    5.40
  -4   3  13   36.60    4.40
  -4   3  13   40.40    3.80
  -4   3  13   27.10    4.70
  -4   2  13   12.10    3.10
  -4   2  13   16.70    3.40
  -4   2  13   18.80    2.70
  -4   1  13    3.90    1.70
  -4   1  13    3.90    1.60
  -4   0  13    0.50    1.60
  -4  -1  13   11.80    2.70
  -4  -1  13    7.00    2.00
  -4  -2  13   24.40    2.80
  -4  -2  13   19.10    2.90
  -4  -3  13   35.00    3.40
  -4  -3  13   37.50    3.20
  -4  -4  13   53.59    3.80
  -4  -4  13   58.49    3.80
   4   4 -13   56.69    4.50
  -4  -5  13   40.00    3.30
  -4  -5  13   45.70    3.50
   4   5 -13   40.80    6.10
  -4  -6  13   15.00    3.70
  -4  -6  13   18.40    2.50
   4   6 -13   15.50    3.00
  -4  -7  13   57.99    3.30
   4   7 -13   54.19    3.90
  -4  -8  13   79.59    3.80
   4   8 -13   78.79    4.50
  -4  -9  13    0.10    0.80
  -5   5  13    3.40    2.30
  -5   5  13    2.20    2.40
  -5   4  13    3.50    1.90
  -5   4  13    3.30    2.10
  -5   3  13   15.80    3.00
  -5   3  13   18.00    3.90
  -5   2  13  191.28    7.90
  -5   2  13  197.38    8.10
  -5   1  13 1013.80   32.20
  -5   1  13  991.60   32.10
  -5   0  13    6.40    1.70
  -5   0  13    4.90    1.60
  -5  -1  13  999.20   32.10
  -5  -1  13 1001.30   32.10
  -5  -2  13  178.08    7.50
  -5  -2  13  179.18    7.40
   5   2 -13  181.38    8.30
  -5  -3  13   18.20    2.80
  -5  -3  13   20.10    2.70
   5   3 -13   21.60    3.40
  -5  -4  13    1.80    1.40
  -5  -4  13    2.20    1.60
   5   4 -13    2.50    1.60
  -5  -5  13    2.00    1.30
  -5  -5  13    3.10    1.70
   5   5 -13   -1.00    1.70
  -5  -6  13   14.60    3.60
  -5  -6  13   16.10    2.30
   5   6 -13   14.90    3.20
  -5  -7  13   85.99    4.10
  -5  -8  13   55.59    3.10
   5   8 -13   58.09    3.60
  -5  -9  13   25.80    1.80
  -6   6  13   26.30    3.60
  -6   5  13    2.40    1.80
  -6   5  13    2.10    1.80
  -6   4  13  102.09    5.20
  -6   4  13  100.79    5.20
  -6   3  13    4.40    1.70
  -6   3  13    1.50    1.60
  -6   2  13   -2.20    1.80
  -6   2  13   -0.80    1.60
  -6   1  13    1.30    1.60
  -6   1  13    3.90    1.50
  -6   0  13   -1.10    1.50
  -6   0  13    0.90    1.50
  -6  -1  13    7.60    2.50
  -6  -1  13    4.30    1.80
   6   1 -13    6.10    2.30
  -6  -2  13   -1.30    1.60
  -6  -2  13    3.30    1.60
   6   2 -13    0.50    1.90
  -6  -3  13   -0.20    1.40
  -6  -3  13    2.30    1.60
   6   3 -13    0.70    1.90
  -6  -4  13   92.49    4.70
  -6  -4  13   99.39    5.00
   6   4 -13   95.29    5.30
  -6  -5  13    5.80    1.70
   6   5 -13    2.70    1.70
  -6  -6  13   23.50    2.70
   6   6 -13   19.40    3.00
  -6  -7  13    4.40    1.10
   6   7 -13    5.60    1.70
  -6  -8  13   36.20    2.10
  -7   6  13   53.09    3.50
  -7   5  13    7.40    1.50
  -7   5  13   10.30    2.70
  -7   4  13  113.99    5.30
  -7   4  13  105.99    5.00
  -7   3  13   40.00    3.30
  -7   3  13   40.60    3.40
  -7   2  13  133.19    6.00
  -7   2  13  134.19    6.10
  -7   1  13  135.39    6.20
  -7   1  13  139.99    6.20
  -7   0  13  160.78    6.80
  -7   0  13  153.88    6.80
  -7  -1  13  131.29    5.90
  -7  -1  13  135.49    6.00
   7   1 -13  129.09    6.80
  -7  -2  13  121.29    5.60
  -7  -2  13  137.69    6.70
   7   2 -13  115.69    6.30
  -7  -3  13   33.90    3.90
  -7  -3  13   37.20    3.30
   7   3 -13   32.40    3.70
  -7  -4  13  101.79    5.00
  -7  -4  13   96.99    4.80
   7   4 -13  107.99    5.50
  -7  -5  13    8.30    2.10
  -7  -5  13    8.70    2.00
   7   5 -13    8.50    3.00
  -7  -6  13   50.99    2.80
   7   6 -13   55.89    3.60
  -7  -7  13    5.30    1.70
   7   7 -13    5.40    2.50
  -8   6  13   18.50    2.60
  -8   5  13    1.50    1.20
  -8   5  13    1.90    1.30
  -8   4  13   25.90    2.40
  -8   4  13   29.40    2.50
  -8   3  13   11.20    2.30
  -8   3  13    7.00    2.20
  -8   2  13   12.80    2.40
  -8   2  13   16.40    3.30
  -8   1  13   19.60    3.10
  -8   0  13    1.80    1.60
  -8   0  13    0.90    1.60
  -8  -1  13   13.40    3.00
  -8  -1  13   19.00    3.80
  -8  -2  13   23.20    2.90
  -8  -2  13   19.80    2.70
  -8  -3  13    9.50    2.00
  -8  -3  13   10.40    2.50
  -8  -4  13   25.00    3.00
  -8  -4  13   28.20    2.40
   8   4 -13   35.90    4.20
  -8  -5  13   -0.90    1.00
   8   5 -13    0.90    2.10
  -8  -6  13   24.90    1.90
  -8  -7  13   38.60    2.60
  -9   5  13   35.30    2.30
  -9   5  13   31.10    2.40
  -9   4  13    2.70    1.10
  -9   4  13    0.60    1.00
  -9   3  13  211.78    7.90
  -9   3  13  214.88    8.10
  -9   2  13    0.70    1.10
  -9   2  13    1.40    1.10
  -9   1  13   32.50    2.60
  -9   1  13   34.50    2.60
  -9   0  13   65.49    3.60
  -9   0  13   62.99    3.60
  -9  -1  13   36.20    2.60
  -9  -1  13   31.80    2.60
  -9  -2  13    1.00    1.20
  -9  -2  13    2.00    1.10
  -9  -3  13  208.38    8.10
  -9  -3  13  207.68    7.50
  -9  -4  13    0.90    0.90
  -9  -5  13   33.40    2.10
 -10   4  13   13.90    1.70
 -10   4  13   12.70    1.70
 -10   3  13    1.60    1.00
 -10   3  13    2.20    1.10
 -10   2  13    8.30    2.50
 -10   2  13    8.60    1.70
 -10   1  13   14.60    1.70
 -10   1  13   13.10    1.70
 -10   0  13    1.70    1.00
 -10   0  13    0.70    1.30
 -10  -1  13   12.90    1.80
 -10  -1  13   16.20    1.80
 -10  -2  13   11.80    2.00
 -10  -2  13   10.10    1.60
 -10  -3  13    2.50    1.00
 -10  -4  13   17.80    1.70
 -11   1  13    0.00    0.80
 -11   1  13    1.70    0.90
 -11   0  13  170.58    5.90
 -11   0  13  164.68    5.80
 -11  -1  13    1.50    0.90
 -10  -3 -14    5.50    1.80
 -10  -2 -14   13.30    1.90
 -10  -1 -14  211.08    8.80
 -10   0 -14   11.10    1.70
 -10   1 -14  228.48    9.30
 -10   2 -14    9.90    1.90
 -10   3 -14   10.50    1.80
  -9  -5 -14  136.89    5.10
  -9  -4 -14   86.09    4.70
  -9  -3 -14   39.20    3.10
  -9  -2 -14    3.10    1.10
  -9  -1 -14   21.90    2.30
  -9   0 -14    1.80    1.10
  -9   1 -14   25.90    2.60
  -9   2 -14    4.30    2.00
   9  -3  14   42.50    3.00
  -9   3 -14   37.20    3.00
   9  -4  14  124.69    4.80
  -9   4 -14  123.89    5.40
   9  -5  14  145.59    5.30
  -9   5 -14  149.88    5.60
  -8  -2 -14   13.80    2.30
  -8  -1 -14  330.07   12.20
  -8   0 -14  354.16   13.00
  -8   1 -14  329.07   12.20
   8  -2  14   18.70    3.00
  -8   2 -14   20.60    2.80
   8  -3  14    1.50    1.40
  -8   3 -14    3.70    1.20
   8  -4  14  124.79    5.20
  -8   4 -14  126.69    5.60
   8  -5  14    0.50    1.00
  -8   5 -14   -1.00    1.10
   8  -6  14   45.50    2.30
  -8   6 -14   43.50    2.60
   7   6  14   -1.10    1.80
  -7  -6 -14    1.20    1.70
   7   5  14   11.30    2.90
  -7  -5 -14   11.00    3.10
   7   4  14   48.20    3.70
  -7  -4 -14   48.50    4.30
   7   3  14  348.07   12.60
   7   2  14    8.30    2.50
  -7   0 -14    0.00    1.40
   7  -1  14   92.99    5.80
  -7   1 -14  101.89    5.50
   7  -2  14   12.40    3.10
  -7   2 -14    5.40    2.00
   7  -3  14  362.26   12.80
  -7   3 -14  366.06   13.50
   7  -4  14   55.99    3.50
  -7   4 -14   53.79    3.80
   7  -5  14    8.90    2.00
  -7   5 -14   14.80    2.60
   7  -6  14    2.30    1.00
  -7   6 -14    3.00    1.30
   7  -7  14   36.70    2.10
  -7   7 -14   32.70    3.60
   6   7  14   34.70    3.00
  -6  -7 -14   37.00    3.00
   6   6  14  284.57   10.30
  -6  -6 -14  280.37    9.80
   6   5  14  201.58    8.40
  -6  -5 -14  213.98    8.00
   6   4  14   53.59    3.60
  -6  -4 -14   50.99    4.90
   6   3  14   60.29    4.20
   6   2  14  130.39    6.20
   6   1  14  351.06   12.80
   6   0  14  147.29    7.90
  -6   0 -14  163.28    7.40
   6  -1  14  375.06   13.30
  -6   1 -14  368.66   14.10
   6  -2  14  152.98    6.90
  -6   2 -14  151.98    7.50
   6  -3  14   81.19    4.60
  -6   3 -14   77.09    5.20
   6  -4  14   54.29    5.10
   6  -5  14  203.78    8.10
  -6   5 -14  213.58    8.60
   6  -6  14  333.27   12.70
  -6   6 -14  303.37   11.40
   6  -7  14   39.40    2.40
  -6   7 -14   40.90    3.20
   6  -8  14    2.50    1.00
   5   8  14   19.30    2.70
  -5  -8 -14   23.30    3.30
   5   7  14  131.09    5.70
   5   7  14  127.69    5.60
  -5  -7 -14  132.19    5.40
   5   6  14   20.40    2.50
   5   6  14   14.50    2.20
  -5  -6 -14   16.90    3.10
   5   5  14   25.60    3.00
   5   5  14   23.20    2.70
  -5  -5 -14   22.70    3.80
   5   4  14  118.39    5.70
   5   4  14  112.89    5.70
   5   3  14  100.09    5.20
   5   3  14   93.39    5.10
   5   2  14  510.55   17.80
   5   0  14    0.40    2.00
   5   0  14    1.40    2.80
   5  -1  14  821.42   26.60
   5  -1  14  822.52   27.40
  -5   1 -14  799.92   27.10
   5  -2  14  561.44   19.00
  -5   2 -14  549.54   19.40
   5  -3  14   97.99    5.10
  -5   3 -14   90.79    5.70
   5  -4  14  130.39    6.10
  -5   4 -14  129.99    6.70
   5  -5  14   21.50    3.10
  -5   5 -14   18.00    3.90
   5  -6  14   21.00    2.70
  -5   6 -14   18.60    3.50
   5  -7  14  134.89    5.70
  -5   7 -14  154.28    8.20
   5  -8  14   27.50    2.00
   4   9  14   48.50    2.40
   4   8  14   10.50    1.60
   4   8  14    6.00    1.70
  -4  -8 -14    8.40    1.60
   4   7  14  129.39    5.80
   4   6  14    1.80    1.40
   4   6  14    1.70    1.30
   4   5  14  438.76   15.20
   4   5  14  418.56   15.20
   4   4  14    0.40    1.40
   4   4  14   -1.30    1.50
   4   3  14   -0.30    1.60
   4   3  14    1.70    1.70
   4   2  14  324.47   12.10
   4   2  14  312.57   11.90
   4   1  14    9.30    2.90
   4   0  14 1347.97   42.20
   4   0  14 1323.17   42.40
   4  -1  14    8.20    2.20
   4  -1  14    9.60    2.20
  -4   1 -14   17.80    3.40
   4  -2  14  307.57   11.60
   4  -2  14  304.67   11.90
  -4   2 -14  313.27   12.00
   4  -3  14    0.40    1.70
  -4   3 -14    3.40    2.20
   4  -4  14    2.00    1.50
  -4   4 -14    3.90    2.20
   4  -5  14  468.45   16.20
  -4   5 -14  458.25   16.70
   4  -6  14    1.40    1.50
   4  -6  14    3.90    2.70
  -4   6 -14    5.30    2.40
   4  -7  14  123.89    5.40
   4  -7  14  132.99    5.60
   4  -8  14   11.20    1.90
   3   9  14   24.60    1.80
   3   8  14   30.80    3.20
   3   7  14   11.80    2.50
   3   7  14    8.80    2.10
   3   6  14   10.10    2.50
   3   6  14   16.90    2.60
   3   5  14   34.90    3.20
   3   5  14   36.30    3.30
   3   4  14  345.67   12.60
   3   4  14  336.87   12.80
   3   3  14    3.80    1.70
   3   3  14    7.80    2.60
   3   2  14  262.57   10.30
   3   2  14  266.97   10.40
   3   1  14  462.35   16.30
   3   0  14   -0.10    1.40
   3  -1  14  455.25   16.00
   3  -1  14  447.66   15.80
   3  -2  14  267.07   10.30
   3  -2  14  268.47   10.60
  -3   2 -14  264.37   10.90
   3  -3  14    4.10    1.60
  -3   3 -14    7.20    2.70
   3  -4  14  347.17   12.70
  -3   4 -14  337.57   13.30
   3  -5  14   38.80    3.30
   3  -5  14   34.50    4.60
  -3   5 -14   20.80    6.00
   3  -6  14   14.00    3.40
   3  -6  14   10.90    2.80
   3  -7  14    4.80    1.30
   3  -7  14    4.90    1.60
   3  -8  14   40.20    2.60
   3  -8  14   36.60    2.60
   3  -9  14   20.80    2.40
   2   9  14   29.80    2.00
   2   8  14  128.39    5.30
   2   8  14  131.79    5.80
   2   7  14  175.48    7.10
   2   7  14  171.78    7.30
   2   6  14    0.20    1.50
   2   6  14   -0.20    1.40
   2   5  14  102.29    5.40
   2   5  14  103.09    5.30
   2   4  14    6.10    2.70
   2   3  14  109.99    5.90
   2   3  14  122.29    5.80
   2   2  14  217.58    9.90
   2   2  14  258.37    9.60
   2   1  14    9.00    2.90
   2   1  14   10.10    2.60
   2   0  14 2817.72   84.99
   2   0  14 2669.43   84.09
   2  -1  14    6.00    1.70
   2  -1  14    8.10    2.10
   2  -2  14  267.37   10.10
   2  -2  14  255.37   10.30
   2  -3  14  112.79    6.10
   2  -3  14  121.69    5.80
   2  -4  14    7.20    1.90
   2  -4  14    9.90    3.00
   2  -5  14  107.09    5.50
   2  -5  14  105.49    5.50
  -2   5 -14   86.39    6.70
   2  -6  14   -1.80    1.80
   2  -6  14    2.90    1.50
   2  -7  14  182.68    7.30
   2  -7  14  184.98    7.20
   2  -8  14  137.09    5.50
   2  -8  14  133.49    5.40
   2  -9  14   29.50    2.10
   1   8  14    1.70    2.30
   1   8  14    1.50    1.10
   1   7  14   24.40    3.10
   1   7  14   28.40    2.70
   1   7  14   28.30    3.30
   1   6  14   -0.30    1.50
   1   5  14   21.50    2.80
   1   5  14   22.60    3.20
   1   4  14   74.99    4.80
   1   4  14   84.39    4.70
   1   3  14    7.30    2.10
   1   3  14   10.40    2.50
   1   2  14  103.09    6.20
   1   2  14  111.29    5.50
   1   1  14  137.09    9.00
   1   1  14  173.88    7.20
   1   1  14  169.68    7.40
   1   0  14    0.80    2.00
   1   0  14   -1.30    1.40
   1  -1  14  173.68    7.40
   1  -1  14  168.18    7.80
   1  -2  14  114.49    5.80
   1  -2  14  111.39    5.70
   1  -3  14   10.60    2.00
   1  -3  14    7.90    2.00
   1  -4  14   76.09    4.90
   1  -4  14   72.19    4.70
   1  -5  14   23.40    3.00
   1  -5  14   26.40    3.50
  -1   5 -14   28.00    4.20
   1  -6  14    1.10    1.40
   1  -6  14    2.00    1.70
  -1   6 -14    6.30    2.80
   1  -7  14   23.60    2.70
   1  -7  14   30.10    2.80
   1  -8  14   -0.20    1.30
   1  -9  14    8.40    2.00
   0   9  14  168.68    6.10
   0   8  14   34.90    2.60
   0   8  14   30.30    3.20
   0   7  14  294.67   11.10
   0   7  14  300.47   10.90
   0   7  14  305.87   11.00
   0   6  14   32.20    3.30
   0   6  14   36.30    3.30
   0   5  14 1133.69   35.80
   0   5  14 1112.99   36.00
   0   4  14  143.39    6.40
   0   4  14  128.19    6.50
   0   3  14   17.80    2.60
   0   2  14   15.80    4.80
   0   2  14   19.10    2.60
   0   1  14  468.35   15.70
   0   1  14  442.46   15.90
   0   0  14  464.45   17.70
   0   0  14  476.05   16.20
   0  -1  14  467.85   16.50
   0  -1  14  466.65   16.10
   0  -2  14   18.10    2.90
   0  -3  14   20.40    3.00
   0  -3  14   12.30    2.50
   0  -4  14  137.09    6.30
   0  -4  14  133.79    6.20
   0  -5  14 1135.09   36.20
   0  -5  14 1124.29   35.60
   0   5 -14 1102.89   36.60
   0  -6  14   45.80    3.40
   0  -6  14   41.60    3.30
   0  -7  14  297.07   10.70
   0  -7  14  302.77   10.70
   0   7 -14  290.57   11.60
   0  -8  14   32.10    2.50
   0  -8  14   30.20    2.90
   0  -9  14  163.68    6.00
  -1   9  14    6.10    2.10
  -1   8  14   16.00    2.40
  -1   7  14   22.00    2.80
  -1   6  14   64.59    4.20
  -1   6  14   51.79    4.10
  -1   5  14    0.10    1.80
  -1   5  14    3.00    2.00
  -1   4  14   78.69    4.50
  -1   4  14   64.59    5.70
  -1   3  14   13.80    2.60
  -1   2  14    9.40    2.50
  -1   2  14   14.10    3.90
  -1   1  14  223.78    8.90
  -1   1  14  216.18    8.60
  -1   0  14   -0.70    1.60
  -1   0  14    0.10    1.50
  -1  -1  14  237.58    9.60
  -1  -1  14  271.87   11.30
  -1  -2  14    9.60    2.80
  -1  -2  14   15.00    4.10
  -1  -3  14   11.20    2.70
  -1  -3  14   17.90    3.50
  -1  -4  14   67.19    4.30
  -1  -4  14   66.89    4.10
  -1  -5  14   -0.20    1.60
  -1  -5  14    2.50    1.60
   1   5 -14    0.90    2.00
  -1  -6  14   59.79    3.80
  -1  -6  14   63.59    3.70
   1   6 -14   57.99    4.60
  -1  -7  14   28.90    2.70
  -1  -7  14   23.90    2.50
   1   7 -14   17.10    4.10
  -1  -8  14   18.20    3.10
  -1  -8  14   15.40    2.00
   1   8 -14   10.50    4.60
  -1  -9  14    7.30    1.50
  -2   8  14   71.39    3.80
  -2   7  14    7.90    1.70
  -2   6  14    4.00    2.50
  -2   6  14    8.60    3.00
  -2   5  14  170.88    7.40
  -2   4  14  165.18    7.20
  -2   3  14   25.80    3.00
  -2   3  14   19.10    4.50
  -2   2  14  547.65   18.80
  -2   1  14  127.99    6.00
  -2   1  14  128.09    6.10
  -2   0  14  682.73   22.10
  -2   0  14  652.23   21.50
  -2   0  14  605.04   21.60
  -2  -1  14  126.69    6.10
  -2  -1  14  116.49    6.10
  -2  -1  14  119.49    7.80
  -2  -2  14  513.05   19.50
  -2  -2  14  568.34   18.50
  -2  -3  14   26.50    3.40
  -2  -3  14   18.80    2.90
  -2  -4  14  157.68    6.80
  -2  -4  14  158.38    6.90
  -2  -5  14  185.08    7.70
  -2  -5  14  197.48    7.70
   2   5 -14  172.98    8.30
  -2  -6  14    8.70    2.40
  -2  -6  14    5.10    1.60
   2   6 -14    3.20    1.90
  -2  -7  14    7.90    2.10
  -2  -7  14    7.00    1.50
   2   7 -14    6.80    2.10
  -2  -8  14   73.19    3.50
   2   8 -14   77.09    5.00
  -3   4  14   13.40    3.70
  -3   3  14   99.89    5.30
  -3   3  14   94.29    5.40
  -3   2  14    3.80    1.70
  -3   2  14    3.80    1.90
  -3   1  14    0.20    1.70
  -3   1  14    1.30    1.60
  -3   0  14    1.10    1.40
  -3   0  14   -1.00    1.60
  -3  -1  14   -1.80    1.40
  -3  -1  14    0.10    1.90
  -3  -1  14    0.40    1.40
  -3  -2  14    3.70    1.50
  -3  -2  14    6.50    1.60
  -3  -3  14   98.39    5.10
  -3  -3  14   96.19    5.00
  -3  -4  14    8.60    2.60
  -3  -4  14    9.90    2.80
   3   4 -14   11.10    3.20
  -3  -5  14   65.09    3.80
  -3  -5  14   49.30    3.80
   3   5 -14   55.89    4.20
  -3  -6  14   15.30    2.50
  -3  -6  14    7.80    2.10
   3   6 -14   13.70    3.00
  -3  -7  14   29.20    2.50
  -3  -7  14   30.60    3.40
   3   7 -14   34.00    3.60
  -3  -8  14   88.49    4.20
   3   8 -14   98.79    5.00
  -3  -9  14   38.90    2.10
  -4   4  14   42.40    4.40
  -4   3  14    8.60    2.00
  -4   3  14    7.00    2.70
  -4   3  14   13.80    4.40
  -4   2  14    0.60    1.60
  -4   2  14    0.80    1.90
  -4   2  14    3.20    2.30
  -4   1  14   31.90    3.40
  -4   1  14   30.40    3.40
  -4   1  14   29.70    3.90
  -4   0  14  257.97   10.00
  -4   0  14  269.97   10.10
  -4  -1  14   32.30    3.20
  -4  -1  14   30.20    3.40
  -4  -2  14    0.20    1.60
  -4  -2  14    0.40    1.50
  -4  -3  14   17.20    4.90
  -4  -3  14    8.10    2.60
   4   3 -14    6.50    2.20
  -4  -4  14   37.90    3.20
  -4  -4  14   42.60    3.30
   4   4 -14   36.50    3.90
  -4  -5  14  272.87   10.00
  -4  -5  14  268.37   10.00
   4   5 -14  258.87   10.70
  -4  -6  14  145.69    6.00
  -4  -6  14  143.19    6.20
   4   6 -14  143.19    6.70
  -4  -7  14  150.68    6.20
   4   7 -14  152.18    8.40
   4   8 -14    4.30    1.90
  -4  -9  14   72.99    3.00
  -5   5  14    4.40    2.50
  -5   4  14   19.40    3.50
  -5   4  14   16.10    4.20
  -5   3  14  170.98    7.00
  -5   3  14  158.18    7.40
  -5   2  14    1.70    2.00
  -5   2  14    3.70    1.70
  -5   1  14  218.88    8.60
  -5   1  14  214.68    8.70
  -5   0  14    1.40    1.40
  -5   0  14   -0.50    1.60
  -5  -1  14  212.18    8.60
  -5  -1  14  223.78    8.70
  -5  -2  14    0.70    1.50
  -5  -2  14    3.20    1.60
   5   2 -14    3.90    2.00
  -5  -3  14  160.18    6.70
  -5  -3  14  160.28    6.70
   5   3 -14  141.79    7.80
  -5  -4  14   24.80    2.90
  -5  -4  14   25.60    2.60
   5   4 -14   24.40    3.20
  -5  -5  14    3.90    1.30
  -5  -5  14    1.80    1.60
   5   5 -14    0.40    1.70
  -5  -6  14   11.20    3.10
  -5  -6  14    7.10    1.80
   5   6 -14    7.30    1.90
  -5  -7  14   16.10    1.80
   5   7 -14   22.90    2.90
  -6   5  14   10.60    3.20
  -6   5  14    5.30    1.90
  -6   4  14   86.39    4.60
  -6   4  14   83.59    4.70
  -6   3  14  167.08    7.10
  -6   3  14  172.38    7.20
  -6   2  14   85.89    4.80
  -6   2  14   80.19    4.50
  -6   1  14   -0.30    1.50
  -6   1  14   -1.40    1.50
  -6   0  14  210.08    8.30
  -6   0  14  206.88    8.30
   6   0 -14  202.28    8.90
  -6  -1  14    0.40    1.50
  -6  -1  14    0.70    1.40
   6   1 -14   -1.80    2.20
[truncated: 67,908 more chars]
