# Supplementary material for: Crystal structure and Hirshfeld surface analysis of ethyl 2-({5-acetyl-3-cyano-6-methyl-4-[(E)-2-phenyl­ethen­yl]pyridin-2-yl}sulfan­yl)acetate
Source: Acta Crystallogr E Crystallogr Commun. 2021 Jun 25;77(Pt 7):730–3. doi: 10.1107/S2056989021005600 (PMC8382064; doi:10.1107/S2056989021005600)
Supplement: Supplementary file 2 [file e-77-00730-Isup2.hkl]

data_I                                                                          
_shelx_title ' SKM284_0ma_a.res in P2(1)/n'                                     
_shelx_refln_list_code          4                                               
_shelx_F_calc_maximum      211.97                                               
_exptl_crystal_F_000       800.00                                               
_reflns_d_resolution_high  0.7995                                               
                                                                                
loop_                                                                           
 _space_group_symop_operation_xyz                                               
 'x, y, z'                                                                      
 '-x+1/2, y+1/2, -z+1/2'                                                        
 '-x, -y, -z'                                                                   
 'x-1/2, -y-1/2, z-1/2'                                                         
                                                                                
_cell_length_a    10.7365                                                       
_cell_length_b     9.7590                                                       
_cell_length_c    18.5600                                                       
_cell_angle_alpha  90.000                                                       
_cell_angle_beta   90.066                                                       
_cell_angle_gamma  90.000                                                       
                                                                                
_shelx_F_squared_multiplier     1.000                                           
                                                                                
loop_                                                                           
 _refln_index_h                                                                 
 _refln_index_k                                                                 
 _refln_index_l                                                                 
 _refln_F_squared_calc                                                          
 _refln_F_squared_meas                                                          
 _refln_F_squared_sigma                                                         
 _refln_observed_status                                                         
   2   0   0       7249.88       7251.96       154.89 o                         
   4   0   0      13384.51      13777.93       446.51 o                         
   6   0   0       2167.72       2400.97        80.64 o                         
   8   0   0       1036.64        928.28        25.15 o                         
  10   0   0        727.37        756.96        19.67 o                         
  12   0   0         29.69         15.95         4.69 o                         
   1   1   0         48.73         49.05         1.26 o                         
   2   1   0        499.75        552.36         9.34 o                         
   3   1   0      30663.23      32121.18      1207.30 o                         
   4   1   0        468.50        488.42         9.55 o                         
   5   1   0          1.52          3.17         2.14 o                         
   6   1   0       2818.20       2804.40        80.29 o                         
   7   1   0        437.80        481.64         9.78 o                         
   8   1   0         62.21         61.74         4.50 o                         
   9   1   0        603.99        621.54        10.76 o                         
  10   1   0        708.49        760.35        14.15 o                         
  11   1   0         36.18         27.20         6.57 o                         
  12   1   0          0.39         -1.90         1.90 o                         
  13   1   0          2.44         -1.76         1.82 o                         
   1   2   0         11.87         17.17         1.27 o                         
   2   2   0        334.71        323.63         5.90 o                         
   3   2   0      10795.40      11251.23       170.09 o                         
   4   2   0       4148.65       3791.96        59.27 o                         
   5   2   0        170.74        168.90         5.25 o                         
   6   2   0       1641.42       1673.55        33.11 o                         
   7   2   0         15.31         27.39         4.79 o                         
   8   2   0        177.53        158.71         6.62 o                         
   9   2   0        507.20        498.75        10.18 o                         
  10   2   0         55.09         65.80         3.69 o                         
  11   2   0         36.42         36.72         4.33 o                         
  12   2   0        359.00        360.82        10.20 o                         
  13   2   0          1.36          0.98         1.80 o                         
   2   3   0        201.30        188.86         4.06 o                         
   3   3   0         30.33         29.30         2.17 o                         
   4   3   0         67.29         91.14         3.54 o                         
   5   3   0       1812.52       1838.36        54.55 o                         
   6   3   0        694.57        680.02        13.07 o                         
   7   3   0        102.26        120.98         3.88 o                         
   8   3   0        160.60        163.48         4.69 o                         
   9   3   0          0.58          1.75         1.84 o                         
  10   3   0         92.80        104.46         4.15 o                         
  11   3   0         23.14         14.48         2.45 o                         
  12   3   0         81.25         76.18         3.98 o                         
  13   3   0          2.57          2.34         2.58 o                         
   1   4   0       5700.23       5895.22       179.63 o                         
   2   4   0        399.45        437.07         8.83 o                         
   3   4   0         12.90         12.04         1.60 o                         
   4   4   0        618.96        504.66        10.64 o                         
   5   4   0       7348.83       7691.22        89.13 o                         
   6   4   0       1021.64       1082.92        16.91 o                         
   7   4   0        450.71        485.59         8.21 o                         
   8   4   0        994.97       1001.20        14.62 o                         
   9   4   0        526.36        560.38         9.23 o                         
  10   4   0          0.29          0.39         2.58 o                         
  11   4   0         15.48         13.62         4.81 o                         
  12   4   0        291.94        299.83         8.53 o                         
   1   5   0        192.71        187.43         9.63 o                         
   2   5   0       6009.38       6518.45       199.02 o                         
   3   5   0        129.12        143.86         8.45 o                         
   4   5   0        752.65        699.09        11.93 o                         
   5   5   0        551.86        524.79         8.61 o                         
   6   5   0          3.61         13.76         2.05 o                         
   7   5   0         30.18         36.19         3.36 o                         
   8   5   0          1.46          1.84         1.62 o                         
   9   5   0        270.17        284.15         8.02 o                         
  10   5   0        362.89        387.13         9.59 o                         
  11   5   0         26.57         25.74         4.02 o                         
  12   5   0         64.41         70.68         6.69 o                         
   0   6   0        101.96        184.65        10.09 o                         
   1   6   0        454.26        390.75         8.16 o                         
   2   6   0         17.95          8.74         1.97 o                         
   3   6   0        434.83        465.16         8.77 o                         
   4   6   0        424.29        437.73         8.32 o                         
   5   6   0         12.02         18.76         2.38 o                         
   6   6   0         69.29         63.61         4.27 o                         
   7   6   0         28.64         31.52         4.23 o                         
   8   6   0        377.96        408.57        10.02 o                         
   9   6   0        192.91        185.20         4.79 o                         
  10   6   0          7.27          6.45         1.79 o                         
  11   6   0          7.07          8.01         3.71 o                         
   1   7   0        402.40        396.35         7.12 o                         
   2   7   0       1277.63       1291.14        16.72 o                         
   3   7   0       1258.56       1315.96        18.43 o                         
   4   7   0        161.69        156.40         4.45 o                         
   5   7   0        177.25        151.62         5.49 o                         
   6   7   0        805.17        861.66        17.94 o                         
   7   7   0        616.16        656.72        28.45 o                         
   8   7   0         36.88         35.55         3.33 o                         
   9   7   0          0.16          3.05         1.47 o                         
  10   7   0        264.46        257.46         7.06 o                         
   0   8   0        130.82        106.21         5.58 o                         
   1   8   0         80.69         70.83         4.35 o                         
   2   8   0        169.94        164.87         4.54 o                         
   3   8   0          4.76         16.93         2.57 o                         
   4   8   0        111.48        106.32         3.86 o                         
   5   8   0          4.85          2.72         1.92 o                         
   6   8   0         67.40         62.98         4.52 o                         
   7   8   0         38.61         51.16         3.11 o                         
   8   8   0          0.87         -0.19         1.28 o                         
   9   8   0         13.73          9.44         1.56 o                         
  10   8   0        105.77         89.68         5.40 o                         
   1   9   0        115.90        124.69         4.19 o                         
   2   9   0        649.47        659.39        10.39 o                         
   3   9   0        196.14        152.86         5.19 o                         
   4   9   0          0.34         -1.22         3.14 o                         
   5   9   0        170.65        152.76         7.38 o                         
   6   9   0        178.10        173.81         6.03 o                         
   7   9   0          6.42          8.67         2.10 o                         
   8   9   0         25.64         29.62         2.78 o                         
   9   9   0         12.69          8.68         2.58 o                         
   0  10   0        216.63        164.02        12.45 o                         
   1  10   0        179.13        176.53         5.26 o                         
   2  10   0         31.40         34.43         2.98 o                         
   3  10   0        169.48        176.55         4.64 o                         
   4  10   0         49.22         51.14         4.20 o                         
   5  10   0        272.40        266.63         8.68 o                         
   6  10   0        286.68        302.02         6.77 o                         
   7  10   0          9.02          4.28         1.73 o                         
   1  11   0         59.42         67.17         2.88 o                         
   2  11   0        165.76        154.46         4.18 o                         
   3  11   0        584.31        593.75        12.29 o                         
   4  11   0          7.66          5.03         1.80 o                         
   5  11   0         27.25         26.45         2.71 o                         
   2  12   0          0.38          1.88         4.22 o                         
 -13   0   1         65.37         62.64         5.16 o                         
 -11   0   1        214.82        232.46        12.21 o                         
  -9   0   1        223.30        199.96         6.92 o                         
  -7   0   1        120.70        110.17         5.98 o                         
  -5   0   1        304.03        320.83        15.64 o                         
  -1   0   1         78.48         80.95         2.50 o                         
   1   0   1      11352.83      10172.84       305.34 o                         
   3   0   1        660.00        623.72        15.59 o                         
   5   0   1          4.70         29.07         9.14 o                         
   7   0   1        447.44        389.13        12.71 o                         
   9   0   1         46.64         41.29         5.24 o                         
  11   0   1        344.12        373.95        17.87 o                         
  13   0   1         19.95         23.22         3.99 o                         
 -13   1   1        263.50        244.85         6.90 o                         
 -12   1   1         50.31         49.36         3.89 o                         
 -11   1   1         84.64         78.39         4.08 o                         
 -10   1   1        174.24        170.05         4.81 o                         
  -9   1   1       2119.87       2113.21        28.02 o                         
  -8   1   1        345.32        332.77         6.41 o                         
  -7   1   1        389.23        345.40         7.46 o                         
  -6   1   1       2846.13       2739.79       116.49 o                         
  -5   1   1        162.86        168.60         6.92 o                         
  -4   1   1       1095.96       1090.68        18.72 o                         
  -3   1   1       9975.30      10106.93       152.95 o                         
  -2   1   1       3825.22       3477.00        81.31 o                         
  -1   1   1         20.80         12.97         0.73 o                         
   0   1   1       1252.88       1314.93        19.93 o                         
   1   1   1       1096.97       1045.03        21.30 o                         
   2   1   1       1342.65       1291.94        35.22 o                         
   3   1   1       4385.60       4154.07        87.04 o                         
   4   1   1        152.63        175.66         4.90 o                         
   5   1   1        398.72        347.61         9.48 o                         
   6   1   1          0.01          0.46         3.45 o                         
   7   1   1       3479.45       3597.94       140.59 o                         
   8   1   1        592.67        563.45        10.99 o                         
   9   1   1        813.66        794.89        13.11 o                         
  10   1   1        232.57        249.28         7.36 o                         
  12   1   1          6.75          4.88         1.73 o                         
  13   1   1         68.51         67.34         3.48 o                         
 -13   2   1        123.59        115.76         6.10 o                         
 -12   2   1         11.08          6.05         1.97 o                         
 -11   2   1         13.05         18.80         3.14 o                         
 -10   2   1         32.99         38.98         3.51 o                         
  -9   2   1       1289.15       1323.30        22.48 o                         
  -8   2   1         33.94         34.17         4.69 o                         
  -7   2   1        767.25        664.48        12.47 o                         
  -6   2   1       7113.38       7304.90       130.64 o                         
  -5   2   1         14.90         22.37         3.67 o                         
  -4   2   1        545.73        524.40        10.34 o                         
  -3   2   1          4.43          4.22         1.09 o                         
  -2   2   1        110.23         80.89         2.26 o                         
  -1   2   1         16.70         20.66         1.33 o                         
   1   2   1       8161.29       7742.32       232.67 o                         
   2   2   1        336.20        332.93         6.10 o                         
   3   2   1         54.55         69.87         3.91 o                         
   4   2   1        808.41        819.56        15.88 o                         
   5   2   1        253.61        173.71         5.50 o                         
   6   2   1        796.59        803.05        18.48 o                         
   7   2   1          6.68          5.96         2.06 o                         
   8   2   1         52.70         55.47         3.88 o                         
   9   2   1        211.16        220.14         5.67 o                         
  10   2   1        166.69        157.39         5.04 o                         
  11   2   1        237.96        231.32        13.62 o                         
  12   2   1        140.00        131.83         5.31 o                         
  13   2   1        109.53         98.63         4.70 o                         
 -13   3   1         64.62         76.74         5.40 o                         
 -12   3   1         16.26         12.76         2.52 o                         
 -11   3   1          1.35         -0.54         1.86 o                         
 -10   3   1        170.66        177.74         5.11 o                         
  -9   3   1         81.84         94.13         4.30 o                         
  -8   3   1       3246.59       3368.58        47.98 o                         
  -7   3   1        294.14        288.70         5.85 o                         
  -6   3   1        235.69        234.42         5.67 o                         
  -5   3   1       2107.62       2038.51        55.17 o                         
  -4   3   1        999.80        986.04        15.47 o                         
  -3   3   1        469.55        470.37         8.78 o                         
  -2   3   1         56.88         52.26         2.30 o                         
  -1   3   1         52.02         42.67         1.20 o                         
   1   3   1       2903.83       3141.04        88.36 o                         
   2   3   1        164.17        145.04         3.26 o                         
   3   3   1       2871.90       2813.93        63.22 o                         
   4   3   1          4.55          0.42         1.69 o                         
   5   3   1       3883.29       3902.37        90.23 o                         
   6   3   1        110.94         88.01         3.79 o                         
   7   3   1        244.05        282.21         5.71 o                         
   8   3   1         60.03         65.71         3.37 o                         
   9   3   1        389.86        411.02         8.03 o                         
  10   3   1        128.03        123.39         4.26 o                         
  11   3   1        234.83        222.36         6.74 o                         
  12   3   1         37.60         40.38         3.30 o                         
  13   3   1         67.13         80.96         5.16 o                         
 -12   4   1          9.28          9.35         3.20 o                         
 -11   4   1        794.96        782.57        15.73 o                         
 -10   4   1        256.26        255.96        17.05 o                         
  -9   4   1        299.39        307.48         6.28 o                         
  -8   4   1        555.48        570.95         9.34 o                         
  -7   4   1        716.71        647.21        10.24 o                         
  -6   4   1         39.34         33.96         3.41 o                         
  -5   4   1       1051.97        966.87        14.36 o                         
  -4   4   1        820.50        891.97        16.05 o                         
  -3   4   1         18.10         14.77         2.16 o                         
  -2   4   1        557.18        601.18        10.21 o                         
  -1   4   1       1754.79       1617.29        51.71 o                         
   1   4   1        117.87        104.24         7.04 o                         
   2   4   1       7545.21       8118.00       109.31 o                         
   3   4   1       2719.03       2886.88        40.22 o                         
   4   4   1         26.77         25.78         2.83 o                         
   5   4   1        808.90        764.30        11.09 o                         
   6   4   1        736.10        729.97        12.18 o                         
   7   4   1        442.72        416.30         8.19 o                         
   8   4   1         40.56         42.71         3.09 o                         
   9   4   1        255.44        291.91         5.91 o                         
  10   4   1        279.10        295.04        15.43 o                         
  11   4   1          8.53         10.48         1.80 o                         
  12   4   1          5.26          4.79         7.39 o                         
 -12   5   1        234.50        220.06         8.93 o                         
 -11   5   1         50.94         49.52         3.81 o                         
 -10   5   1        113.55        105.38         6.79 o                         
  -9   5   1         20.19         22.09         2.58 o                         
  -8   5   1        282.08        272.76         5.69 o                         
  -7   5   1         69.24         62.62         3.49 o                         
  -6   5   1          0.59         -0.68         1.76 o                         
  -5   5   1        973.29        987.50        15.70 o                         
  -4   5   1        889.80        888.18        14.76 o                         
  -3   5   1          1.17          0.00         3.05 o                         
  -2   5   1          4.23         10.78         3.28 o                         
  -1   5   1       4755.22       5260.87       146.66 o                         
   0   5   1         50.89         47.31         4.30 o                         
   1   5   1        267.54        279.90         9.49 o                         
   2   5   1       1139.53       1138.86        38.16 o                         
   3   5   1         44.61         49.25         6.10 o                         
   4   5   1        490.48        470.26         7.91 o                         
   5   5   1        327.79        362.49         6.67 o                         
   6   5   1         77.90         74.85         4.95 o                         
   7   5   1        444.96        427.44         8.40 o                         
   8   5   1        110.97        111.09         4.14 o                         
   9   5   1         56.47         58.03         3.43 o                         
  10   5   1          9.98         16.03         2.64 o                         
  11   5   1        143.53        152.61         4.72 o                         
  12   5   1         15.41         28.14         2.50 o                         
 -11   6   1        199.26        199.95         6.23 o                         
 -10   6   1        277.80        274.16        10.01 o                         
  -9   6   1         36.21         34.20         3.10 o                         
  -8   6   1        489.95        516.61         9.46 o                         
  -7   6   1       1276.58       1319.21        20.57 o                         
  -6   6   1         92.20        104.52         4.09 o                         
  -5   6   1         20.58         21.14         2.11 o                         
  -4   6   1         48.82         72.88         4.40 o                         
  -3   6   1        414.99        360.37         6.79 o                         
  -2   6   1        168.41        154.45         4.85 o                         
  -1   6   1       1476.79       1428.97        27.55 o                         
   0   6   1        474.08        522.42        10.47 o                         
   1   6   1        572.39        560.16        14.67 o                         
   2   6   1        249.95        284.63         5.89 o                         
   3   6   1        616.34        571.66         9.22 o                         
   4   6   1          1.18          4.79         1.70 o                         
   5   6   1       2234.03       2340.48        34.13 o                         
   6   6   1         78.68         76.18         6.03 o                         
   7   6   1        770.57        783.38        15.00 o                         
   8   6   1        116.47        125.06         4.12 o                         
   9   6   1        159.78        155.49         4.32 o                         
  10   6   1        411.60        412.41         8.10 o                         
  11   6   1        279.76        274.63         6.31 o                         
 -10   7   1          1.20          1.59         1.97 o                         
  -9   7   1        193.93        190.06         4.44 o                         
  -8   7   1         61.03         54.35         6.50 o                         
  -7   7   1         79.47         95.31         5.76 o                         
  -6   7   1        431.11        443.72         9.99 o                         
  -5   7   1         13.41         12.31         2.19 o                         
  -4   7   1        391.84        383.42         7.76 o                         
  -3   7   1         45.38         59.58         4.32 o                         
  -2   7   1          2.42          3.51         1.65 o                         
  -1   7   1         36.35         37.26         3.06 o                         
   0   7   1        671.26        720.91        10.98 o                         
   1   7   1          4.04          6.07         1.96 o                         
   2   7   1         22.30         16.85         1.93 o                         
   3   7   1        519.27        545.09         9.01 o                         
   4   7   1        560.56        598.31         9.75 o                         
   5   7   1        360.57        361.46         7.38 o                         
   6   7   1         41.89         55.32         3.90 o                         
   7   7   1        472.17        483.36        14.84 o                         
   8   7   1          0.67          1.30         1.76 o                         
   9   7   1         45.09         35.01         2.59 o                         
  10   7   1        195.14        183.78         4.00 o                         
 -10   8   1         52.43         58.89         4.46 o                         
  -9   8   1         30.00         28.14         2.58 o                         
  -8   8   1         20.66         19.75         2.29 o                         
  -7   8   1         14.38         12.52         1.74 o                         
  -6   8   1         12.21         20.81         2.65 o                         
  -5   8   1        302.71        290.21         7.56 o                         
  -4   8   1        296.16        298.81         6.84 o                         
  -3   8   1         89.57         63.36         3.20 o                         
  -2   8   1        491.25        465.80         7.50 o                         
  -1   8   1         64.44         76.54         3.65 o                         
   0   8   1         88.75        101.81         3.86 o                         
   1   8   1        255.19        250.24         5.60 o                         
   2   8   1        815.51        787.77        15.00 o                         
   3   8   1         95.35         83.49         3.49 o                         
   4   8   1        105.47         93.72         3.88 o                         
   5   8   1         21.54         19.55         2.35 o                         
   6   8   1         31.42         27.58         3.00 o                         
   7   8   1        295.02        277.04         6.34 o                         
   8   8   1          0.71          3.43         1.36 o                         
   9   8   1         72.53         62.73         2.62 o                         
  10   8   1         93.26         86.84         4.28 o                         
  -9   9   1         45.19         41.52         4.22 o                         
  -8   9   1         41.06         48.77         3.38 o                         
  -7   9   1         11.09         12.15         2.75 o                         
  -6   9   1         50.40         35.44         4.03 o                         
  -5   9   1        369.60        360.58         8.78 o                         
  -4   9   1        697.59        741.19        26.74 o                         
  -3   9   1         41.80         31.19         3.05 o                         
  -2   9   1         54.78         47.65         3.75 o                         
  -1   9   1        966.60        976.55        14.25 o                         
   0   9   1        151.07        106.48         4.01 o                         
   1   9   1         64.75         65.28         3.48 o                         
   2   9   1         85.87         77.30         4.12 o                         
   3   9   1        324.66        342.87         7.05 o                         
   4   9   1          2.53          6.94         1.79 o                         
   5   9   1         25.22         29.50         6.10 o                         
   6   9   1         15.43         23.21         3.47 o                         
   7   9   1          5.48          6.75         1.68 o                         
   8   9   1         96.08         92.25         3.22 o                         
   9   9   1         24.93         22.28         4.69 o                         
  -7  10   1         20.26         21.87         2.98 o                         
  -6  10   1        395.60        397.61         8.96 o                         
  -5  10   1         19.88         21.19         3.24 o                         
  -4  10   1         69.19         67.33         5.48 o                         
  -3  10   1         85.70         57.78         3.76 o                         
  -2  10   1        401.68        433.44         8.33 o                         
  -1  10   1        123.96        113.42         5.24 o                         
   0  10   1         54.61         52.09         4.04 o                         
   1  10   1          5.04          1.19         1.64 o                         
   2  10   1        783.22        786.27        12.67 o                         
   3  10   1          5.92          5.20         1.60 o                         
   4  10   1          0.59          1.95         2.08 o                         
   5  10   1         55.45         47.28         3.62 o                         
   6  10   1        115.24        118.93         4.38 o                         
   7  10   1          3.75          3.75         1.80 o                         
  -5  11   1        192.13        181.99         4.70 o                         
  -4  11   1          1.74          3.26         2.23 o                         
  -3  11   1          2.27         -0.92         1.68 o                         
  -2  11   1         56.61         62.81         3.48 o                         
  -1  11   1        353.76        313.61         6.49 o                         
   0  11   1        457.74        455.98         7.68 o                         
   1  11   1          1.06          2.44         1.38 o                         
   2  11   1          0.78          0.84         1.56 o                         
   3  11   1          1.44         -1.11         1.80 o                         
   4  11   1         55.16         49.50         3.92 o                         
   5  11   1         38.45         44.19         3.23 o                         
  -2  12   1         59.16         54.67         5.16 o                         
  -1  12   1         53.07         47.62         5.40 o                         
 -12   0   2         64.34         68.03         6.10 o                         
 -10   0   2        824.62        900.90        18.52 o                         
  -8   0   2          3.66          3.22         2.48 o                         
  -6   0   2      15054.51      17214.81       524.68 o                         
  -4   0   2          6.92          3.06         2.23 o                         
  -2   0   2      44929.23      40488.21      1213.57 o                         
   0   0   2      10300.27       9903.11       297.37 o                         
   2   0   2       1271.64       1177.87        26.60 o                         
   4   0   2      10532.35      10164.13       218.70 o                         
   6   0   2          9.10         13.60         7.27 o                         
   8   0   2       2039.57       1918.18        36.21 o                         
  10   0   2        276.66        266.39        13.16 o                         
  12   0   2        468.25        535.94        22.60 o                         
 -13   1   2          1.75         -2.08         3.52 o                         
 -12   1   2        365.88        356.48        10.06 o                         
 -11   1   2        274.06        271.98         5.89 o                         
 -10   1   2        374.19        386.77         6.91 o                         
  -9   1   2        871.83        890.65        13.04 o                         
  -8   1   2         13.55         11.70         1.82 o                         
  -7   1   2          8.49          9.45         3.16 o                         
  -6   1   2       5837.84       5785.83       205.05 o                         
  -5   1   2        282.84        281.70         8.66 o                         
  -4   1   2        290.26        340.72         9.37 o                         
  -3   1   2        420.63        423.54        12.50 o                         
  -2   1   2       6015.93       5759.18        87.29 o                         
  -1   1   2       4171.44       3809.30        95.26 o                         
   0   1   2       1027.09       1031.29        16.02 o                         
   1   1   2      11735.74      11204.87       345.11 o                         
   2   1   2         43.42         56.18         1.93 o                         
   3   1   2       1133.62       1055.05        20.25 o                         
   4   1   2       2497.31       2502.62        39.94 o                         
   5   1   2        595.09        568.06        12.05 o                         
   6   1   2        782.55        721.41        22.82 o                         
   7   1   2         23.06         25.49         3.00 o                         
   8   1   2        202.36        205.19         8.38 o                         
   9   1   2        104.15        111.51         5.45 o                         
  10   1   2          9.28          6.80         3.40 o                         
  11   1   2          8.14          5.47         2.56 o                         
  12   1   2         39.54         43.17         3.65 o                         
  13   1   2          4.28          3.87         1.66 o                         
 -13   2   2         20.96         23.69         4.92 o                         
 -12   2   2        706.38        684.50        16.93 o                         
 -11   2   2         99.08         97.94         3.75 o                         
 -10   2   2        120.74        128.41         5.65 o                         
  -9   2   2       2749.97       2890.88        49.05 o                         
  -8   2   2        476.30        437.55        16.85 o                         
  -7   2   2         35.79         48.20         4.69 o                         
  -6   2   2         76.26         74.30         5.17 o                         
  -5   2   2         66.84         82.70         4.47 o                         
  -4   2   2          8.42         14.03         1.87 o                         
  -3   2   2         52.54         43.66         2.31 o                         
  -2   2   2         77.79         83.36         2.80 o                         
  -1   2   2       3043.89       3004.96        76.07 o                         
   0   2   2       3799.71       3715.04       126.21 o                         
   1   2   2       2003.21       1796.97        32.30 o                         
   2   2   2        148.65        138.66         5.33 o                         
   3   2   2       2471.60       2463.00        38.72 o                         
   4   2   2         45.91         34.76         2.73 o                         
   5   2   2        893.43        848.12        14.48 o                         
   6   2   2         57.90         69.68         5.06 o                         
   7   2   2        753.45        655.87        10.25 o                         
   8   2   2        690.07        665.15        14.91 o                         
   9   2   2         89.95         85.68         3.92 o                         
  10   2   2         98.09        111.21         5.31 o                         
  11   2   2         49.16         59.31         6.33 o                         
  12   2   2        321.88        339.41         9.72 o                         
  13   2   2          0.52          1.64         4.45 o                         
 -12   3   2         51.98         39.89         3.23 o                         
 -11   3   2        510.05        470.68         9.14 o                         
 -10   3   2        189.32        190.28         5.34 o                         
  -9   3   2         59.76         53.07         4.10 o                         
  -8   3   2        447.90        480.77         8.82 o                         
  -7   3   2         93.01        106.86         3.71 o                         
  -6   3   2        319.71        322.17         8.46 o                         
  -5   3   2         19.04         16.54         3.34 o                         
  -4   3   2         27.41         59.27         3.35 o                         
  -3   3   2        750.43        777.70        15.57 o                         
  -2   3   2       2014.71       1936.13        54.05 o                         
  -1   3   2         78.04        101.80         2.34 o                         
   0   3   2       3449.36       3440.58        78.86 o                         
   1   3   2         71.23         65.73         2.03 o                         
   2   3   2       8787.45       8736.57       131.88 o                         
   3   3   2         19.01         14.25         1.95 o                         
   4   3   2        770.41        791.49        14.42 o                         
   5   3   2         18.01         15.81         5.50 o                         
   6   3   2        999.94        958.12        15.12 o                         
   7   3   2          9.67         11.78         2.05 o                         
   8   3   2        448.63        455.35         7.85 o                         
   9   3   2         68.95         73.73         3.77 o                         
  10   3   2        740.78        806.32        14.84 o                         
  11   3   2          7.42          1.19         1.90 o                         
  12   3   2         12.56         11.43         2.81 o                         
 -12   4   2         41.29         36.10         3.72 o                         
 -11   4   2         70.02         67.71         4.69 o                         
 -10   4   2         15.52         10.51         2.06 o                         
  -9   4   2        176.70        169.85         4.76 o                         
  -8   4   2         15.52         19.30         2.67 o                         
  -7   4   2        231.66        263.76         7.10 o                         
  -6   4   2          7.54          3.62         1.94 o                         
  -5   4   2        595.87        591.82         9.93 o                         
  -4   4   2       1216.75       1105.68        47.66 o                         
  -3   4   2        279.43        268.76         7.01 o                         
  -2   4   2          3.22          4.68         1.48 o                         
  -1   4   2      10221.67      10215.38       308.86 o                         
   1   4   2        500.26        496.85        18.16 o                         
   2   4   2       1793.91       1842.86        25.68 o                         
   3   4   2       2655.05       2671.65        37.39 o                         
   4   4   2       1456.17       1353.64        20.69 o                         
   5   4   2        881.66        871.05        11.42 o                         
   6   4   2        541.57        573.95         9.53 o                         
   7   4   2        317.05        319.78         7.90 o                         
   8   4   2        304.03        321.91         6.27 o                         
   9   4   2        166.40        175.09         4.95 o                         
  10   4   2        122.52        123.03         5.20 o                         
  11   4   2         30.47         18.93         5.60 o                         
  12   4   2        178.16        159.96         4.79 o                         
 -12   5   2        129.10        142.75         6.58 o                         
 -11   5   2        204.78        199.10         6.64 o                         
 -10   5   2         19.59         16.20         2.70 o                         
  -9   5   2         52.71         54.44         3.18 o                         
  -8   5   2        222.96        253.17         5.44 o                         
  -7   5   2        834.00        849.29        12.76 o                         
  -6   5   2          9.32          5.80         2.64 o                         
  -5   5   2        812.52        765.22        14.61 o                         
  -4   5   2       2887.30       3064.82        94.11 o                         
  -3   5   2        183.80        155.21        12.68 o                         
  -2   5   2        247.81        224.64        10.58 o                         
  -1   5   2         25.51         32.25         4.38 o                         
   0   5   2        597.52        478.92        12.75 o                         
   1   5   2          4.98          7.51         2.78 o                         
   2   5   2       3170.39       3454.33       107.48 o                         
   3   5   2         63.59         59.58         8.68 o                         
   4   5   2        548.32        511.72         9.24 o                         
   5   5   2        238.16        266.34         5.64 o                         
   6   5   2        742.79        725.25        27.80 o                         
   7   5   2          1.95          1.55         4.03 o                         
   8   5   2        204.05        218.45         5.58 o                         
   9   5   2         16.97         13.46         1.82 o                         
  10   5   2        388.52        397.20         8.19 o                         
  11   5   2         37.24         33.96         6.70 o                         
  12   5   2          0.88          1.45         3.40 o                         
 -11   6   2        199.88        205.88         6.23 o                         
 -10   6   2        301.80        293.61        10.96 o                         
  -9   6   2         78.28         79.89         3.57 o                         
  -8   6   2        159.31        171.68         4.35 o                         
  -7   6   2        134.25        133.58         4.10 o                         
  -6   6   2        123.73        119.54         4.39 o                         
  -5   6   2        310.52        327.80         9.23 o                         
  -4   6   2       2613.69       2669.59        33.78 o                         
  -3   6   2          6.54          5.58         1.77 o                         
  -2   6   2        120.40        129.23         5.37 o                         
  -1   6   2         83.84         95.41         5.25 o                         
   0   6   2        398.18        351.65         7.78 o                         
   1   6   2        119.55        126.61         4.06 o                         
   2   6   2        584.44        653.49        10.18 o                         
   3   6   2          4.22          4.60         1.74 o                         
   4   6   2        692.44        668.23        10.46 o                         
   5   6   2          2.23         -1.19         2.09 o                         
   6   6   2         36.64         36.75         3.77 o                         
   7   6   2         82.03         86.78         7.08 o                         
   8   6   2        133.10        142.88         4.55 o                         
   9   6   2          0.52          1.13         1.61 o                         
  10   6   2         31.78         36.14         3.71 o                         
  11   6   2         25.78         20.89         4.09 o                         
 -10   7   2         69.14         77.35         4.33 o                         
  -9   7   2        220.20        209.26         7.05 o                         
  -8   7   2        202.18        192.21         5.00 o                         
  -7   7   2        171.00        181.90         4.94 o                         
  -6   7   2         11.91         10.27         3.49 o                         
  -5   7   2          6.10          3.55         2.04 o                         
  -4   7   2        186.57        173.80         4.65 o                         
  -3   7   2       1910.04       2046.50        33.36 o                         
  -2   7   2        224.02        230.73         4.95 o                         
  -1   7   2        186.54        205.02         5.09 o                         
   0   7   2        724.34        700.55        10.79 o                         
   1   7   2        384.12        391.84         7.76 o                         
   2   7   2        161.84        137.49         4.09 o                         
   3   7   2        162.81        174.36         4.81 o                         
   4   7   2        271.26        265.22         5.66 o                         
   5   7   2        114.13        119.96         4.15 o                         
   6   7   2         27.82         28.13         3.14 o                         
   7   7   2        572.75        579.62        16.11 o                         
   8   7   2         71.23         66.77         3.43 o                         
   9   7   2         33.12         33.80         2.91 o                         
  10   7   2        157.94        161.17         4.65 o                         
 -10   8   2          9.36         12.66         3.52 o                         
  -9   8   2          2.13          0.65         1.37 o                         
  -8   8   2        209.00        201.91         5.13 o                         
  -7   8   2          0.26          0.06         1.58 o                         
  -6   8   2        150.45        139.88         5.89 o                         
  -5   8   2         23.46         21.48         2.77 o                         
  -4   8   2          6.20          3.85         1.73 o                         
  -3   8   2          0.75         -0.11         1.69 o                         
  -2   8   2        156.77        137.00         3.93 o                         
  -1   8   2        134.78        129.99         4.39 o                         
   0   8   2        289.89        303.35         6.18 o                         
   1   8   2         38.76         35.71         5.19 o                         
   2   8   2         12.06          9.06         1.85 o                         
   3   8   2         23.74         18.83         2.47 o                         
   4   8   2        292.20        273.81         5.36 o                         
   5   8   2          7.01          5.07         1.87 o                         
   6   8   2         92.27         92.56         3.88 o                         
   7   8   2          3.14          3.00         1.57 o                         
   8   8   2          1.15          1.71         1.44 o                         
   9   8   2          1.13          1.89         1.48 o                         
  10   8   2        221.96        220.14         6.70 o                         
  -8   9   2        133.19        121.48         4.17 o                         
  -7   9   2        483.16        449.02         8.74 o                         
  -6   9   2          1.67          3.00         1.95 o                         
  -5   9   2        106.35         91.79         4.00 o                         
  -4   9   2        613.83        651.63        35.37 o                         
  -3   9   2          6.49         -0.44         1.80 o                         
  -2   9   2        306.43        333.49         7.03 o                         
  -1   9   2         12.30         16.92         2.55 o                         
   0   9   2        132.03        119.94         4.16 o                         
   1   9   2         20.39         47.64         3.54 o                         
   2   9   2         62.57         67.94         4.05 o                         
   3   9   2         32.20         35.71         3.53 o                         
   4   9   2          7.89          1.38         1.78 o                         
   5   9   2        373.44        367.10         9.61 o                         
   6   9   2        179.44        187.73         5.38 o                         
   7   9   2         61.28         65.76         2.87 o                         
   8   9   2          8.03          6.82         1.55 o                         
  -7  10   2          5.77          9.48         2.81 o                         
  -6  10   2        102.53         86.02         7.38 o                         
  -5  10   2         48.33         62.52         3.84 o                         
  -4  10   2         57.79         54.04         3.73 o                         
  -3  10   2         62.91         72.10         7.87 o                         
  -2  10   2          8.99         13.45         3.74 o                         
  -1  10   2        495.29        484.30         8.10 o                         
   0  10   2        107.57        118.30         4.83 o                         
   1  10   2         51.73         52.71         3.66 o                         
   2  10   2         94.94         85.93         3.23 o                         
   3  10   2        240.42        233.77         5.29 o                         
   4  10   2         10.49          8.49         2.34 o                         
   5  10   2        114.19        107.32         4.42 o                         
   6  10   2         42.17         46.73         4.00 o                         
   7  10   2         55.51         51.93         5.57 o                         
  -5  11   2        109.92        111.10         6.65 o                         
  -4  11   2        205.74        186.42         7.67 o                         
  -3  11   2        378.03        372.95         8.38 o                         
  -2  11   2         40.34         31.38         3.76 o                         
  -1  11   2         18.98         18.38         3.23 o                         
   0  11   2          9.17          9.53         2.05 o                         
   1  11   2        383.06        367.13         6.54 o                         
   2  11   2         73.77         73.07         3.22 o                         
   3  11   2         13.29         11.12         5.66 o                         
   4  11   2        292.79        270.02        10.29 o                         
   5  11   2        213.09        218.34         6.56 o                         
  -2  12   2        235.83        224.86         9.17 o                         
  -1  12   2         80.97         81.66         4.14 o                         
   0  12   2         60.85         54.20         5.63 o                         
 -11   0   3          4.69          3.18         2.22 o                         
  -9   0   3        350.19        365.99         9.41 o                         
  -7   0   3         71.87        105.86         5.46 o                         
  -5   0   3       9478.79      10169.50       813.72 o                         
  -3   0   3       2258.82       2048.70        46.05 o                         
   1   0   3      12159.81      11971.97       360.10 o                         
   3   0   3       1199.00       1137.19        55.15 o                         
   5   0   3       1108.40        881.19        24.11 o                         
   7   0   3       2254.58       2098.51        39.12 o                         
   9   0   3         23.28         35.82         5.49 o                         
  11   0   3         39.53         42.45         7.50 o                         
  13   0   3        172.28        161.84         7.28 o                         
 -13   1   3         16.66          8.21         3.75 o                         
 -12   1   3         18.55         16.53         2.98 o                         
 -11   1   3        133.38        127.34         3.92 o                         
 -10   1   3         51.18         52.65         3.12 o                         
  -9   1   3       1347.90       1370.55        18.88 o                         
  -8   1   3        751.28        767.42        11.45 o                         
  -7   1   3        580.16        539.46         8.63 o                         
  -6   1   3          0.23          4.29         3.91 o                         
  -5   1   3       4454.49       4147.36        76.73 o                         
  -4   1   3       1111.11       1050.26        32.00 o                         
  -3   1   3        622.67        558.69        10.26 o                         
  -2   1   3       9778.85       9173.59       731.18 o                         
  -1   1   3       1867.48       1841.17        32.95 o                         
   0   1   3        948.88        980.25        15.54 o                         
   1   1   3        108.11        114.02         3.52 o                         
   2   1   3       1239.30       1291.77        32.42 o                         
   3   1   3       5896.89       5436.07        96.37 o                         
   4   1   3          6.84         11.69         2.35 o                         
   5   1   3       1483.25       1506.03        30.57 o                         
   6   1   3         21.15         16.61         4.65 o                         
   7   1   3       1462.14       1311.65        22.06 o                         
   8   1   3         42.58         45.58         4.56 o                         
   9   1   3        533.21        550.84        11.42 o                         
  10   1   3         12.15         19.98         4.13 o                         
  11   1   3        136.07        135.44        11.97 o                         
  12   1   3          0.78          3.87         2.11 o                         
  13   1   3        110.93        106.67         4.06 o                         
 -12   2   3        666.68        599.55        27.35 o                         
 -11   2   3        444.83        473.44         9.25 o                         
 -10   2   3        556.00        598.61        12.69 o                         
  -9   2   3        412.44        419.96         9.34 o                         
  -8   2   3       1036.22       1032.01        21.32 o                         
  -7   2   3         58.07         51.48         5.30 o                         
  -6   2   3        253.38        232.85         5.90 o                         
  -5   2   3       1862.96       2009.61        63.00 o                         
  -4   2   3         97.03        108.09         3.82 o                         
  -3   2   3         39.83         48.35         3.65 o                         
  -2   2   3       2605.25       2384.27        52.49 o                         
  -1   2   3         28.78         27.25         1.34 o                         
   0   2   3       9963.75      10359.27       192.73 o                         
   1   2   3       1965.51       1967.49        30.44 o                         
   2   2   3       9237.75       9228.80       189.87 o                         
   3   2   3         29.00         24.03         2.43 o                         
   4   2   3       2257.49       2035.19        33.80 o                         
   5   2   3        264.69        249.60         7.66 o                         
   6   2   3         94.52        104.96         4.85 o                         
   7   2   3        375.25        383.52         6.94 o                         
   8   2   3          8.70         10.10         2.22 o                         
   9   2   3        628.46        703.43        16.73 o                         
  10   2   3        354.34        359.05        18.32 o                         
  11   2   3          8.44          9.19         2.07 o                         
  12   2   3        231.88        229.16         6.05 o                         
  13   2   3        126.79        129.87         4.48 o                         
 -12   3   3        406.86        361.00        11.20 o                         
 -11   3   3         97.19         96.07         3.60 o                         
 -10   3   3        997.83       1070.46        18.60 o                         
  -9   3   3        780.12        786.46        20.29 o                         
  -8   3   3         43.70         32.50         2.87 o                         
  -7   3   3        156.46        189.32         4.76 o                         
  -6   3   3         11.70          8.71         1.86 o                         
  -5   3   3       1529.93       1376.72        27.76 o                         
  -4   3   3        941.76       1020.49        44.50 o                         
  -3   3   3        427.41        422.04        10.75 o                         
  -2   3   3       2312.19       2439.26       112.64 o                         
  -1   3   3       6355.79       6681.42       127.97 o                         
   0   3   3       5533.89       5734.62       184.48 o                         
   1   3   3       1947.29       2108.70        32.52 o                         
   2   3   3         80.34         74.31         2.45 o                         
   3   3   3        570.26        565.97         9.38 o                         
   4   3   3       1220.81       1212.23        18.64 o                         
   5   3   3          1.48          2.30         2.42 o                         
   6   3   3        156.66        137.78         7.09 o                         
   7   3   3       1031.48       1004.50        14.44 o                         
   8   3   3          0.25          0.29         1.74 o                         
   9   3   3         47.47         40.75         3.96 o                         
  10   3   3          1.52         -0.30         1.94 o                         
  11   3   3        365.51        348.71         8.94 o                         
  12   3   3         64.90         59.27         2.96 o                         
 -12   4   3          6.93          7.22         2.34 o                         
 -11   4   3        104.80        114.59         5.52 o                         
 -10   4   3         13.96         10.69         2.98 o                         
  -9   4   3         14.65         17.36         2.19 o                         
  -8   4   3         40.60         35.62         5.02 o                         
  -7   4   3       2392.90       2430.14        29.67 o                         
  -6   4   3         12.91         16.98         1.86 o                         
  -5   4   3        264.70        253.38         5.99 o                         
  -4   4   3        843.86        897.31        19.02 o                         
  -3   4   3       2070.52       2058.57        32.96 o                         
  -2   4   3        302.19        288.60         5.32 o                         
  -1   4   3        187.11        176.68         3.28 o                         
   0   4   3        487.33        535.51        15.21 o                         
   1   4   3       2246.29       2451.05        51.45 o                         
   2   4   3        252.37        215.33         4.34 o                         
   3   4   3        104.39         97.45         3.57 o                         
   4   4   3         18.60         20.63         2.72 o                         
   5   4   3        443.49        394.73         6.75 o                         
   6   4   3         27.41         25.11         2.45 o                         
   7   4   3         65.46         60.13         8.98 o                         
   8   4   3         78.34         80.72         3.92 o                         
   9   4   3        135.24        133.45         5.79 o                         
  10   4   3          1.65          7.37         3.27 o                         
  11   4   3          0.60         -1.75         2.35 o                         
  12   4   3          9.20         15.49         4.58 o                         
 -12   5   3          5.17          3.28         2.58 o                         
 -11   5   3         18.23         28.02         3.40 o                         
 -10   5   3         38.19         41.74         3.24 o                         
  -9   5   3         22.61         19.80         3.05 o                         
  -8   5   3          9.87         12.75         1.68 o                         
  -7   5   3        110.81        114.13         3.67 o                         
  -6   5   3          5.01          7.09         1.84 o                         
  -5   5   3         56.32         39.82         3.72 o                         
  -4   5   3        313.05        323.13         6.43 o                         
  -3   5   3          0.47         -0.14         2.59 o                         
  -2   5   3        750.50        699.52        25.26 o                         
  -1   5   3        575.21        549.70        18.51 o                         
   0   5   3         20.14         20.17         3.52 o                         
   1   5   3        434.36        378.64        23.90 o                         
   2   5   3        174.16        149.56         8.45 o                         
   3   5   3        738.56        722.41        13.58 o                         
   4   5   3        242.92        208.49         4.97 o                         
   5   5   3        115.08        116.09         3.91 o                         
   6   5   3         87.16         85.60         4.14 o                         
   7   5   3         26.32         23.52         3.59 o                         
   8   5   3        180.94        185.83         5.15 o                         
   9   5   3        113.13        115.95         7.53 o                         
  10   5   3         74.57         70.03         3.44 o                         
  11   5   3        219.47        205.93         9.45 o                         
  12   5   3        270.63        266.52         6.78 o                         
 -11   6   3         23.95         23.73         5.16 o                         
 -10   6   3        133.91        120.14         7.26 o                         
  -9   6   3        251.29        246.22         5.63 o                         
  -8   6   3         49.08         57.15         3.22 o                         
  -7   6   3        997.11       1051.89        16.82 o                         
  -6   6   3         72.06         81.65         3.66 o                         
  -5   6   3        225.22        224.51         5.68 o                         
  -4   6   3         58.01         71.25         3.95 o                         
  -3   6   3       2004.14       1929.83        34.26 o                         
  -2   6   3          2.05          0.41         1.88 o                         
  -1   6   3        245.06        284.52         6.82 o                         
   0   6   3          2.11          1.57         2.10 o                         
   1   6   3       3490.70       3390.08        47.54 o                         
   2   6   3         46.14         63.06         3.33 o                         
   3   6   3         77.79         69.73         3.32 o                         
   4   6   3          2.88          1.56         1.63 o                         
   5   6   3       1618.81       1628.39        22.43 o                         
   6   6   3         99.80         97.00         4.23 o                         
   7   6   3        537.98        594.53        12.10 o                         
   8   6   3          0.86          0.07         1.65 o                         
   9   6   3        151.42        149.37         4.16 o                         
  10   6   3         43.05         46.40         2.51 o                         
  11   6   3        107.64        102.41         3.97 o                         
 -10   7   3          0.36          2.46         2.46 o                         
  -9   7   3         47.83         49.58         3.96 o                         
  -8   7   3         15.57         12.24         2.79 o                         
  -7   7   3          1.95          2.68         1.79 o                         
  -6   7   3       1288.58       1355.52        29.92 o                         
  -5   7   3         68.14         54.19         3.65 o                         
  -4   7   3        810.90        809.26        12.30 o                         
  -3   7   3        143.58        122.78         4.20 o                         
  -2   7   3         19.77         22.20         2.51 o                         
  -1   7   3        178.54        134.76         4.08 o                         
   0   7   3        167.50        160.97         4.68 o                         
   1   7   3        225.65        230.56         5.71 o                         
   2   7   3         48.84         48.44         3.51 o                         
   3   7   3        174.81        169.38         4.44 o                         
   4   7   3        452.70        467.77         7.51 o                         
   5   7   3         33.56         43.04         3.79 o                         
   6   7   3          1.22          1.99         1.87 o                         
   7   7   3        123.12        127.25         5.39 o                         
   8   7   3        339.66        341.38         7.65 o                         
   9   7   3         27.09         26.13         2.38 o                         
  10   7   3         11.36          7.81         3.11 o                         
  -9   8   3        250.17        229.84         5.32 o                         
  -8   8   3         31.06         35.33         3.16 o                         
  -7   8   3        147.66        152.38         4.78 o                         
  -6   8   3        118.04        129.60         8.29 o                         
  -5   8   3        202.25        191.55         5.97 o                         
  -4   8   3          7.72          6.18         1.86 o                         
  -3   8   3        577.60        568.95        10.41 o                         
  -2   8   3          4.95          5.45         2.45 o                         
  -1   8   3        142.07        164.74         4.58 o                         
   0   8   3        145.87        175.50         4.81 o                         
   1   8   3        901.13        924.64        14.95 o                         
   2   8   3        221.56        270.85         6.24 o                         
   3   8   3          3.47          2.20         2.23 o                         
   4   8   3         30.56         28.41         2.96 o                         
   5   8   3        436.17        450.56        12.67 o                         
   6   8   3          2.48          2.74         1.73 o                         
   7   8   3         89.24         86.64         3.97 o                         
   8   8   3        273.60        267.46         5.37 o                         
   9   8   3        527.80        506.44        14.08 o                         
  -8   9   3        148.12        138.70         7.92 o                         
  -7   9   3         70.64         69.48         4.24 o                         
  -6   9   3          8.26          6.62         1.58 o                         
  -5   9   3        174.08        177.91         5.15 o                         
  -4   9   3         61.47         72.20         4.18 o                         
  -3   9   3         20.43         16.13         2.15 o                         
  -2   9   3        123.57         92.76         4.03 o                         
  -1   9   3        208.31        218.50         5.11 o                         
   0   9   3         15.55         15.31         2.13 o                         
   1   9   3         65.41         61.32         3.65 o                         
   2   9   3          2.77          6.48         2.10 o                         
   3   9   3        140.37        161.28         4.63 o                         
   4   9   3          8.77         15.17         2.95 o                         
   5   9   3         55.15         53.28         3.79 o                         
   6   9   3        140.39        136.43         4.59 o                         
   7   9   3        278.71        275.24         5.42 o                         
   8   9   3         62.56         56.59         2.68 o                         
  -7  10   3        109.21        103.50         4.14 o                         
  -6  10   3          1.39          2.97         1.72 o                         
  -5  10   3          7.68          6.20         1.72 o                         
  -4  10   3        444.34        448.07        10.41 o                         
  -3  10   3        157.62        154.29         8.00 o                         
  -2  10   3         28.99         32.33         3.25 o                         
  -1  10   3         28.18         38.92         3.07 o                         
   0  10   3        430.28        426.67         7.99 o                         
   1  10   3         18.24         31.05         2.94 o                         
   2  10   3        762.82        766.62        11.31 o                         
   3  10   3          9.41          6.95         1.56 o                         
   4  10   3          1.00         -1.88         2.14 o                         
   5  10   3        240.00        244.42         6.69 o                         
   6  10   3        195.46        210.85         6.63 o                         
   7  10   3          0.42          3.24         1.37 o                         
  -5  11   3         25.42         28.18         2.90 o                         
  -4  11   3         34.15         35.61         3.00 o                         
  -3  11   3          0.33         -0.33         2.11 o                         
  -2  11   3        385.80        376.30        10.40 o                         
  -1  11   3         24.62         24.20         2.98 o                         
   0  11   3         12.11         12.50         2.89 o                         
   1  11   3         16.96         11.07         1.58 o                         
   2  11   3         50.14         55.14         4.98 o                         
   3  11   3        153.83        162.18         4.88 o                         
   4  11   3         22.84         25.82         4.46 o                         
   5  11   3          3.34          5.75         9.38 o                         
  -1  12   3          0.49          2.41         1.73 o                         
   0  12   3         85.53         71.07         9.62 o                         
 -12   0   4         16.66         15.14         5.16 o                         
 -10   0   4         77.10         81.26         4.64 o                         
  -8   0   4        692.75        767.43        16.15 o                         
  -6   0   4       1002.57        961.37        45.90 o                         
  -4   0   4        699.60        693.26        18.64 o                         
  -2   0   4         48.68         49.51         4.22 o                         
   0   0   4       1213.80       1147.10        39.62 o                         
   2   0   4         29.06         23.64         2.47 o                         
   4   0   4       5657.14       5717.50       125.21 o                         
   6   0   4          1.95          4.69         9.61 o                         
   8   0   4        158.42        158.70         8.69 o                         
  10   0   4        646.79        673.71        18.39 o                         
  12   0   4        530.41        539.36        20.26 o                         
 -12   1   4        209.05        176.82         4.83 o                         
 -11   1   4        180.55        181.94         4.13 o                         
 -10   1   4          1.71         -1.09         1.63 o                         
  -9   1   4          0.36          2.66         1.72 o                         
  -8   1   4        356.21        392.08         7.67 o                         
  -7   1   4        390.10        362.49         6.57 o                         
  -6   1   4          7.61          3.92         3.41 o                         
  -5   1   4        445.21        470.92        11.60 o                         
  -4   1   4         42.55         71.30         5.22 o                         
  -3   1   4        555.21        525.58        17.95 o                         
  -2   1   4       2378.05       2274.39        50.53 o                         
  -1   1   4       1960.35       2093.44        46.33 o                         
   0   1   4        253.96        249.24         7.08 o                         
   1   1   4       2416.25       2102.52        54.49 o                         
   2   1   4          6.37          7.49         1.10 o                         
   3   1   4        168.11        150.64         4.58 o                         
   4   1   4       1094.67        982.60        17.71 o                         
   5   1   4       1534.08       1552.95        30.23 o                         
   6   1   4        436.05        440.52        12.71 o                         
   7   1   4        681.72        685.32        12.75 o                         
   8   1   4        283.38        255.17         9.97 o                         
   9   1   4        244.72        241.55         9.22 o                         
  10   1   4         35.15         31.58         3.89 o                         
  11   1   4        141.76        121.64         7.21 o                         
  12   1   4        112.03        115.83         5.18 o                         
  13   1   4         36.65         32.72         2.90 o                         
 -12   2   4         53.16         48.03         3.55 o                         
 -11   2   4        383.03        363.03         7.54 o                         
 -10   2   4         97.28        108.35         4.25 o                         
  -9   2   4          0.05          1.69         1.70 o                         
  -8   2   4        652.75        679.53        15.83 o                         
  -7   2   4        230.45        209.35         4.65 o                         
  -6   2   4         74.91         64.30         5.32 o                         
  -5   2   4        369.80        344.06        16.69 o                         
  -4   2   4         52.47         34.69         3.69 o                         
  -3   2   4        619.15        505.07        14.37 o                         
  -2   2   4       1190.53       1113.62        21.72 o                         
  -1   2   4        250.35        250.65         5.09 o                         
   0   2   4        517.79        507.90         8.80 o                         
   1   2   4       7228.92       7597.38       152.54 o                         
   2   2   4       2412.68       2198.22        90.58 o                         
   3   2   4        189.66        150.71         4.53 o                         
   4   2   4       1013.82        974.06        23.97 o                         
   5   2   4          0.04         -2.42         2.42 o                         
   6   2   4        572.80        537.01        10.56 o                         
   7   2   4         11.49         10.53         1.82 o                         
   8   2   4       1127.31       1186.60        24.11 o                         
   9   2   4         12.61         17.29         2.45 o                         
  10   2   4          8.25         11.99         5.41 o                         
  11   2   4         20.55         15.84         6.10 o                         
  12   2   4          6.26         10.18         2.46 o                         
  13   2   4          3.42          2.01         1.57 o                         
 -12   3   4        197.12        215.15         9.40 o                         
 -11   3   4          0.50          1.46         1.57 o                         
 -10   3   4         53.14         58.17         4.34 o                         
  -9   3   4        218.42        224.17         6.10 o                         
  -8   3   4        205.87        201.59         4.79 o                         
  -7   3   4         71.32         88.87         3.57 o                         
  -6   3   4        369.12        370.76         6.92 o                         
  -5   3   4         16.26          7.16         5.94 o                         
  -4   3   4       2620.65       2681.07        49.51 o                         
  -3   3   4         22.71         23.15         2.95 o                         
  -2   3   4        164.62        189.13         6.54 o                         
  -1   3   4         20.95         22.05         1.81 o                         
   0   3   4       2861.41       2847.07        61.93 o                         
   1   3   4        748.08        779.27        12.96 o                         
   2   3   4       2672.54       2558.68        35.75 o                         
   3   3   4        216.90        205.62         4.82 o                         
   4   3   4       1167.67       1028.13        18.74 o                         
   5   3   4       1181.29       1121.49        25.73 o                         
   6   3   4        196.04        142.94         5.36 o                         
   7   3   4         44.07         44.51         3.46 o                         
   8   3   4        540.18        567.29        10.15 o                         
   9   3   4          5.85          2.92         1.99 o                         
  10   3   4        251.65        296.69         9.40 o                         
  11   3   4         87.96         80.62         3.95 o                         
  12   3   4          6.24          5.25         1.59 o                         
 -12   4   4         44.88         46.85         3.56 o                         
 -11   4   4         49.91         46.80         3.09 o                         
 -10   4   4        271.14        291.19         6.86 o                         
  -9   4   4          6.37          2.13         3.60 o                         
  -8   4   4         42.78         57.40         3.64 o                         
  -7   4   4        285.29        280.78         5.73 o                         
  -6   4   4        532.80        537.79         9.28 o                         
  -5   4   4        928.11        828.77        11.80 o                         
  -4   4   4        185.85        185.24        11.45 o                         
  -3   4   4        652.82        680.87        11.37 o                         
  -2   4   4       1163.19       1170.08        17.25 o                         
  -1   4   4       2388.01       2309.40        32.07 o                         
   0   4   4          1.82          4.06         0.95 o                         
   1   4   4        908.37        866.43        14.35 o                         
   2   4   4        610.13        544.86         9.84 o                         
   3   4   4         67.39         69.26         3.76 o                         
   4   4   4        468.89        455.33        15.06 o                         
   5   4   4          3.86          3.05         1.67 o                         
   6   4   4        133.05        124.22         4.84 o                         
   7   4   4        126.20        129.51         4.83 o                         
   8   4   4          5.15          3.27         1.98 o                         
   9   4   4        417.99        446.15         8.59 o                         
  10   4   4          0.77          2.69         2.06 o                         
  11   4   4         46.50         38.61         4.39 o                         
  12   4   4         13.14          7.04         2.88 o                         
 -11   5   4         20.58         25.94         3.40 o                         
 -10   5   4         90.59         90.40         4.00 o                         
  -9   5   4         10.25         13.09         2.82 o                         
  -8   5   4        757.28        725.42        17.85 o                         
  -7   5   4         15.54         11.83         1.79 o                         
  -6   5   4         24.29         19.04         2.31 o                         
  -5   5   4          0.40         -1.73         1.73 o                         
  -4   5   4        924.01        860.41        12.76 o                         
  -3   5   4         20.57         12.05         4.10 o                         
  -2   5   4        104.03         92.23         7.04 o                         
  -1   5   4         35.10         56.45         4.63 o                         
   0   5   4       3900.46       3890.43        91.90 o                         
   1   5   4          8.93         12.45         2.41 o                         
   2   5   4        389.19        362.77        14.82 o                         
   3   5   4          4.81          4.04         2.38 o                         
   4   5   4         45.66         34.48         2.88 o                         
   5   5   4         48.24         49.26         3.17 o                         
   6   5   4          5.92          8.23         2.07 o                         
   7   5   4          0.18         -0.02         2.04 o                         
   8   5   4        516.93        552.94        10.13 o                         
   9   5   4        382.82        413.23         8.32 o                         
  10   5   4        215.78        213.61         5.46 o                         
  11   5   4        462.51        437.81        19.17 o                         
  12   5   4         87.79         84.71         3.88 o                         
 -11   6   4          1.71          0.58         2.58 o                         
 -10   6   4        200.26        191.62         9.63 o                         
  -9   6   4        109.07        102.06         3.93 o                         
  -8   6   4         26.97         38.71         3.20 o                         
  -7   6   4        192.76        189.02         4.89 o                         
  -6   6   4       1393.97       1431.90        19.96 o                         
  -5   6   4          4.29          3.00         1.85 o                         
  -4   6   4        418.65        405.60         7.48 o                         
  -3   6   4        429.96        424.32         8.16 o                         
  -2   6   4       1058.27        972.93        15.40 o                         
  -1   6   4         68.94         60.99         3.92 o                         
   0   6   4         42.43         49.75         5.65 o                         
   1   6   4          0.21          2.01         1.86 o                         
   2   6   4        836.46        779.34        13.87 o                         
   3   6   4        435.19        426.86         6.97 o                         
   4   6   4        551.33        588.76         9.48 o                         
   5   6   4         47.09         56.84         3.71 o                         
   6   6   4         81.85         71.00         4.94 o                         
   7   6   4         16.48         25.01         4.43 o                         
   8   6   4        314.82        335.01         9.95 o                         
   9   6   4          0.37         -1.52         1.52 o                         
  10   6   4         16.68         20.65         2.41 o                         
  11   6   4         66.39         59.78         2.96 o                         
 -10   7   4         50.45         54.09         3.23 o                         
  -9   7   4        179.62        170.93         5.26 o                         
  -8   7   4        249.15        242.41         6.13 o                         
  -7   7   4        239.24        251.48        12.22 o                         
  -6   7   4         77.29         83.67         3.85 o                         
  -5   7   4         44.58         49.45         6.19 o                         
  -4   7   4        177.21        178.55         4.99 o                         
  -3   7   4         92.45        102.39         4.55 o                         
  -2   7   4         15.77         14.90         2.33 o                         
  -1   7   4         12.56         10.48         2.59 o                         
   0   7   4        634.22        597.75        10.68 o                         
   1   7   4        303.62        297.97         6.67 o                         
   2   7   4          8.10          5.15         1.78 o                         
   3   7   4          3.18          3.10         1.77 o                         
   4   7   4        154.86        163.98         4.15 o                         
   5   7   4        165.06        152.05         4.61 o                         
   6   7   4        460.79        492.49         8.69 o                         
   7   7   4         48.19         53.72         3.21 o                         
   8   7   4         17.39         18.95         2.04 o                         
   9   7   4        125.82        114.22         3.46 o                         
  10   7   4        158.80        144.55         4.29 o                         
  -9   8   4         36.16         38.49         2.75 o                         
  -8   8   4         27.99         28.37         2.77 o                         
  -7   8   4          0.96          0.06         1.81 o                         
  -6   8   4          1.26          0.96         2.03 o                         
  -5   8   4          7.44          5.85         4.13 o                         
  -4   8   4         51.47         51.32         3.43 o                         
  -3   8   4         18.70         20.63         2.19 o                         
  -2   8   4        197.47        192.25         5.20 o                         
  -1   8   4        128.70        142.88         4.72 o                         
   0   8   4         13.50         14.34         1.88 o                         
   1   8   4          1.12          1.94         1.96 o                         
   2   8   4        146.36        142.98         4.61 o                         
   3   8   4         53.89         55.93         3.53 o                         
   4   8   4        229.89        231.92         5.47 o                         
   5   8   4          8.31         10.57         1.72 o                         
   6   8   4       1134.80       1135.84        40.17 o                         
   7   8   4         27.38         33.88         3.33 o                         
   8   8   4         39.37         42.52         3.17 o                         
   9   8   4        392.92        351.46        18.34 o                         
  -8   9   4        103.92         86.61         7.51 o                         
  -7   9   4        100.27         94.12         3.33 o                         
  -6   9   4          4.64          3.39         1.63 o                         
  -5   9   4         44.95         44.12         3.37 o                         
  -4   9   4        827.97        875.77        30.75 o                         
  -3   9   4        429.00        469.20         9.81 o                         
  -2   9   4        288.96        326.64         7.77 o                         
  -1   9   4          5.53          4.95         1.94 o                         
   0   9   4        115.28        107.77         6.15 o                         
   1   9   4        597.73        666.46        10.60 o                         
   2   9   4         84.97         75.15         3.73 o                         
   3   9   4         44.46         40.63         3.36 o                         
   4   9   4        688.81        725.86        15.10 o                         
   5   9   4        725.21        716.18        11.94 o                         
   6   9   4         66.62         60.10         3.72 o                         
   7   9   4          2.76          0.69         1.42 o                         
   8   9   4         25.17         21.83         2.67 o                         
  -7  10   4         36.89         38.30         3.37 o                         
  -6  10   4        238.69        239.90         8.65 o                         
  -5  10   4         27.45         19.12         2.72 o                         
  -4  10   4          1.07          1.79         2.12 o                         
  -3  10   4        242.64        238.93         6.06 o                         
  -2  10   4        354.43        360.13         7.99 o                         
  -1  10   4        403.46        418.85        10.12 o                         
   0  10   4         72.61         70.57         3.66 o                         
   1  10   4         59.09         66.23         3.51 o                         
   2  10   4        711.90        713.68        19.33 o                         
   3  10   4        186.71        198.88         4.34 o                         
   4  10   4        278.19        272.35         5.66 o                         
   5  10   4          8.90         10.02         3.87 o                         
   6  10   4        283.09        267.92         6.69 o                         
   7  10   4         78.45         84.18         3.63 o                         
  -5  11   4        170.44        172.29         8.58 o                         
  -4  11   4         89.47         83.08         5.87 o                         
  -3  11   4        106.92        109.49         7.50 o                         
  -2  11   4         66.88         66.76         5.62 o                         
  -1  11   4          6.42          6.46         1.68 o                         
   0  11   4         61.10         62.90         3.11 o                         
   1  11   4         58.28         68.07         4.60 o                         
   2  11   4          6.57          3.88         1.48 o                         
   3  11   4         56.52         49.70         3.27 o                         
   4  11   4        220.60        240.96         8.58 o                         
   5  11   4        145.90        131.24         7.08 o                         
   0  12   4         31.96         34.05         4.69 o                         
 -11   0   5         34.04         26.59         3.65 o                         
  -9   0   5        498.07        472.10        11.19 o                         
  -7   0   5        262.12        241.15         8.50 o                         
  -5   0   5        288.86        292.73        13.05 o                         
  -3   0   5       1926.01       1813.99        59.11 o                         
  -1   0   5        428.36        406.44        15.12 o                         
   1   0   5       8191.23       8415.20       427.68 o                         
   3   0   5        147.35        120.47         6.80 o                         
   5   0   5         66.22         47.62        10.09 o                         
   7   0   5         66.31         61.46         7.74 o                         
   9   0   5         85.77         97.61         6.03 o                         
  11   0   5         65.35         61.46         9.15 o                         
 -12   1   5          6.15          4.51         1.96 o                         
 -11   1   5        190.99        190.54         4.13 o                         
 -10   1   5        216.72        210.29         4.65 o                         
  -9   1   5         20.96         25.20         2.80 o                         
  -8   1   5         55.78         48.77         3.85 o                         
  -7   1   5        689.00        621.51         9.66 o                         
  -6   1   5          0.26          0.29         2.10 o                         
  -5   1   5       1542.48       1455.75        29.12 o                         
  -4   1   5         62.66         63.74         5.97 o                         
  -3   1   5        848.16        872.31        33.65 o                         
  -2   1   5        182.33        204.16         4.82 o                         
  -1   1   5       1353.68       1489.90        49.12 o                         
   0   1   5         64.47         53.75         2.11 o                         
   1   1   5       1781.10       1752.87        27.88 o                         
   2   1   5       2073.12       2078.99        33.05 o                         
   3   1   5       2835.07       2703.78        77.64 o                         
   4   1   5       1054.21       1100.06        17.24 o                         
   5   1   5        922.90        763.80        18.05 o                         
   6   1   5       1075.13       1107.85        18.87 o                         
   7   1   5        793.81        782.34        16.43 o                         
   8   1   5          4.59          1.66         2.19 o                         
   9   1   5         63.34         58.16         4.12 o                         
  10   1   5         18.03         15.10         2.30 o                         
  11   1   5        290.56        300.82         6.96 o                         
  12   1   5         50.63         48.48         3.40 o                         
  13   1   5         51.34         50.95         3.07 o                         
 -12   2   5          4.51          4.33         2.13 o                         
 -11   2   5        590.01        584.66         9.73 o                         
 -10   2   5        270.64        267.22         5.79 o                         
  -9   2   5         67.96         69.60         3.42 o                         
  -8   2   5        103.98        101.67         3.65 o                         
  -7   2   5         58.68         68.81         3.42 o                         
  -6   2   5         91.26         83.08         3.80 o                         
  -5   2   5          3.38          8.37         6.50 o                         
  -4   2   5        207.97        211.16         6.84 o                         
  -3   2   5         46.01         38.75         6.10 o                         
  -2   2   5       2625.00       2828.76        44.33 o                         
  -1   2   5         41.87         46.45         4.46 o                         
   0   2   5       5081.62       5386.25        82.13 o                         
   1   2   5          2.42          5.50         1.39 o                         
   2   2   5       2421.84       2365.84        37.69 o                         
   3   2   5          2.85         -0.16         1.27 o                         
   4   2   5        583.01        607.15        13.08 o                         
   5   2   5       1121.67       1109.41        22.91 o                         
   6   2   5        563.05        600.27        11.72 o                         
   7   2   5          3.59          1.23         2.17 o                         
   8   2   5          0.38          1.35         2.22 o                         
   9   2   5         28.54         29.01         3.82 o                         
  10   2   5        261.65        256.68        11.81 o                         
  11   2   5         38.92         35.23         3.04 o                         
  12   2   5        132.94        128.27         4.32 o                         
 -12   3   5         68.36         65.83         4.11 o                         
 -11   3   5          2.88          2.82         1.65 o                         
 -10   3   5         20.80         18.40         3.35 o                         
  -9   3   5        244.21        232.28         6.91 o                         
  -8   3   5        185.24        185.45         4.70 o                         
  -7   3   5        442.39        410.26        10.25 o                         
  -6   3   5         25.62         26.43         2.89 o                         
  -5   3   5        124.07         87.82         4.54 o                         
  -4   3   5        866.39        849.91        18.25 o                         
  -3   3   5       1701.24       1604.75        36.85 o                         
  -2   3   5        159.76        142.31         4.40 o                         
  -1   3   5       3716.84       3584.90        86.37 o                         
   0   3   5        224.07        231.17         7.23 o                         
   1   3   5        654.81        707.98        11.38 o                         
   2   3   5          8.60         20.98         2.05 o                         
   3   3   5         60.13         97.37         4.15 o                         
   4   3   5        179.52        173.51         5.66 o                         
   5   3   5       1381.42       1337.31        26.82 o                         
   6   3   5        311.81        278.36         6.50 o                         
   7   3   5        253.97        255.13         7.62 o                         
   8   3   5         37.44         48.08         3.82 o                         
   9   3   5        101.84         91.51         8.02 o                         
  10   3   5        240.57        263.85        13.10 o                         
  11   3   5         59.45         55.48         3.22 o                         
  12   3   5        363.35        360.59         7.88 o                         
 -12   4   5          6.56          5.34         2.46 o                         
 -11   4   5         14.28          9.64         1.61 o                         
 -10   4   5         46.33         46.46         3.64 o                         
  -9   4   5        302.30        327.28         6.74 o                         
  -8   4   5         71.44         81.64         4.17 o                         
  -7   4   5        135.07        158.85         4.65 o                         
  -6   4   5         14.46         13.87         3.54 o                         
  -5   4   5       1225.06       1077.27        22.69 o                         
  -4   4   5        680.78        647.37        14.03 o                         
  -3   4   5         11.43          8.17         2.06 o                         
  -2   4   5       2135.09       2158.50        30.80 o                         
  -1   4   5       1038.39        972.98        13.32 o                         
   0   4   5        984.04        989.33        14.70 o                         
   1   4   5         17.32         10.29         2.48 o                         
   2   4   5        127.09        122.98         3.84 o                         
   3   4   5        748.48        719.33        12.38 o                         
   4   4   5          8.46          4.67         1.94 o                         
   5   4   5        154.80        152.16         4.81 o                         
   6   4   5        918.42        962.04        15.46 o                         
   7   4   5          7.69          2.77         1.99 o                         
   8   4   5        606.52        623.48        16.14 o                         
   9   4   5        659.50        692.52        11.83 o                         
  10   4   5         43.80         41.12         3.83 o                         
  11   4   5        379.98        377.66         8.11 o                         
  12   4   5        144.25        141.44         3.89 o                         
 -11   5   5        123.49        119.09         4.71 o                         
 -10   5   5          5.34          1.47         1.65 o                         
  -9   5   5        175.41        184.68         7.59 o                         
  -8   5   5         38.82         34.20         3.80 o                         
  -7   5   5          1.04          4.43         1.79 o                         
  -6   5   5          0.66          4.14         1.97 o                         
  -5   5   5         25.15         26.33         2.72 o                         
  -4   5   5         60.66         55.11         3.50 o                         
  -3   5   5         26.02         31.73         2.96 o                         
  -2   5   5         16.84         18.65         3.62 o                         
  -1   5   5          5.23         15.40         3.12 o                         
   0   5   5        302.26        291.84         9.13 o                         
   1   5   5         54.47         59.45         4.64 o                         
   2   5   5         16.08         18.00         2.54 o                         
   3   5   5          3.37          3.54         1.78 o                         
   4   5   5          6.51          3.73         1.72 o                         
   5   5   5        178.60        179.91         4.59 o                         
   6   5   5        273.81        277.29         7.64 o                         
   7   5   5         15.90         24.09         3.60 o                         
   8   5   5        950.97       1023.15        16.29 o                         
   9   5   5        196.99        207.28         5.40 o                         
  10   5   5        606.95        561.76        14.19 o                         
  11   5   5        452.52        434.45         9.79 o                         
 -11   6   5          2.23          1.18         1.73 o                         
 -10   6   5          2.56          2.69         2.46 o                         
  -9   6   5        958.51        962.54        16.74 o                         
  -8   6   5         45.85         57.59         6.16 o                         
  -7   6   5        549.82        562.10         9.29 o                         
  -6   6   5        222.24        243.80         5.46 o                         
  -5   6   5        809.05        798.79        12.12 o                         
  -4   6   5         11.53          9.73         2.15 o                         
  -3   6   5        893.64        862.53        15.36 o                         
  -2   6   5          1.06          1.72         1.92 o                         
  -1   6   5       1687.32       1652.25        27.38 o                         
   0   6   5       2277.86       2340.28        33.84 o                         
   1   6   5       1432.32       1391.79        25.18 o                         
   2   6   5        409.96        424.51         8.22 o                         
   3   6   5         18.30         24.04         2.65 o                         
   4   6   5        117.51        105.56         3.51 o                         
   5   6   5       1539.41       1593.55        21.87 o                         
   6   6   5         65.90         71.74         4.29 o                         
   7   6   5         69.95         55.83         3.66 o                         
   8   6   5        378.80        416.01         7.35 o                         
   9   6   5        613.81        608.40        10.97 o                         
  10   6   5          2.42          2.61         2.38 o                         
  11   6   5        411.22        387.68         8.21 o                         
 -10   7   5          2.90          4.69         2.34 o                         
  -9   7   5        141.73        136.72         4.89 o                         
  -8   7   5         37.26         39.79         3.89 o                         
  -7   7   5         89.03         98.81         4.64 o                         
  -6   7   5         83.48         98.30         3.68 o                         
  -5   7   5         70.13         74.93         3.76 o                         
  -4   7   5         18.54         16.35         2.94 o                         
  -3   7   5        345.38        342.84         7.18 o                         
  -2   7   5        309.73        310.84         9.92 o                         
  -1   7   5        120.89        118.82         4.38 o                         
   0   7   5         21.87         25.98         2.79 o                         
   1   7   5          5.03          7.07         2.03 o                         
   2   7   5         32.30         35.01         4.24 o                         
   3   7   5       2122.06       2132.56        48.24 o                         
   4   7   5          0.07          2.67         4.18 o                         
   5   7   5        220.09        216.45         5.15 o                         
   6   7   5        334.67        345.65         7.78 o                         
   7   7   5        932.17        936.29        22.23 o                         
   8   7   5        139.74        136.65         3.99 o                         
   9   7   5         66.82         62.53         3.58 o                         
  10   7   5         81.31         62.10         2.69 o                         
  -9   8   5          9.02          7.22         2.64 o                         
  -8   8   5         35.34         33.85         2.96 o                         
  -7   8   5          5.18          3.12         2.31 o                         
  -6   8   5        117.24        117.93         6.67 o                         
  -5   8   5        803.19        855.15        20.94 o                         
  -4   8   5          3.19          3.04         1.99 o                         
  -3   8   5        568.33        588.08        10.72 o                         
  -2   8   5        102.09        101.66         5.15 o                         
  -1   8   5        131.72        140.31         4.98 o                         
   0   8   5        252.75        274.62         5.94 o                         
   1   8   5        144.63        173.87         5.66 o                         
   2   8   5        127.33        145.49         5.37 o                         
   3   8   5       1427.63       1446.58        20.09 o                         
   4   8   5         28.00         40.18         2.97 o                         
   5   8   5         38.26         41.25         3.77 o                         
   6   8   5        668.30        695.50        12.19 o                         
   7   8   5        670.21        651.05        10.95 o                         
   8   8   5         90.21         97.74         3.24 o                         
   9   8   5        223.31        206.06         4.78 o                         
  -8   9   5         50.38         51.37         4.46 o                         
  -7   9   5        354.09        346.95         7.05 o                         
  -6   9   5         33.60         27.10         2.75 o                         
  -5   9   5        408.63        395.42         7.42 o                         
  -4   9   5         39.82         35.18         4.10 o                         
  -3   9   5          3.72          3.78         1.92 o                         
  -2   9   5         36.91         50.02         3.86 o                         
  -1   9   5        580.47        629.39        12.24 o                         
   0   9   5          5.47          4.43         2.46 o                         
   1   9   5        108.26        120.53         4.14 o                         
   2   9   5        326.77        354.04         8.00 o                         
   3   9   5        175.10        174.42         5.18 o                         
   4   9   5        275.53        268.53         8.00 o                         
   5   9   5         93.79         97.87         5.66 o                         
   6   9   5        153.91        145.42         4.23 o                         
   7   9   5         85.28         91.49         3.41 o                         
   8   9   5         86.84         78.50         3.66 o                         
  -7  10   5         59.88         66.64         4.69 o                         
  -6  10   5        156.45        143.27         5.14 o                         
  -5  10   5         21.89         11.84         1.97 o                         
  -4  10   5        262.78        263.43         8.99 o                         
  -3  10   5         74.77         64.01         5.59 o                         
  -2  10   5         59.25         67.50         4.37 o                         
  -1  10   5        274.26        283.14         7.41 o                         
   0  10   5        386.36        397.29        11.10 o                         
   1  10   5        116.97        131.74         4.30 o                         
   2  10   5          2.17          2.08         1.80 o                         
   3  10   5        441.82        435.45         7.78 o                         
   4  10   5        253.21        263.36         6.04 o                         
   5  10   5         87.81         69.70         3.35 o                         
   6  10   5        381.51        392.14        10.64 o                         
   7  10   5        436.96        423.15        12.60 o                         
  -5  11   5        132.75        117.85         8.80 o                         
  -4  11   5          0.96          0.00         1.49 o                         
  -3  11   5         55.28         58.76         3.32 o                         
  -2  11   5        140.81        151.14         5.45 o                         
  -1  11   5          7.06          5.63         1.39 o                         
   0  11   5          1.76          1.79         1.32 o                         
   1  11   5        229.71        224.29         5.69 o                         
   2  11   5        414.46        420.91         7.80 o                         
   3  11   5        399.58        407.89        15.93 o                         
   4  11   5        100.84        101.87         6.57 o                         
   5  11   5        249.33        239.23         6.65 o                         
 -12   0   6        316.99        319.77        12.93 o                         
 -10   0   6        138.66        165.89         6.86 o                         
  -8   0   6         57.88         49.71         7.15 o                         
  -6   0   6       1303.59       1264.82        29.76 o                         
  -4   0   6         20.06         45.02         9.38 o                         
  -2   0   6       8307.41       8669.36       302.98 o                         
   0   0   6       1778.88       1723.01        38.99 o                         
   2   0   6      10876.97      10963.18       418.84 o                         
   4   0   6       3380.50       3332.31       162.49 o                         
   6   0   6         41.14         35.41         8.44 o                         
   8   0   6         10.33          5.94         4.69 o                         
  10   0   6       1191.54       1228.69        29.86 o                         
  12   0   6          2.29          4.92         2.58 o                         
 -12   1   6         23.56         28.62         3.98 o                         
 -11   1   6          1.18          0.82         1.53 o                         
 -10   1   6          7.91          5.26         1.70 o                         
  -9   1   6          4.76          2.35         1.74 o                         
  -8   1   6         10.00         12.07         1.95 o                         
  -7   1   6         38.46         47.53         3.65 o                         
  -6   1   6        252.30        225.70         5.29 o                         
  -5   1   6          3.38          0.29         2.94 o                         
  -4   1   6        162.93        137.80         8.38 o                         
  -3   1   6         14.69         12.33         1.67 o                         
  -2   1   6        669.27        639.93        11.79 o                         
  -1   1   6       1453.03       1508.80        54.42 o                         
   0   1   6         10.58         18.59         1.95 o                         
   1   1   6         96.84        102.43         3.22 o                         
   2   1   6       2297.19       2423.74        38.56 o                         
   3   1   6       1765.21       1806.47        26.48 o                         
   4   1   6         58.98         41.30         3.60 o                         
   5   1   6          3.83         -1.25         5.12 o                         
   6   1   6        779.75        779.74        14.21 o                         
   7   1   6          0.16          5.39         2.82 o                         
   8   1   6        357.24        364.80         9.45 o                         
   9   1   6        177.76        181.44         6.54 o                         
  10   1   6         54.76         59.74         3.78 o                         
  11   1   6         21.32         20.05         4.26 o                         
  12   1   6          1.30          1.41         1.95 o                         
 -12   2   6          8.35          5.57         2.01 o                         
 -11   2   6         71.57         72.15         3.62 o                         
 -10   2   6         33.49         35.60         3.73 o                         
  -9   2   6         21.39         25.31         2.53 o                         
  -8   2   6        131.06        115.06         3.99 o                         
  -7   2   6        381.59        433.62         7.46 o                         
  -6   2   6        314.58        291.14         5.74 o                         
  -5   2   6         66.29         46.88         3.97 o                         
  -4   2   6        488.10        449.29        21.58 o                         
  -3   2   6        447.95        453.23        14.42 o                         
  -2   2   6        544.27        577.92        11.02 o                         
  -1   2   6        572.98        557.14        14.69 o                         
   0   2   6       1092.94       1079.73        20.96 o                         
   1   2   6        644.80        697.58        12.47 o                         
   2   2   6      11662.00      12310.72       166.63 o                         
   3   2   6         33.73         32.51         3.67 o                         
   4   2   6         44.62         41.64         4.07 o                         
   5   2   6         13.82         17.85         3.14 o                         
   6   2   6       1207.61       1154.23        22.91 o                         
   7   2   6        158.46        148.26         5.64 o                         
   8   2   6         20.11         22.28         3.21 o                         
   9   2   6        160.70        171.34         6.40 o                         
  10   2   6        193.17        213.97         5.58 o                         
  11   2   6          1.15         -0.91         1.61 o                         
  12   2   6          3.91          2.45         1.69 o                         
 -12   3   6        168.64        168.39         6.51 o                         
 -11   3   6          2.92          3.91         1.60 o                         
 -10   3   6        113.98        124.00         6.39 o                         
  -9   3   6         86.08         96.64         6.74 o                         
  -8   3   6        961.61        984.74        14.26 o                         
  -7   3   6         14.90         16.56         2.34 o                         
  -6   3   6        159.14        174.07         8.22 o                         
  -5   3   6        137.19        159.58         4.93 o                         
  -4   3   6       3474.57       3765.77        69.06 o                         
  -3   3   6          8.03         14.32         2.24 o                         
  -2   3   6        532.77        535.48        10.58 o                         
  -1   3   6       4879.08       5327.30        73.07 o                         
   0   3   6        164.04        196.80         5.65 o                         
   1   3   6          2.64         11.74         1.64 o                         
   2   3   6        383.47        404.83         7.50 o                         
   3   3   6        279.72        304.24         6.71 o                         
   4   3   6         49.71         80.80         8.27 o                         
   5   3   6        934.09       1028.41        18.83 o                         
   6   3   6         11.21         12.24         2.05 o                         
   7   3   6          0.96          7.80         3.40 o                         
   8   3   6         35.09         50.02         3.91 o                         
   9   3   6         76.74         74.67         5.82 o                         
  10   3   6          0.15          3.86         1.90 o                         
  11   3   6        339.02        322.46         6.74 o                         
  12   3   6        321.23        315.47        16.36 o                         
 -12   4   6         50.59         56.54         4.69 o                         
 -11   4   6         10.75          6.73         1.86 o                         
 -10   4   6        307.99        336.42         7.25 o                         
  -9   4   6         92.27        101.87         3.83 o                         
  -8   4   6        254.72        248.79         6.03 o                         
  -7   4   6        852.85        857.41        13.94 o                         
  -6   4   6         54.79         38.45         3.29 o                         
  -5   4   6          4.93          2.85         1.81 o                         
  -4   4   6         80.96         66.82         3.62 o                         
  -3   4   6        260.29        222.99         8.07 o                         
  -2   4   6        407.66        381.69         6.94 o                         
  -1   4   6        156.45        167.58         4.06 o                         
   0   4   6        158.63        185.79         5.20 o                         
   1   4   6       1341.56       1319.40        25.33 o                         
   2   4   6        177.24        203.15         5.44 o                         
   3   4   6       2370.76       2181.35        80.02 o                         
   4   4   6         74.03         95.87         4.60 o                         
   5   4   6        336.15        355.26         7.41 o                         
   6   4   6        842.04        790.62        13.19 o                         
   7   4   6        503.96        553.91        10.08 o                         
   8   4   6        179.20        190.71         6.47 o                         
   9   4   6        493.24        555.34        16.24 o                         
  10   4   6        164.48        170.74         4.83 o                         
  11   4   6          5.31          3.99         1.66 o                         
  12   4   6        289.24        282.43         7.23 o                         
 -11   5   6          4.35          4.32         1.86 o                         
 -10   5   6        113.11        108.53         4.33 o                         
  -9   5   6        111.41        111.60         4.26 o                         
  -8   5   6        385.51        405.78        11.64 o                         
  -7   5   6        434.46        456.93         9.60 o                         
  -6   5   6         51.17         46.46         3.37 o                         
  -5   5   6        437.34        453.62         7.94 o                         
  -4   5   6          6.66          3.92         1.85 o                         
  -3   5   6         57.38         58.74         4.11 o                         
  -2   5   6       1112.92       1096.67        16.93 o                         
  -1   5   6         16.60          9.96         2.41 o                         
   0   5   6       1949.98       1900.17        35.57 o                         
   1   5   6        254.51        259.64         6.52 o                         
   2   5   6         91.58        107.09         5.87 o                         
   3   5   6        517.29        537.13         8.76 o                         
   4   5   6        279.73        252.37         5.10 o                         
   5   5   6        636.73        647.21        10.21 o                         
   6   5   6          5.62          8.32         2.99 o                         
   7   5   6       2475.14       2638.25        42.54 o                         
   8   5   6       1253.26       1333.60        20.40 o                         
   9   5   6         47.15         51.04         4.52 o                         
  10   5   6          6.93          9.80         1.88 o                         
  11   5   6         73.90         64.15         4.61 o                         
 -11   6   6         19.21         18.76         3.75 o                         
 -10   6   6         98.99         84.51         8.33 o                         
  -9   6   6         50.21         53.63         3.31 o                         
  -8   6   6         13.14         20.86         4.81 o                         
  -7   6   6          7.28          8.21         1.66 o                         
  -6   6   6        322.19        327.12         6.50 o                         
  -5   6   6         29.84         25.61         2.39 o                         
  -4   6   6       1263.05       1249.79        36.11 o                         
  -3   6   6       1729.74       1674.54        24.93 o                         
  -2   6   6        626.21        653.07        11.25 o                         
  -1   6   6          7.05          0.61         1.86 o                         
   0   6   6        567.12        609.42        13.00 o                         
   1   6   6       1232.43       1147.40        27.77 o                         
   2   6   6       1371.52       1308.45        21.72 o                         
   3   6   6        113.26        125.19         4.26 o                         
   4   6   6        122.06        115.90         5.82 o                         
   5   6   6        262.67        250.85         5.09 o                         
   6   6   6        844.72        853.65        13.18 o                         
   7   6   6        361.92        394.07         7.80 o                         
   8   6   6        837.83        888.07        18.27 o                         
   9   6   6        269.83        265.95         5.70 o                         
  10   6   6        334.29        324.34         6.57 o                         
  11   6   6          5.91         -0.55         1.76 o                         
 -10   7   6         42.92         43.30         3.28 o                         
  -9   7   6        112.94        121.15         4.29 o                         
  -8   7   6        117.89        116.54         5.06 o                         
  -7   7   6        232.39        264.61         9.73 o                         
  -6   7   6        105.86        110.67         3.78 o                         
  -5   7   6        114.78        102.01         4.06 o                         
  -4   7   6        137.09        151.42         5.60 o                         
  -3   7   6         77.77         68.78         3.73 o                         
  -2   7   6        113.34        111.18         4.83 o                         
  -1   7   6        454.59        443.55         8.45 o                         
   0   7   6       4201.11       4249.66        66.07 o                         
   1   7   6        343.73        345.60        10.40 o                         
   2   7   6        282.89        282.22         8.62 o                         
   3   7   6         80.82         90.16         3.91 o                         
   4   7   6       5084.74       5356.85        67.93 o                         
   5   7   6       1280.68       1323.03        18.66 o                         
   6   7   6        416.23        416.53         8.46 o                         
   7   7   6        423.17        426.29        10.43 o                         
   8   7   6        324.82        331.32         6.51 o                         
   9   7   6          8.21          3.33         1.53 o                         
  10   7   6         33.66         37.06         3.70 o                         
  -9   8   6        112.17        105.86         5.16 o                         
  -8   8   6         31.61         38.85         4.55 o                         
  -7   8   6          9.00          5.46         1.70 o                         
  -6   8   6        432.85        438.35         8.05 o                         
  -5   8   6         12.55          6.15         1.98 o                         
  -4   8   6        150.45        159.54         5.14 o                         
  -3   8   6         36.64         35.53         3.76 o                         
  -2   8   6        108.50        103.66         5.44 o                         
  -1   8   6         17.19         20.02         3.52 o                         
   0   8   6        541.40        562.61         9.59 o                         
   1   8   6          1.66          1.79         1.87 o                         
   2   8   6       1207.02       1271.92        19.65 o                         
   3   8   6        340.80        371.82         7.62 o                         
   4   8   6        447.85        468.85        11.17 o                         
   5   8   6         87.27         94.99         4.36 o                         
   6   8   6         60.57         49.46         4.03 o                         
   7   8   6        435.03        453.35         8.11 o                         
   8   8   6        254.71        249.80         5.64 o                         
   9   8   6         48.13         50.71         2.61 o                         
  -8   9   6         89.96         94.82         5.40 o                         
  -7   9   6          1.41          0.60         1.51 o                         
  -6   9   6         15.55         22.52         2.83 o                         
  -5   9   6        340.63        355.88         6.89 o                         
  -4   9   6        687.37        702.47        11.62 o                         
  -3   9   6         68.13         78.94         4.13 o                         
  -2   9   6         57.72         64.21         3.78 o                         
  -1   9   6       1040.99       1104.62        22.30 o                         
   0   9   6        396.57        421.63         9.84 o                         
   1   9   6         66.99         55.13         3.47 o                         
   2   9   6          0.34          1.23         1.77 o                         
   3   9   6        227.13        251.73         6.60 o                         
   4   9   6        741.82        733.13        12.10 o                         
   5   9   6        562.39        560.51        10.76 o                         
   6   9   6         57.65         61.50         3.89 o                         
   7   9   6         58.33         55.61         2.42 o                         
   8   9   6          4.29          4.14         2.36 o                         
  -6  10   6        288.40        296.20         8.06 o                         
  -5  10   6        210.70        220.21         5.95 o                         
  -4  10   6         59.65         51.18         3.00 o                         
  -3  10   6         53.52         56.85         3.69 o                         
  -2  10   6        151.10        162.21         5.66 o                         
  -1  10   6        441.24        463.27        10.41 o                         
   0  10   6        166.29        163.45         5.19 o                         
   1  10   6         44.77         40.09         3.59 o                         
   2  10   6        372.21        354.96         6.76 o                         
   3  10   6        497.05        499.64         8.76 o                         
   4  10   6         58.51         58.86         3.09 o                         
   5  10   6        147.33        160.57         6.40 o                         
   6  10   6          1.02          4.71         1.38 o                         
  -4  11   6        216.60        214.11         6.15 o                         
  -3  11   6          3.56         -1.72         3.05 o                         
  -2  11   6          2.01         -0.57         1.42 o                         
  -1  11   6        416.22        438.76         9.51 o                         
   0  11   6        405.96        407.23         9.35 o                         
   1  11   6        125.60        132.08         3.93 o                         
   2  11   6          0.64          1.50         1.30 o                         
   3  11   6         93.32         91.44         4.86 o                         
   4  11   6        143.94        166.26         7.52 o                         
 -11   0   7        168.02        169.06         6.14 o                         
  -9   0   7        590.81        641.61        14.58 o                         
  -7   0   7       1631.72       1742.73        40.30 o                         
  -5   0   7       2267.21       2027.92        75.84 o                         
  -3   0   7         56.59         65.34         4.78 o                         
  -1   0   7       2289.36       2067.82        66.62 o                         
   1   0   7       1356.10       1314.98        58.80 o                         
   3   0   7        746.25        793.54        16.71 o                         
   5   0   7        773.40        769.36        27.15 o                         
   7   0   7       1873.62       1829.45        59.47 o                         
   9   0   7        585.73        586.82        18.83 o                         
  11   0   7        389.50        354.06        10.47 o                         
 -12   1   7         42.48         49.25         3.45 o                         
 -11   1   7         24.61         29.81         2.72 o                         
 -10   1   7          2.29          0.60         1.79 o                         
  -9   1   7        284.35        293.10         6.40 o                         
  -8   1   7         25.90         29.88         3.00 o                         
  -7   1   7        895.48        839.55        12.39 o                         
  -6   1   7          2.72          2.56         1.79 o                         
  -5   1   7         36.83         36.25         4.78 o                         
  -4   1   7       2460.83       2669.02        49.86 o                         
  -3   1   7       1854.14       1809.01        25.82 o                         
  -2   1   7         50.67         45.63         2.61 o                         
  -1   1   7        192.98        182.82         8.81 o                         
   0   1   7          0.10          2.17         1.23 o                         
   1   1   7        657.83        599.24        13.73 o                         
   2   1   7       2608.83       2640.24        37.53 o                         
   3   1   7        900.20        953.85        15.36 o                         
   4   1   7        903.96        948.44        16.95 o                         
   5   1   7        794.86        810.41        20.35 o                         
   6   1   7       1449.83       1331.15        56.10 o                         
   7   1   7        473.54        516.48        11.95 o                         
   8   1   7        173.90        167.45         6.09 o                         
   9   1   7        265.03        280.62         6.28 o                         
  10   1   7        221.94        228.20         6.28 o                         
  11   1   7        362.03        359.04         9.80 o                         
  12   1   7        160.22        158.19        10.10 o                         
 -12   2   7          2.94          0.94         2.58 o                         
 -11   2   7         10.75         18.90        11.02 o                         
 -10   2   7         11.69          8.07         1.92 o                         
  -9   2   7        264.98        268.91         6.36 o                         
  -8   2   7        469.67        428.11         7.55 o                         
  -7   2   7          9.27          8.62         2.36 o                         
  -6   2   7        109.95        137.32         7.08 o                         
  -5   2   7        210.77        166.91         4.69 o                         
  -4   2   7       1865.59       1943.69        47.37 o                         
  -3   2   7        155.19        171.38         5.44 o                         
  -2   2   7        413.13        472.26         7.76 o                         
  -1   2   7      10078.41      10762.15       162.99 o                         
   0   2   7        921.35        915.27        14.08 o                         
   1   2   7         66.10         54.30         2.62 o                         
   2   2   7        722.13        713.17        11.77 o                         
   3   2   7       5053.25       5013.76        69.87 o                         
   4   2   7       1105.54       1238.67        30.47 o                         
   5   2   7        600.41        625.10        17.16 o                         
   6   2   7        255.87        241.35         7.53 o                         
   7   2   7         14.60         23.46         3.65 o                         
   8   2   7         45.15         39.64         5.42 o                         
   9   2   7         46.03         50.10         3.57 o                         
  10   2   7         35.85         38.27         3.59 o                         
  11   2   7         88.72         81.29         3.44 o                         
  12   2   7          0.02          3.99         1.69 o                         
 -12   3   7         49.21         47.80         3.52 o                         
 -11   3   7        337.46        328.25         8.59 o                         
 -10   3   7          3.33         -0.80         1.65 o                         
  -9   3   7         98.32        113.54         5.16 o                         
  -8   3   7        181.59        160.23         4.63 o                         
  -7   3   7        966.06       1005.76        15.88 o                         
  -6   3   7          0.13          1.34         1.74 o                         
  -5   3   7         39.40         42.32         3.56 o                         
  -4   3   7        366.81        359.42         8.98 o                         
  -3   3   7         12.46         30.55         4.03 o                         
  -2   3   7         55.88         84.24         3.92 o                         
  -1   3   7        548.13        602.71        10.42 o                         
   0   3   7        715.37        755.58        15.65 o                         
   1   3   7        179.36        274.82         5.85 o                         
   2   3   7         20.70          7.61         1.51 o                         
   3   3   7        408.17        387.23        11.82 o                         
   4   3   7        152.62        161.63         5.34 o                         
   5   3   7        375.72        360.85        10.99 o                         
   6   3   7         44.86         63.82         4.52 o                         
   7   3   7         91.91         92.45         4.08 o                         
   8   3   7       1002.41       1084.62        26.28 o                         
   9   3   7        388.69        406.76         8.84 o                         
  10   3   7        151.52        153.21         4.25 o                         
  11   3   7         80.20         73.04         3.42 o                         
  12   3   7         69.45         62.55         3.50 o                         
 -12   4   7          6.84         -0.70         2.34 o                         
 -11   4   7         93.39         88.12         3.52 o                         
 -10   4   7        205.69        210.72         5.27 o                         
  -9   4   7         28.75         33.05         3.22 o                         
  -8   4   7         12.04          8.36         1.85 o                         
  -7   4   7          0.26         -0.86         1.78 o                         
  -6   4   7         68.09         65.34         4.49 o                         
  -5   4   7        310.17        272.83         5.71 o                         
  -4   4   7         33.08         32.66         3.20 o                         
  -3   4   7         62.02         72.91         6.81 o                         
  -2   4   7         13.32         16.11         3.61 o                         
  -1   4   7        566.03        567.20        10.21 o                         
   0   4   7        240.38        222.68         7.38 o                         
   1   4   7          0.69          6.30         5.39 o                         
   2   4   7        776.96        712.00        28.11 o                         
   3   4   7       3024.09       3028.77        36.46 o                         
   4   4   7        648.39        696.99        12.18 o                         
   5   4   7          4.26          5.77         3.20 o                         
   6   4   7        537.43        551.01        11.26 o                         
   7   4   7        169.36        156.12         7.01 o                         
   8   4   7         32.17         37.48         3.31 o                         
   9   4   7          2.00         -0.07         1.68 o                         
  10   4   7         65.81         67.84         3.18 o                         
  11   4   7          6.82          6.92         1.75 o                         
  12   4   7         59.56         54.67         4.22 o                         
 -11   5   7        218.22        231.45        10.11 o                         
 -10   5   7        108.10         96.78         3.81 o                         
  -9   5   7        278.70        300.63         6.12 o                         
  -8   5   7          0.30         -0.43         1.79 o                         
  -7   5   7         35.47         40.18         5.42 o                         
  -6   5   7       1086.83       1108.38        17.41 o                         
  -5   5   7        121.19        101.62         5.63 o                         
  -4   5   7         52.15         39.79         3.88 o                         
  -3   5   7        560.37        501.13         9.20 o                         
  -2   5   7        629.31        568.72         9.89 o                         
  -1   5   7        627.51        634.80        10.68 o                         
   0   5   7         24.03         30.38         3.50 o                         
   1   5   7          3.98          3.92         1.81 o                         
   2   5   7        409.59        414.48         7.95 o                         
   3   5   7         17.68         19.03         3.50 o                         
   4   5   7       1699.05       1753.16        29.15 o                         
   5   5   7        980.72        972.77        22.88 o                         
   6   5   7         13.99         10.46         3.92 o                         
   7   5   7         12.62         19.99         5.59 o                         
   8   5   7        320.29        319.36         7.57 o                         
   9   5   7        782.87        799.37        16.65 o                         
  10   5   7         40.30         40.85         2.90 o                         
  11   5   7         15.15         16.35         2.91 o                         
 -10   6   7         10.74          2.64         2.11 o                         
  -9   6   7        713.39        720.78        15.60 o                         
  -8   6   7         18.26         17.34         3.87 o                         
  -7   6   7        458.77        481.59         9.03 o                         
  -6   6   7        292.33        297.22         6.03 o                         
  -5   6   7       1587.30       1590.76        21.82 o                         
  -4   6   7        470.34        467.39         8.99 o                         
  -3   6   7       1859.14       1824.27        26.95 o                         
  -2   6   7       1634.40       1673.29        27.84 o                         
  -1   6   7       1792.66       1810.22        26.56 o                         
   0   6   7         83.16         87.77         3.55 o                         
   1   6   7       1466.62       1465.13        20.12 o                         
   2   6   7        131.21        123.32         4.35 o                         
   3   6   7        371.50        382.65         8.31 o                         
   4   6   7       1287.04       1347.89        20.89 o                         
   5   6   7       1189.58       1220.76        17.45 o                         
   6   6   7        275.27        284.77         6.59 o                         
   7   6   7        670.76        719.10        12.31 o                         
   8   6   7        130.94        122.56         4.42 o                         
   9   6   7       1025.62       1026.75        17.75 o                         
  10   6   7         13.74         11.95         2.81 o                         
 -10   7   7        152.16        146.15         5.47 o                         
  -9   7   7        123.00        127.96         4.72 o                         
  -8   7   7          5.93          4.63         1.97 o                         
  -7   7   7         10.21         14.17         3.48 o                         
  -6   7   7          0.34          0.88         1.66 o                         
  -5   7   7         76.16         83.70         3.67 o                         
  -4   7   7        225.94        228.61         5.69 o                         
  -3   7   7       1076.26       1114.65        17.56 o                         
  -2   7   7        607.76        633.29        12.39 o                         
  -1   7   7        279.54        280.36         6.30 o                         
   0   7   7         60.51         66.33         3.90 o                         
   1   7   7       5105.06       5506.52        98.32 o                         
   2   7   7       2493.10       2585.61        37.21 o                         
   3   7   7        340.15        347.93         7.24 o                         
   4   7   7       1298.61       1364.03        21.02 o                         
   5   7   7        233.72        246.62         8.70 o                         
   6   7   7         22.45         21.56         3.56 o                         
   7   7   7         90.77         96.78         3.89 o                         
   8   7   7          1.13          0.65         1.51 o                         
   9   7   7         12.48         13.37         3.35 o                         
  10   7   7          7.80          6.41         1.95 o                         
  -9   8   7        205.91        191.46         5.65 o                         
  -8   8   7         33.42         33.96        10.67 o                         
  -7   8   7        128.99        111.04         3.46 o                         
  -6   8   7         56.25         60.98         3.07 o                         
  -5   8   7        215.72        221.96         6.64 o                         
  -4   8   7         23.10         27.43         4.57 o                         
  -3   8   7          0.14         -0.23         2.93 o                         
  -2   8   7        179.27        165.81         5.27 o                         
  -1   8   7       1574.05       1627.29        27.39 o                         
   0   8   7         54.57         57.01         3.89 o                         
   1   8   7         64.88         72.78         3.97 o                         
   2   8   7        281.70        285.70         5.91 o                         
   3   8   7          5.05          2.16         1.69 o                         
   4   8   7        108.18        128.79         4.50 o                         
   5   8   7         19.87         20.04         4.06 o                         
   6   8   7          3.60          2.86         1.70 o                         
   7   8   7        915.66        911.39        15.82 o                         
   8   8   7         30.61         30.08         2.23 o                         
   9   8   7         34.07         32.38         4.70 o                         
  -8   9   7         65.84         84.24         5.16 o                         
  -7   9   7        179.23        178.74        10.57 o                         
  -6   9   7          7.52          3.01         1.71 o                         
  -5   9   7        474.01        486.88        10.59 o                         
  -4   9   7        731.62        730.81        13.34 o                         
  -3   9   7        436.48        450.08         9.56 o                         
  -2   9   7         17.09         15.27         2.27 o                         
  -1   9   7         19.78         26.21         3.37 o                         
   0   9   7         74.38         82.84         6.24 o                         
   1   9   7        814.82        838.53        18.31 o                         
   2   9   7        335.80        380.23         8.37 o                         
   3   9   7        509.23        481.03        14.81 o                         
   4   9   7         45.88         55.70         2.76 o                         
   5   9   7          5.91          6.19         1.60 o                         
   6   9   7        311.40        306.16         5.95 o                         
   7   9   7         48.95         49.65         3.44 o                         
   8   9   7         89.91         89.76         5.75 o                         
  -6  10   7         51.16         54.19         4.69 o                         
  -5  10   7         45.51         41.53         3.30 o                         
  -4  10   7       1140.08       1155.93        19.17 o                         
  -3  10   7          0.46          1.30         1.41 o                         
  -2  10   7        134.84        136.54         4.60 o                         
  -1  10   7        181.65        174.59         5.28 o                         
   0  10   7        463.97        464.78        10.37 o                         
   1  10   7          9.86         10.36         2.46 o                         
   2  10   7         79.56         81.66         3.36 o                         
   3  10   7          2.30          2.60         1.25 o                         
   4  10   7        412.89        429.33         8.26 o                         
   5  10   7         30.69         32.32         3.22 o                         
   6  10   7        222.02        244.78         5.65 o                         
  -4  11   7         47.83         63.39         3.31 o                         
  -3  11   7        351.57        373.45         9.57 o                         
  -2  11   7          8.80          7.68         1.43 o                         
  -1  11   7         33.91         35.35         2.36 o                         
   0  11   7        115.13        116.27         3.61 o                         
   1  11   7        452.08        458.63         9.47 o                         
   2  11   7        619.12        595.02        32.20 o                         
   3  11   7          2.27          1.04         1.88 o                         
 -12   0   8        665.46        707.69        16.61 o                         
  -8   0   8       3659.39       3770.87        83.53 o                         
  -6   0   8        252.57        219.06         6.85 o                         
  -4   0   8       3011.05       2984.96       100.02 o                         
  -2   0   8       2178.46       2043.96        38.45 o                         
   0   0   8       2618.08       2721.46        49.70 o                         
   2   0   8       2603.05       2525.14        46.74 o                         
   4   0   8       1954.84       1951.82        45.49 o                         
   6   0   8        146.57        106.61         8.33 o                         
   8   0   8         58.95         40.70        10.32 o                         
  10   0   8        492.94        465.45        19.06 o                         
  12   0   8          3.38          3.75         2.58 o                         
 -12   1   8          2.14         -0.97         2.70 o                         
 -11   1   8         88.00         90.82         3.19 o                         
 -10   1   8         26.68         37.52         4.87 o                         
  -9   1   8          5.99          8.85         1.90 o                         
  -8   1   8          3.57          6.33         1.95 o                         
  -7   1   8        218.09        230.25         6.11 o                         
  -6   1   8        684.38        683.60        11.26 o                         
  -5   1   8        444.35        434.71         8.79 o                         
  -4   1   8       1156.50       1267.60        26.13 o                         
  -3   1   8         31.84         38.52         3.33 o                         
  -2   1   8         91.26         75.94         3.09 o                         
  -1   1   8         67.75         63.11         5.32 o                         
   0   1   8        367.01        428.18        18.05 o                         
   1   1   8        548.12        584.09         9.06 o                         
   2   1   8        177.52        179.72         4.34 o                         
   3   1   8        313.32        330.81         7.39 o                         
   4   1   8        616.48        596.52        14.80 o                         
   5   1   8         70.36         90.23         7.71 o                         
   6   1   8        665.08        657.67        12.49 o                         
   7   1   8        633.19        614.32        11.98 o                         
   8   1   8       1192.57       1231.49        21.23 o                         
   9   1   8          5.52          1.73         2.00 o                         
  10   1   8         35.02         29.05         3.31 o                         
  11   1   8         95.04        104.15         3.72 o                         
  12   1   8          3.46          2.05         1.90 o                         
 -12   2   8         98.65         97.40         5.16 o                         
 -11   2   8        132.79        128.13         4.37 o                         
 -10   2   8          0.41          2.00         1.58 o                         
  -9   2   8          0.59          1.11         1.79 o                         
  -8   2   8        150.85        138.89         4.24 o                         
  -7   2   8        146.48        159.20         5.56 o                         
  -6   2   8         19.76         26.45         2.77 o                         
  -5   2   8          8.16         18.57         2.07 o                         
  -4   2   8       3342.46       3381.35        66.68 o                         
  -3   2   8        136.86        121.87         5.75 o                         
  -2   2   8        656.79        718.93        11.13 o                         
  -1   2   8        537.39        560.46        10.81 o                         
   0   2   8      12677.93      13420.63       203.11 o                         
   1   2   8        343.47        441.70         7.49 o                         
   2   2   8       1338.15       1321.94        20.38 o                         
   3   2   8        314.02        329.83        13.66 o                         
   4   2   8         16.45         42.78         6.50 o                         
   5   2   8        450.86        462.83        12.19 o                         
   6   2   8        282.05        284.96         7.29 o                         
   7   2   8         20.16         21.72         3.25 o                         
   8   2   8        485.12        448.68        10.73 o                         
   9   2   8        193.01        194.79         5.04 o                         
  10   2   8        245.62        232.16         5.21 o                         
  11   2   8          1.10          0.61         1.61 o                         
  12   2   8         13.07         20.11         3.08 o                         
 -12   3   8          0.48          2.99         1.57 o                         
 -11   3   8         38.03         40.19         5.22 o                         
 -10   3   8        521.40        513.40         9.80 o                         
  -9   3   8         68.63         68.14         3.53 o                         
  -8   3   8        267.88        255.78         5.47 o                         
  -7   3   8        296.30        287.79         5.78 o                         
  -6   3   8          5.22          4.53         2.52 o                         
  -5   3   8         86.16         87.12         3.58 o                         
  -4   3   8        256.02        256.29         5.71 o                         
  -3   3   8        160.02        156.11         7.56 o                         
  -2   3   8        550.99        740.79        14.49 o                         
  -1   3   8          0.68          7.65         1.91 o                         
   0   3   8       2592.39       2742.85        43.87 o                         
   1   3   8        226.88        258.18         5.59 o                         
   2   3   8         37.84         29.76         2.80 o                         
   3   3   8        532.52        539.68        34.07 o                         
   4   3   8         98.32         81.12         5.77 o                         
   5   3   8        615.23        633.39        14.04 o                         
   6   3   8        195.24        212.05         5.54 o                         
   7   3   8          2.98          3.83         1.70 o                         
   8   3   8         16.55          9.80         2.05 o                         
   9   3   8        277.22        287.59         6.97 o                         
  10   3   8        342.49        353.43         6.69 o                         
  11   3   8        143.80        146.01         3.98 o                         
  12   3   8         50.95         56.77         4.22 o                         
 -11   4   8         16.00         16.53         2.98 o                         
 -10   4   8        206.25        194.03         4.89 o                         
  -9   4   8        193.53        198.01         6.68 o                         
  -8   4   8          7.72          9.32         2.27 o                         
  -7   4   8         62.85         72.03         5.63 o                         
  -6   4   8         24.80         16.99         2.00 o                         
  -5   4   8          1.07          0.65         1.82 o                         
  -4   4   8        566.65        556.42        10.62 o                         
  -3   4   8        119.18         92.33         4.78 o                         
  -2   4   8         21.48         25.09         3.09 o                         
  -1   4   8          1.71          3.52         2.48 o                         
   0   4   8        153.66        130.83        29.78 o                         
   1   4   8       4566.18       4600.72       164.56 o                         
   2   4   8         42.12         40.14         3.17 o                         
   3   4   8        578.20        563.56         9.35 o                         
   4   4   8        614.93        593.19        10.31 o                         
   5   4   8        342.30        373.07         8.45 o                         
   6   4   8         78.91         68.62         3.60 o                         
   7   4   8          3.67          1.29         1.68 o                         
   8   4   8         45.94         40.37         3.37 o                         
   9   4   8        507.93        502.06        15.45 o                         
  10   4   8        222.90        222.70         6.21 o                         
  11   4   8          0.11         -0.68         1.59 o                         
 -11   5   8         10.37          5.16         2.11 o                         
 -10   5   8        271.93        258.22         6.65 o                         
  -9   5   8        530.40        529.87         9.33 o                         
  -8   5   8         72.25         82.50         4.50 o                         
  -7   5   8         21.11         20.68         2.49 o                         
  -6   5   8        117.45        123.17         4.36 o                         
  -5   5   8       1195.83       1158.92        18.02 o                         
  -4   5   8        367.57        384.96         8.55 o                         
  -3   5   8        179.79        206.24         5.13 o                         
  -2   5   8         15.27         18.39         2.40 o                         
  -1   5   8          4.12          3.23         1.72 o                         
   0   5   8        374.63        375.51         6.68 o                         
   1   5   8        723.66        762.83        12.44 o                         
   2   5   8       1428.76       1304.73        25.35 o                         
   3   5   8         75.08         70.83         3.54 o                         
   4   5   8        270.17        283.31         6.36 o                         
   5   5   8        804.63        865.41        17.19 o                         
   6   5   8       1305.23       1310.10        23.51 o                         
   7   5   8          5.86          0.63         1.87 o                         
   8   5   8          2.49          1.42         1.85 o                         
   9   5   8        136.57        126.99         3.96 o                         
  10   5   8        152.69        149.12         5.27 o                         
  11   5   8        149.72        145.00         6.12 o                         
 -10   6   8          6.67          6.28         1.95 o                         
  -9   6   8        139.54        130.33         4.07 o                         
  -8   6   8        146.65        134.34         3.89 o                         
  -7   6   8        434.39        469.52         8.57 o                         
  -6   6   8        451.24        433.78         9.99 o                         
  -5   6   8       1999.22       2066.92        30.17 o                         
  -4   6   8        236.48        249.51         5.96 o                         
  -3   6   8        239.49        256.63         6.13 o                         
  -2   6   8       3398.29       3409.77        74.72 o                         
  -1   6   8         19.93         21.63         2.55 o                         
   0   6   8          3.28          4.89         1.69 o                         
   1   6   8       3834.77       3828.60        52.76 o                         
   2   6   8         70.81         68.06         3.65 o                         
   3   6   8        369.80        368.65         8.53 o                         
   4   6   8        684.64        698.04        12.87 o                         
   5   6   8       1418.16       1433.16        28.52 o                         
   6   6   8       2302.91       2359.13        47.11 o                         
   7   6   8         64.60         59.59         5.65 o                         
   8   6   8         40.83         44.01         3.19 o                         
   9   6   8          0.45          0.77         1.54 o                         
  10   6   8         16.43          9.80         2.28 o                         
  -9   7   8        129.80        137.77         4.97 o                         
  -8   7   8          8.51         11.69         3.11 o                         
  -7   7   8          3.11          0.74         1.62 o                         
  -6   7   8        820.04        887.65        21.89 o                         
  -5   7   8       1302.91       1374.22        23.96 o                         
  -4   7   8         68.77         76.62         3.94 o                         
  -3   7   8        376.10        382.68         8.60 o                         
  -2   7   8       6837.39       7343.39       112.94 o                         
  -1   7   8        172.04        176.35         4.94 o                         
   0   7   8        818.22        852.47        12.74 o                         
   1   7   8        232.78        241.51         6.13 o                         
   2   7   8       1135.76       1165.95        18.18 o                         
   3   7   8        644.01        670.31        12.91 o                         
   4   7   8       1729.94       1842.01        52.85 o                         
   5   7   8        157.56        163.39         5.36 o                         
   6   7   8         71.89         76.17         4.03 o                         
   7   7   8         50.45         49.08         3.35 o                         
   8   7   8        342.02        347.83         6.47 o                         
   9   7   8          1.14          0.42         1.30 o                         
  -9   8   8         32.05         27.68         4.46 o                         
  -8   8   8        166.42        175.26         5.31 o                         
  -7   8   8         90.56         90.14         3.43 o                         
  -6   8   8        365.28        356.68         6.70 o                         
  -5   8   8          9.55         12.76         2.89 o                         
  -4   8   8        796.18        858.45        23.35 o                         
  -3   8   8          7.03          7.41         1.84 o                         
  -2   8   8        167.54        173.39         5.86 o                         
  -1   8   8        184.89        200.06         5.91 o                         
   0   8   8        492.47        505.86         9.65 o                         
   1   8   8        458.56        460.95         8.05 o                         
   2   8   8        481.91        513.06         8.64 o                         
   3   8   8         34.48         33.53         2.84 o                         
   4   8   8        279.94        294.69         6.33 o                         
   5   8   8          1.39          2.41         1.80 o                         
   6   8   8         18.90         21.60         3.04 o                         
   7   8   8         71.43         75.58         3.62 o                         
   8   8   8        270.54        280.90         5.28 o                         
   9   8   8         53.53         53.09         2.50 o                         
  -7   9   8        198.83        181.37         7.99 o                         
  -6   9   8        113.63        119.74         3.74 o                         
  -5   9   8          1.53          2.91         1.56 o                         
  -4   9   8         75.83         74.84         3.32 o                         
  -3   9   8         77.00         78.46         5.15 o                         
  -2   9   8        267.20        269.11         6.74 o                         
  -1   9   8        109.19        134.11         4.93 o                         
   0   9   8        160.18        174.68         6.19 o                         
   1   9   8         27.30         34.90         3.48 o                         
   2   9   8          0.43         -1.04         2.05 o                         
   3   9   8        814.74        826.52        12.17 o                         
   4   9   8         19.88         12.92         1.76 o                         
   5   9   8          5.33          4.83         1.47 o                         
   6   9   8        192.64        190.41         4.63 o                         
   7   9   8        115.54        132.96         3.55 o                         
  -6  10   8        130.66        123.75         6.11 o                         
  -5  10   8          0.04         -0.03         1.69 o                         
  -4  10   8         23.89         13.13         2.58 o                         
  -3  10   8        204.59        205.33         5.12 o                         
  -2  10   8         27.48         27.73         3.19 o                         
  -1  10   8          0.30          2.05         1.43 o                         
   0  10   8          3.67          3.23         1.60 o                         
   1  10   8        211.60        201.48         5.51 o                         
   2  10   8         68.53         70.50         3.32 o                         
   3  10   8         25.77         25.04         3.41 o                         
   4  10   8         36.21         23.16         2.57 o                         
   5  10   8          3.17         -1.65         1.65 o                         
   6  10   8        114.69        100.80         3.48 o                         
  -3  11   8         71.25         66.78         3.32 o                         
  -2  11   8        113.96        128.22         3.61 o                         
  -1  11   8        900.52        867.64        16.45 o                         
   0  11   8          2.38          3.08         1.72 o                         
   1  11   8         93.25         92.06         4.22 o                         
   2  11   8         21.76         29.53         4.81 o                         
   3  11   8        739.05        785.03        24.62 o                         
 -11   0   9        306.16        298.55         9.99 o                         
  -9   0   9        542.92        625.61        16.81 o                         
  -7   0   9         82.55         82.92         5.47 o                         
  -5   0   9         63.94         44.08         5.06 o                         
  -3   0   9         79.70         63.86         6.92 o                         
  -1   0   9          5.57          4.28         2.15 o                         
   1   0   9        271.09        261.39         7.80 o                         
   3   0   9         44.82         54.53         7.97 o                         
   5   0   9         66.37         49.76        24.51 o                         
   7   0   9         13.92          6.06         4.04 o                         
   9   0   9        108.08        111.95         7.85 o                         
  11   0   9        325.43        316.57         9.31 o                         
 -12   1   9          2.41          5.90         6.33 o                         
 -11   1   9         19.14         15.57         2.00 o                         
 -10   1   9        430.56        411.05         8.32 o                         
  -9   1   9        597.92        648.25        12.31 o                         
  -8   1   9         64.83         65.30         3.66 o                         
  -7   1   9        825.06        856.98        13.78 o                         
  -6   1   9          1.34          1.93         1.78 o                         
  -5   1   9        812.07        776.94        13.84 o                         
  -4   1   9        732.68        671.73        11.03 o                         
  -3   1   9        991.49       1033.41        18.69 o                         
  -2   1   9        903.56        915.98        16.41 o                         
  -1   1   9       1015.82       1069.99        21.46 o                         
   0   1   9       2703.43       2820.42        62.03 o                         
   1   1   9       3907.77       4020.60        63.75 o                         
   2   1   9        575.25        572.62        11.11 o                         
   3   1   9        848.32        941.91        16.97 o                         
   4   1   9         49.09         41.67         4.40 o                         
   5   1   9       5392.39       5403.65       123.76 o                         
   6   1   9        255.05        259.67        11.60 o                         
   7   1   9          0.40          3.11         2.73 o                         
   8   1   9        354.03        362.40         8.23 o                         
   9   1   9        656.64        665.95        11.35 o                         
  10   1   9         40.70         38.60         3.09 o                         
  11   1   9          6.55          7.49         1.62 o                         
  12   1   9         11.43         12.95        11.61 o                         
 -12   2   9         41.15         44.81         2.99 o                         
 -11   2   9         88.83         94.44         3.40 o                         
 -10   2   9         26.20         23.04         3.66 o                         
  -9   2   9         15.16         15.05         2.55 o                         
  -8   2   9          1.42          4.04         1.85 o                         
  -7   2   9        411.55        414.11         7.86 o                         
  -6   2   9         41.07         36.23         3.16 o                         
  -5   2   9         33.77         50.60         3.29 o                         
  -4   2   9        206.31        187.32         4.98 o                         
  -3   2   9       5064.52       5713.64       170.45 o                         
  -2   2   9        587.94        653.38        12.65 o                         
  -1   2   9       1770.26       1752.09        39.80 o                         
   0   2   9          6.69          9.54         2.24 o                         
   1   2   9        257.99        227.18         5.91 o                         
   2   2   9        149.76        178.57         5.31 o                         
   3   2   9       1266.49       1320.37        42.57 o                         
   4   2   9        655.51        624.70        11.44 o                         
   5   2   9         93.00         87.86         6.47 o                         
   6   2   9        367.05        361.26         6.84 o                         
   7   2   9       1164.51       1172.57        19.57 o                         
   8   2   9         29.53         40.45         3.82 o                         
   9   2   9          6.47          8.70         2.35 o                         
  10   2   9         44.42         31.32         2.81 o                         
  11   2   9        483.57        495.06        13.50 o                         
  12   2   9         48.79         44.81         4.69 o                         
 -11   3   9         56.04         64.41         3.24 o                         
 -10   3   9         19.23         16.00         2.42 o                         
  -9   3   9         67.88         72.48         3.67 o                         
  -8   3   9        117.69        123.28         3.91 o                         
  -7   3   9       1243.01       1344.27        18.71 o                         
  -6   3   9        596.21        598.71        10.77 o                         
  -5   3   9        197.28        256.61         5.85 o                         
  -4   3   9        107.20         81.24         5.26 o                         
  -3   3   9       4235.71       4295.55        69.67 o                         
  -2   3   9        425.82        463.50        12.24 o                         
  -1   3   9        723.74        838.54        24.93 o                         
   0   3   9        231.25        191.17         6.76 o                         
   1   3   9        834.69        804.30        24.25 o                         
   2   3   9         33.38         55.90         3.68 o                         
   3   3   9         33.07         28.65         2.88 o                         
   4   3   9         18.48         17.02         3.86 o                         
   5   3   9          8.95          6.56         3.76 o                         
   6   3   9        117.66        131.88         4.80 o                         
   7   3   9        111.33        108.57         4.30 o                         
   8   3   9         37.77         54.17         3.71 o                         
   9   3   9        267.45        290.31        11.96 o                         
  10   3   9         84.03         77.42         3.11 o                         
  11   3   9         26.49         27.62         3.25 o                         
 -11   4   9         40.47         28.85         4.46 o                         
 -10   4   9          6.23          5.82         1.46 o                         
  -9   4   9        233.47        249.90         5.58 o                         
  -8   4   9        234.57        249.77         5.37 o                         
  -7   4   9        335.39        349.76         8.33 o                         
  -6   4   9         44.47         35.22         2.93 o                         
  -5   4   9         71.37         52.89         3.61 o                         
  -4   4   9         57.38         55.46         3.44 o                         
  -3   4   9         69.46         72.90         3.83 o                         
  -2   4   9       2361.61       2419.62        34.82 o                         
  -1   4   9        589.78        537.79         9.39 o                         
   0   4   9        298.36        293.04         6.63 o                         
   1   4   9        248.78        249.76         7.93 o                         
   2   4   9        222.11        247.64         5.83 o                         
   3   4   9        269.17        243.43         5.74 o                         
   4   4   9        325.39        318.40         6.69 o                         
   5   4   9        129.89        137.09         5.41 o                         
   6   4   9        439.48        439.26        10.42 o                         
   7   4   9        617.71        631.77        10.29 o                         
   8   4   9          3.94          4.85         1.84 o                         
   9   4   9         63.67         56.53         3.53 o                         
  10   4   9         22.47         24.43         3.00 o                         
  11   4   9         92.96         99.85         3.37 o                         
 -11   5   9        130.10        139.02         6.34 o                         
 -10   5   9         91.21         95.26         3.59 o                         
  -9   5   9          1.43          0.31         1.42 o                         
  -8   5   9       1595.05       1608.96        35.49 o                         
  -7   5   9        107.90         98.10         3.89 o                         
  -6   5   9        645.38        651.14        13.09 o                         
  -5   5   9          4.01          7.07         2.74 o                         
  -4   5   9        309.25        278.48         8.03 o                         
  -3   5   9        534.01        544.00         9.14 o                         
  -2   5   9         40.25         48.49         3.47 o                         
  -1   5   9        407.69        349.06         6.44 o                         
   0   5   9       1451.51       1441.08        19.67 o                         
   1   5   9        220.45        227.01         7.72 o                         
   2   5   9        107.48        108.23         6.32 o                         
   3   5   9        944.12        933.01        14.98 o                         
   4   5   9        252.55        232.01         5.66 o                         
   5   5   9         42.71         54.97         4.24 o                         
   6   5   9        822.17        846.67        15.85 o                         
   7   5   9          1.70          2.34         2.34 o                         
   8   5   9        501.08        513.21        11.43 o                         
   9   5   9         88.76         91.31         4.64 o                         
  10   5   9        140.32        135.30         5.07 o                         
  11   5   9          1.16          0.60         2.30 o                         
 -10   6   9        157.25        156.63         7.05 o                         
  -9   6   9         19.41         18.76         3.63 o                         
  -8   6   9        148.64        165.53         4.10 o                         
  -7   6   9        306.84        312.68         6.65 o                         
  -6   6   9          4.25          0.13         1.80 o                         
  -5   6   9       3830.09       4068.30        52.03 o                         
  -4   6   9         23.46         33.86         3.41 o                         
  -3   6   9        249.41        245.96         5.62 o                         
  -2   6   9       1612.26       1609.58        23.47 o                         
  -1   6   9        707.40        700.71        12.13 o                         
   0   6   9          2.67          1.41         2.07 o                         
   1   6   9        326.63        336.02         6.99 o                         
   2   6   9       2074.55       2126.34        28.28 o                         
   3   6   9       5143.44       5528.08        76.60 o                         
   4   6   9         37.55         38.74         3.63 o                         
   5   6   9          9.85          9.62         2.06 o                         
   6   6   9          5.63          7.46         2.09 o                         
   7   6   9        118.00        137.76         5.02 o                         
   8   6   9          8.10          7.64         1.54 o                         
   9   6   9        192.08        181.51         5.47 o                         
  10   6   9        203.58        215.50         5.20 o                         
  -9   7   9          0.17          1.18         2.02 o                         
  -8   7   9        297.29        283.08         6.01 o                         
  -7   7   9          1.68          2.13         1.70 o                         
  -6   7   9        346.34        351.23         8.92 o                         
  -5   7   9       1100.21       1117.21        17.36 o                         
  -4   7   9         38.11         40.21         5.59 o                         
  -3   7   9          1.45         -0.15         1.92 o                         
  -2   7   9         84.58         89.14         4.78 o                         
  -1   7   9        722.02        714.79        11.66 o                         
   0   7   9       3506.74       3760.72        48.26 o                         
   1   7   9        568.17        572.74        10.10 o                         
   2   7   9         25.64         24.71         3.27 o                         
   3   7   9        109.52        103.32         3.55 o                         
   4   7   9        149.43        162.26         4.73 o                         
   5   7   9        255.59        285.13         9.83 o                         
   6   7   9          0.37         -0.70         2.87 o                         
   7   7   9         24.17         21.20         2.00 o                         
   8   7   9         12.20         13.61         3.20 o                         
   9   7   9         88.37         78.61         5.87 o                         
  -8   8   9         17.18         16.62         3.75 o                         
  -7   8   9        237.12        248.17         5.47 o                         
  -6   8   9         40.13         41.89         3.05 o                         
  -5   8   9        292.48        291.80         5.96 o                         
  -4   8   9          3.16          7.08         4.21 o                         
  -3   8   9        955.17       1032.03        25.18 o                         
  -2   8   9         15.06         10.79         1.86 o                         
  -1   8   9        675.60        698.20        16.57 o                         
   0   8   9         13.49         12.51         1.84 o                         
   1   8   9        126.46        143.35         4.28 o                         
   2   8   9         94.52         92.72         4.10 o                         
   3   8   9        225.17        242.10         5.14 o                         
   4   8   9        324.00        315.77        12.08 o                         
   5   8   9        296.86        306.78         6.44 o                         
   6   8   9         64.38         52.08         2.89 o                         
   7   8   9        269.33        271.64         5.38 o                         
   8   8   9          0.94          0.61         1.38 o                         
  -7   9   9         18.44         27.20         5.39 o                         
  -6   9   9        102.81         99.15         4.84 o                         
  -5   9   9          3.87          3.05         2.21 o                         
  -4   9   9        139.22        153.91         4.54 o                         
  -3   9   9         17.97         23.28         3.52 o                         
  -2   9   9        210.83        215.13         5.51 o                         
  -1   9   9         71.48         74.85         3.87 o                         
   0   9   9        881.16        882.79        18.08 o                         
   1   9   9         17.73         15.12         2.10 o                         
   2   9   9         61.66         64.99         3.11 o                         
   3   9   9        237.43        232.26         4.71 o                         
   4   9   9         55.51         57.05         3.50 o                         
   5   9   9         24.04         24.66         2.45 o                         
   6   9   9        222.93        220.75         9.60 o                         
   7   9   9         10.14          6.63         1.73 o                         
  -5  10   9        134.27        148.86         6.58 o                         
  -4  10   9          9.16          8.63         1.90 o                         
  -3  10   9          0.98          0.70         1.35 o                         
  -2  10   9        189.26        183.87         5.01 o                         
  -1  10   9        175.76        170.16         5.29 o                         
   0  10   9        216.70        200.64         5.50 o                         
   1  10   9        171.25        158.75         7.59 o                         
   2  10   9          9.30         10.60         2.39 o                         
   3  10   9        240.40        231.22         7.68 o                         
   4  10   9        214.97        221.52        17.22 o                         
   5  10   9         19.78         17.00         2.97 o                         
  -2  11   9          1.68          2.81         1.32 o                         
  -1  11   9          5.45          7.29         3.92 o                         
   0  11   9        658.62        672.61        15.79 o                         
   1  11   9        133.68        133.68         4.48 o                         
   2  11   9         31.63         32.70         3.28 o                         
 -12   0  10        384.66        385.47        13.67 o                         
 -10   0  10         93.43         77.22         4.39 o                         
  -8   0  10       1129.18       1098.19        27.32 o                         
  -6   0  10        448.97        405.14        18.84 o                         
  -4   0  10       1207.75       1242.06        39.70 o                         
  -2   0  10         30.49         28.29         4.74 o                         
   0   0  10       2674.05       2854.55        89.25 o                         
   2   0  10       1203.95       1171.24        56.19 o                         
   4   0  10        392.82        369.27        15.53 o                         
   6   0  10        117.57         89.68         7.42 o                         
   8   0  10        669.81        767.10        41.00 o                         
  10   0  10          8.54          4.57         2.32 o                         
 -12   1  10         32.48         29.25         2.90 o                         
 -11   1  10          1.79          1.48         1.73 o                         
 -10   1  10        341.23        341.56         7.11 o                         
  -9   1  10          5.25          1.57         1.81 o                         
  -8   1  10         59.06         66.54         3.87 o                         
  -7   1  10         74.14         68.62         3.47 o                         
  -6   1  10        898.64        977.68        23.83 o                         
  -5   1  10        134.27        147.31         4.81 o                         
  -4   1  10          5.13          5.96         1.78 o                         
  -3   1  10        105.72        126.45         5.92 o                         
  -2   1  10       1468.89       1450.15        24.95 o                         
  -1   1  10         29.81         36.65         3.87 o                         
   0   1  10        304.28        326.44        10.46 o                         
   1   1  10          8.06         16.15         9.01 o                         
   2   1  10       2878.24       2890.12        46.37 o                         
   3   1  10        110.23        102.05         4.59 o                         
   4   1  10          1.13          4.20         2.01 o                         
   5   1  10        864.66        912.68        28.62 o                         
   6   1  10        955.79        914.23        29.13 o                         
   7   1  10         21.73         17.57         3.79 o                         
   8   1  10         57.09         52.09         4.40 o                         
   9   1  10         27.35         31.53         3.54 o                         
  10   1  10        190.70        196.98         5.16 o                         
  11   1  10          4.06          3.86         4.83 o                         
 -11   2  10          9.42          5.94         1.44 o                         
 -10   2  10          0.16          0.34         1.41 o                         
  -9   2  10         28.88         40.12         3.88 o                         
  -8   2  10         66.13         70.20         3.48 o                         
  -7   2  10         26.95         24.32         2.57 o                         
  -6   2  10        561.95        657.90        11.13 o                         
  -5   2  10         10.43          9.96         1.78 o                         
  -4   2  10        597.55        518.60         9.10 o                         
  -3   2  10         60.23         62.73         4.75 o                         
  -2   2  10        117.68        103.83         6.84 o                         
  -1   2  10        132.84        103.54         5.87 o                         
   0   2  10       2594.52       2720.19        60.52 o                         
   1   2  10          0.35         -0.18         1.84 o                         
   2   2  10        233.34        272.21         6.69 o                         
   3   2  10       1620.33       1684.80        26.05 o                         
   4   2  10       2179.22       2123.47        30.69 o                         
   5   2  10        118.43         95.67         3.98 o                         
   6   2  10         81.23         83.81         4.07 o                         
   7   2  10          7.74          6.45         2.03 o                         
   8   2  10        611.39        662.76        12.68 o                         
   9   2  10        257.70        266.69         9.36 o                         
  10   2  10         28.70         26.75         2.76 o                         
  11   2  10          8.18          8.83         2.77 o                         
 -11   3  10          0.08          1.67         1.37 o                         
 -10   3  10        602.07        580.11        12.36 o                         
  -9   3  10        363.67        369.46         9.05 o                         
  -8   3  10        156.57        160.81         4.50 o                         
  -7   3  10         34.46         33.59         3.10 o                         
  -6   3  10       1146.87       1163.49        17.97 o                         
  -5   3  10        291.05        271.47         6.28 o                         
  -4   3  10        392.69        411.48         7.21 o                         
  -3   3  10         58.58         39.24         3.59 o                         
  -2   3  10        951.97        936.87        17.13 o                         
  -1   3  10          3.75          3.50         2.08 o                         
   0   3  10          2.10          1.46         1.72 o                         
   1   3  10         67.37         65.13         4.25 o                         
   2   3  10         74.51         49.06         4.20 o                         
   3   3  10         67.74         70.66         3.55 o                         
   4   3  10        119.60        116.47         4.64 o                         
   5   3  10         11.33         15.58         2.60 o                         
   6   3  10       1015.62       1001.89        15.99 o                         
   7   3  10         89.78         91.71         4.41 o                         
   8   3  10        257.83        259.93         6.14 o                         
   9   3  10          0.32          1.61         1.77 o                         
  10   3  10         84.53         82.61         3.08 o                         
  11   3  10        144.97        136.35         6.06 o                         
 -10   4  10          8.50          3.41         1.52 o                         
  -9   4  10         34.23         35.33         2.78 o                         
  -8   4  10        169.98        160.66         6.63 o                         
  -7   4  10          8.30          8.44         1.76 o                         
  -6   4  10         12.37         15.91         1.99 o                         
  -5   4  10       1414.53       1473.69        20.28 o                         
  -4   4  10        202.92        184.32         6.39 o                         
  -3   4  10       1441.65       1382.03        23.42 o                         
  -2   4  10         87.45         82.60         4.26 o                         
  -1   4  10        217.85        247.33         5.94 o                         
   0   4  10        285.44        254.59         6.04 o                         
   1   4  10          7.33          6.24         2.56 o                         
   2   4  10         38.85         37.58         2.81 o                         
   3   4  10          0.06          1.08         1.68 o                         
   4   4  10       1606.83       1602.03        33.16 o                         
   5   4  10         21.50         26.82         3.19 o                         
   6   4  10         42.49         41.37         3.69 o                         
   7   4  10          0.16          0.74         1.63 o                         
   8   4  10        579.82        631.46        12.18 o                         
   9   4  10          3.97          2.98         1.71 o                         
  10   4  10        146.25        153.22         4.61 o                         
  11   4  10         30.40         32.96         6.92 o                         
 -10   5  10        111.25        112.73         4.54 o                         
  -9   5  10         74.97         72.55         5.28 o                         
  -8   5  10          0.02          1.32         1.58 o                         
  -7   5  10        272.31        275.59         6.09 o                         
  -6   5  10       1144.57       1200.30        34.22 o                         
  -5   5  10        457.63        468.45         8.14 o                         
  -4   5  10          0.24         -1.31         1.89 o                         
  -3   5  10        259.76        257.08         8.89 o                         
  -2   5  10        358.49        354.19         6.58 o                         
  -1   5  10        237.88        255.66         5.35 o                         
   0   5  10        319.92        323.89         6.20 o                         
   1   5  10         11.30         18.28         1.88 o                         
   2   5  10        956.70       1022.67        13.75 o                         
   3   5  10        245.69        241.96         6.24 o                         
   4   5  10        477.51        484.25         9.04 o                         
   5   5  10         64.89         67.01         4.06 o                         
   6   5  10          1.54          3.42         2.27 o                         
   7   5  10         24.60         27.80         3.11 o                         
   8   5  10          6.85          7.13         1.68 o                         
   9   5  10          0.08          2.05         1.55 o                         
  10   5  10        514.94        489.36        18.30 o                         
 -10   6  10          3.86         -0.47         2.34 o                         
  -9   6  10         10.45          5.86         2.13 o                         
  -8   6  10       1434.57       1434.64        20.97 o                         
  -7   6  10          0.24          0.78         1.58 o                         
  -6   6  10         11.85          9.80         3.18 o                         
  -5   6  10        630.18        666.65        16.46 o                         
  -4   6  10        741.75        774.63        13.53 o                         
  -3   6  10          0.27          0.78         2.04 o                         
  -2   6  10        201.09        206.60         4.97 o                         
  -1   6  10       1489.83       1574.64        21.48 o                         
   0   6  10        756.55        779.69        11.77 o                         
   1   6  10        119.38        120.73         3.82 o                         
   2   6  10         10.87         10.86         1.88 o                         
   3   6  10         57.18         61.62         3.90 o                         
   4   6  10         11.06         10.95         1.72 o                         
   5   6  10        122.52        117.03         4.12 o                         
   6   6  10         83.88         87.73         3.87 o                         
   7   6  10         64.35         64.23         3.13 o                         
   8   6  10          9.58          8.63         2.98 o                         
   9   6  10         75.49         73.62         3.15 o                         
  10   6  10          1.91          0.75         2.47 o                         
  -9   7  10        106.38        103.29         5.63 o                         
  -8   7  10        218.00        209.75         4.95 o                         
  -7   7  10        227.27        227.83         6.88 o                         
  -6   7  10         29.27         31.81         3.07 o                         
  -5   7  10        505.37        503.13        10.23 o                         
  -4   7  10        385.78        418.23         8.15 o                         
  -3   7  10       1529.16       1640.22        40.83 o                         
  -2   7  10        687.48        727.02        17.00 o                         
  -1   7  10        172.05        174.04         5.84 o                         
   0   7  10        143.34        148.62         4.15 o                         
   1   7  10        185.25        184.41         4.91 o                         
   2   7  10        845.34        892.75        13.20 o                         
   3   7  10        482.57        516.45         8.58 o                         
   4   7  10         22.23         19.38         2.55 o                         
   5   7  10          7.33          7.42         1.86 o                         
   6   7  10         94.72         99.32         3.57 o                         
   7   7  10        104.45        101.22         2.99 o                         
   8   7  10         17.61         11.39         1.93 o                         
   9   7  10         59.95         69.32         2.70 o                         
  -7   8  10         58.57         54.63         3.09 o                         
  -6   8  10        607.57        581.39        10.53 o                         
  -5   8  10        104.41        110.77         3.70 o                         
  -4   8  10        368.81        383.09         8.07 o                         
  -3   8  10        130.76        138.01         6.15 o                         
  -2   8  10          1.57          2.28         1.83 o                         
  -1   8  10          0.68         -1.43         1.84 o                         
   0   8  10         59.23         54.72         6.81 o                         
   1   8  10        356.61        368.65         7.22 o                         
   2   8  10         39.44         39.50         2.97 o                         
   3   8  10         98.98         98.91         3.61 o                         
   4   8  10        179.96        186.16         4.68 o                         
   5   8  10         55.61         51.03         2.77 o                         
   6   8  10          8.21          7.27         1.38 o                         
   7   8  10         66.02         63.79         5.09 o                         
   8   8  10         56.74         54.39         3.27 o                         
  -6   9  10        300.03        291.53        14.82 o                         
  -5   9  10         75.79         75.03         3.11 o                         
  -4   9  10        173.99        175.83         4.56 o                         
  -3   9  10        701.70        683.60        12.25 o                         
  -2   9  10         69.27         65.13         3.28 o                         
  -1   9  10        225.16        219.00         6.06 o                         
   0   9  10        217.58        205.32         5.87 o                         
   1   9  10         45.61         32.97         2.66 o                         
   2   9  10         24.63         26.44         2.69 o                         
   3   9  10        293.40        286.96         5.39 o                         
   4   9  10          2.96          2.01         1.39 o                         
   5   9  10        131.36        125.90         3.56 o                         
   6   9  10        395.18        399.44         6.56 o                         
  -4  10  10         19.30         15.78         2.97 o                         
  -3  10  10        349.34        352.45         8.43 o                         
  -2  10  10         40.46         39.53         3.06 o                         
  -1  10  10         34.72         33.89         2.66 o                         
   0  10  10        293.36        267.75         6.38 o                         
   1  10  10        122.17        126.39         3.88 o                         
   2  10  10        154.78        166.92         4.85 o                         
   3  10  10          3.80         10.19         4.92 o                         
   4  10  10         64.20         56.08         3.15 o                         
   5  10  10        192.93        188.75         7.76 o                         
   0  11  10          6.48          6.80         2.34 o                         
 -11   0  11        577.93        591.95        14.42 o                         
  -9   0  11       1070.67       1128.48        28.56 o                         
  -7   0  11        161.36        180.96         7.30 o                         
  -5   0  11        493.42        478.45        13.48 o                         
  -3   0  11         29.43         28.00         3.36 o                         
  -1   0  11       2048.39       1949.48        62.56 o                         
   1   0  11         54.26         41.04         5.51 o                         
   3   0  11        443.32        480.77        14.58 o                         
   5   0  11         11.92         28.37         8.79 o                         
   7   0  11        312.76        332.26        15.74 o                         
   9   0  11        105.52        109.58         9.15 o                         
  11   0  11         54.48         61.22         7.27 o                         
 -11   1  11         62.36         52.58         2.74 o                         
 -10   1  11         11.81          9.52         3.22 o                         
  -9   1  11        455.25        538.96        25.41 o                         
  -8   1  11        116.57        119.99         4.57 o                         
  -7   1  11          2.59          1.41         1.68 o                         
  -6   1  11          7.13          7.82         1.75 o                         
  -5   1  11       1437.54       1406.84        23.47 o                         
  -4   1  11        111.02        113.65         4.70 o                         
  -3   1  11        612.25        592.23         9.60 o                         
  -2   1  11        185.99        181.25         5.08 o                         
  -1   1  11       3626.61       3652.94        92.88 o                         
   0   1  11        682.04        680.34        17.35 o                         
   1   1  11       1027.67       1002.27        44.48 o                         
   2   1  11        577.25        598.35        13.09 o                         
   3   1  11       2111.43       2040.33        35.71 o                         
   4   1  11        217.48        219.32         5.85 o                         
   5   1  11       1355.24       1422.06        34.70 o                         
   6   1  11         35.40         36.21         4.79 o                         
   7   1  11        939.91        893.48        24.97 o                         
   8   1  11         62.44         55.20         3.63 o                         
   9   1  11        713.30        679.99        15.02 o                         
  10   1  11        218.83        224.88         5.57 o                         
  11   1  11          8.67         11.90         2.30 o                         
 -11   2  11         15.41         21.05         2.24 o                         
 -10   2  11         84.21         75.94         2.96 o                         
  -9   2  11          2.15          5.60         2.37 o                         
  -8   2  11        143.06        142.67         4.51 o                         
  -7   2  11         10.85          7.50         1.81 o                         
  -6   2  11          3.50          5.44         1.75 o                         
  -5   2  11         63.45         58.51         4.41 o                         
  -4   2  11         59.90         60.41         3.52 o                         
  -3   2  11        844.32        816.16        13.07 o                         
  -2   2  11         67.18         75.43         3.47 o                         
  -1   2  11        448.92        430.95         9.99 o                         
   0   2  11          6.97          6.82         1.86 o                         
   1   2  11        728.64        736.36        15.67 o                         
   2   2  11        346.46        357.31         7.80 o                         
   3   2  11        130.77        120.16         4.17 o                         
   4   2  11          5.97         12.03         1.98 o                         
   5   2  11        715.11        671.62        28.86 o                         
   6   2  11        200.17        207.71         6.01 o                         
   7   2  11         57.25         58.58         4.15 o                         
   8   2  11         30.64         28.27         3.28 o                         
   9   2  11        152.23        155.00         4.47 o                         
  10   2  11         42.55         28.20         4.84 o                         
  11   2  11         29.70         31.13         3.01 o                         
 -11   3  11        156.67        151.50         4.90 o                         
 -10   3  11         40.80         42.21         2.91 o                         
  -9   3  11        377.36        377.63         7.67 o                         
  -8   3  11        139.17        144.12         4.93 o                         
  -7   3  11        490.32        502.98         9.99 o                         
  -6   3  11          8.88         11.45         1.93 o                         
  -5   3  11        690.94        723.56        12.05 o                         
  -4   3  11         79.99         81.34         3.91 o                         
  -3   3  11        957.72        948.80        16.65 o                         
  -2   3  11         53.28         55.60         3.92 o                         
  -1   3  11          3.43         11.00         2.62 o                         
   0   3  11        459.73        437.14         8.17 o                         
   1   3  11       1156.16       1141.07        17.59 o                         
   2   3  11         78.57         86.29         5.68 o                         
   3   3  11        393.81        394.35         7.84 o                         
   4   3  11        303.01        304.24         7.86 o                         
   5   3  11        424.12        427.95         9.28 o                         
   6   3  11        227.21        228.92         5.73 o                         
   7   3  11          3.76          1.88         2.44 o                         
   8   3  11        151.27        150.99         7.55 o                         
   9   3  11         77.38         95.51         7.66 o                         
  10   3  11        162.48        150.90         4.07 o                         
  11   3  11        264.42        243.84         7.05 o                         
 -10   4  11         59.99         57.22         4.53 o                         
  -9   4  11        155.72        159.96         5.11 o                         
  -8   4  11         12.54         12.25         2.68 o                         
  -7   4  11        214.26        220.65         5.50 o                         
  -6   4  11        244.28        237.45         5.57 o                         
  -5   4  11        517.51        526.97         9.54 o                         
  -4   4  11          0.00          4.94         1.90 o                         
  -3   4  11        291.83        264.21         7.08 o                         
  -2   4  11          2.82          2.78         2.07 o                         
  -1   4  11        116.92        120.22         4.77 o                         
   0   4  11        514.16        480.07        10.13 o                         
   1   4  11        263.64        230.71         5.68 o                         
   2   4  11        240.75        243.73         7.76 o                         
   3   4  11        574.07        549.34         9.11 o                         
   4   4  11        132.92        149.72         7.72 o                         
   5   4  11        201.81        206.97         6.46 o                         
   6   4  11        113.60        105.72         7.08 o                         
   7   4  11        374.30        416.90         9.13 o                         
   8   4  11        373.34        355.60         8.15 o                         
   9   4  11        176.56        180.18         5.40 o                         
  10   4  11         44.67         42.53         2.92 o                         
 -10   5  11        296.15        282.80         6.31 o                         
  -9   5  11        344.02        342.67         7.25 o                         
  -8   5  11         38.30         44.31         3.32 o                         
  -7   5  11        176.76        176.71         7.29 o                         
  -6   5  11        422.89        436.61         7.63 o                         
  -5   5  11          1.07          3.39         1.85 o                         
  -4   5  11        557.47        567.08         9.46 o                         
  -3   5  11         79.77         86.22         5.27 o                         
  -2   5  11        430.10        444.65         8.50 o                         
  -1   5  11        333.35        363.37         6.91 o                         
   0   5  11        436.39        407.35         7.63 o                         
   1   5  11        148.03        132.56         4.64 o                         
   2   5  11        151.07        146.70         4.26 o                         
   3   5  11         31.33         18.81         2.25 o                         
   4   5  11       1012.14       1058.47        16.94 o                         
   5   5  11         75.88         73.37         3.84 o                         
   6   5  11         33.15         34.57         3.47 o                         
   7   5  11        299.77        336.37         9.85 o                         
   8   5  11        298.17        290.29         7.68 o                         
   9   5  11        347.35        377.58         8.61 o                         
  10   5  11        125.19        128.04         3.74 o                         
  -9   6  11         73.05         66.87         3.08 o                         
  -8   6  11         79.76         85.20         3.93 o                         
  -7   6  11        943.65        972.93        15.14 o                         
  -6   6  11         20.07         19.31         2.32 o                         
  -5   6  11         25.80         21.95         4.37 o                         
  -4   6  11        231.71        229.08         5.31 o                         
  -3   6  11        523.01        523.44        10.15 o                         
  -2   6  11        180.85        165.71         4.55 o                         
  -1   6  11         61.66         58.13         3.98 o                         
   0   6  11         58.53         57.31         3.20 o                         
   1   6  11        466.13        487.10         8.21 o                         
   2   6  11        669.24        682.30        10.70 o                         
   3   6  11        277.12        287.28         6.05 o                         
   4   6  11        123.83        133.88         4.54 o                         
   5   6  11         30.02         38.92         3.28 o                         
   6   6  11         18.01         17.59         4.26 o                         
   7   6  11        313.21        331.23         6.56 o                         
   8   6  11         33.53         33.01         2.60 o                         
   9   6  11         91.54         80.73         2.77 o                         
  -8   7  11        313.33        322.91         8.64 o                         
  -7   7  11         80.10         68.39         4.12 o                         
  -6   7  11        324.74        321.88         8.38 o                         
  -5   7  11        126.87        121.17         6.09 o                         
  -4   7  11        293.13        281.28        10.82 o                         
  -3   7  11         38.66         44.05         3.99 o                         
  -2   7  11         90.12         98.23         3.88 o                         
  -1   7  11        393.32        384.29         6.92 o                         
   0   7  11        621.08        609.34         9.65 o                         
   1   7  11        112.88        111.88         3.88 o                         
   2   7  11         63.62         72.26         4.24 o                         
   3   7  11         11.42         11.53         2.22 o                         
   4   7  11          9.20          7.02         1.70 o                         
   5   7  11         78.74         81.68         3.41 o                         
   6   7  11          2.64          2.43         1.44 o                         
   7   7  11          0.93          0.61         2.04 o                         
   8   7  11         64.61         64.71         3.71 o                         
  -7   8  11        191.96        192.85         8.22 o                         
  -6   8  11          0.55         -2.10         2.10 o                         
  -5   8  11          1.01          1.25         1.82 o                         
  -4   8  11        141.78        144.91         4.37 o                         
  -3   8  11        173.15        167.74         4.89 o                         
  -2   8  11        187.67        184.38         5.66 o                         
  -1   8  11         45.55         47.67         8.14 o                         
   0   8  11        109.62        114.72         4.81 o                         
   1   8  11        192.79        189.60         5.03 o                         
   2   8  11        608.27        630.74        12.25 o                         
   3   8  11        196.06        195.70         4.77 o                         
   4   8  11          2.75          2.24         1.46 o                         
   5   8  11        197.14        184.22         4.29 o                         
   6   8  11         99.32        104.99         2.79 o                         
   7   8  11        232.58        247.94         5.86 o                         
  -6   9  11         86.85         75.10         5.16 o                         
  -5   9  11         13.99          9.97         2.40 o                         
  -4   9  11        195.43        187.92         5.97 o                         
  -3   9  11        166.78        150.54         4.41 o                         
  -2   9  11         20.08         15.44         2.31 o                         
  -1   9  11         81.12         78.79         3.57 o                         
   0   9  11         15.59         19.62         2.75 o                         
   1   9  11          0.98          1.98         1.49 o                         
   2   9  11         96.46         95.30         4.50 o                         
   3   9  11        195.19        187.33         4.92 o                         
   4   9  11        106.29        102.77         3.68 o                         
   5   9  11         11.56         11.96         2.86 o                         
   6   9  11         70.17         65.23         4.69 o                         
  -4  10  11         11.87          3.52         2.34 o                         
  -3  10  11         81.70         73.75         2.90 o                         
  -2  10  11        204.60        194.80         5.47 o                         
  -1  10  11        111.41        109.86         3.63 o                         
   0  10  11         54.51         54.91         3.37 o                         
   1  10  11         69.55         74.99         3.89 o                         
   2  10  11        240.25        240.05         7.43 o                         
   3  10  11         28.39         27.82         2.73 o                         
   4  10  11         10.95         14.10         3.52 o                         
 -10   0  12        122.50         98.68         6.92 o                         
  -8   0  12        763.19        833.09        21.09 o                         
  -6   0  12        176.31        155.00         7.11 o                         
  -4   0  12        561.47        636.39        14.19 o                         
  -2   0  12        354.17        324.03         8.82 o                         
   0   0  12        700.73        699.40        18.18 o                         
   2   0  12        219.49        245.60         9.86 o                         
   4   0  12       3244.70       3368.44        75.05 o                         
   6   0  12        620.91        648.61        25.44 o                         
   8   0  12        461.98        445.07        14.39 o                         
  10   0  12        391.85        387.42        15.53 o                         
 -11   1  12         45.41         49.04         2.10 o                         
 -10   1  12        113.93        118.01         6.29 o                         
  -9   1  12          0.78          1.81         1.71 o                         
  -8   1  12          0.57         -1.27         1.66 o                         
  -7   1  12         14.74         21.24         2.39 o                         
  -6   1  12        153.04        159.20         4.51 o                         
  -5   1  12          3.21          7.64         2.14 o                         
  -4   1  12        370.88        386.57         7.38 o                         
  -3   1  12        489.17        465.44         7.73 o                         
  -2   1  12       1353.26       1379.91        20.69 o                         
  -1   1  12        649.80        636.49        11.90 o                         
   0   1  12         95.64         80.58         3.86 o                         
   1   1  12       1311.36       1363.92        44.15 o                         
   2   1  12        125.96        115.05         5.18 o                         
   3   1  12        144.28        120.46         4.60 o                         
   4   1  12       1105.29       1146.01        19.75 o                         
   5   1  12          2.96          6.55         2.84 o                         
   6   1  12        330.57        333.24         9.23 o                         
   7   1  12        426.75        451.49        18.85 o                         
   8   1  12         23.89         30.52         3.38 o                         
   9   1  12        251.70        250.51         7.00 o                         
  10   1  12        314.97        312.97         7.78 o                         
  11   1  12          5.99          5.96         1.90 o                         
 -11   2  12          0.23         -0.44         1.39 o                         
 -10   2  12         76.54         81.31         2.95 o                         
  -9   2  12         64.04         58.13         2.90 o                         
  -8   2  12        185.57        199.48         5.13 o                         
  -7   2  12         49.12         42.41         3.56 o                         
  -6   2  12        593.78        622.80        10.79 o                         
  -5   2  12        553.40        553.31        10.73 o                         
  -4   2  12       1263.27       1220.58        22.30 o                         
  -3   2  12        133.96        136.70         4.38 o                         
  -2   2  12         59.77         63.08         3.30 o                         
  -1   2  12        122.62        108.59         4.68 o                         
   0   2  12       1591.49       1519.36        28.21 o                         
   1   2  12        102.26         98.81         4.30 o                         
   2   2  12        292.09        273.85         6.37 o                         
   3   2  12        757.20        722.22        12.15 o                         
   4   2  12       1078.79       1130.82        30.76 o                         
   5   2  12         69.77         76.53         4.13 o                         
   6   2  12        207.88        205.41         6.81 o                         
   7   2  12         18.89         14.31         4.13 o                         
   8   2  12        256.20        293.14        14.80 o                         
   9   2  12          0.56          0.91         1.64 o                         
  10   2  12        109.65        101.66         6.70 o                         
  11   2  12        129.24        123.96         7.28 o                         
 -11   3  12         38.86         33.08         3.75 o                         
 -10   3  12        131.04        122.04         3.70 o                         
  -9   3  12         94.57         94.67         3.36 o                         
  -8   3  12        253.72        259.62         6.45 o                         
  -7   3  12        135.73        153.42         5.14 o                         
  -6   3  12       1361.69       1420.87        23.67 o                         
  -5   3  12         13.65         11.92         1.89 o                         
  -4   3  12         32.50         23.58         2.90 o                         
  -3   3  12         68.29         66.64         4.90 o                         
  -2   3  12        850.85        821.25        14.81 o                         
  -1   3  12         12.18         10.87         3.61 o                         
   0   3  12         20.08         26.03         2.78 o                         
   1   3  12         20.03         35.99         3.31 o                         
   2   3  12        695.38        672.64        14.63 o                         
   3   3  12         49.94         50.21         3.40 o                         
   4   3  12         25.29         29.80         3.18 o                         
   5   3  12         27.69         27.25         2.87 o                         
   6   3  12        130.51        148.13         4.61 o                         
   7   3  12         70.84         67.66         4.10 o                         
   8   3  12        132.65        129.29         5.52 o                         
   9   3  12        681.52        665.04        11.98 o                         
  10   3  12        157.69        156.40         4.95 o                         
 -10   4  12          4.78          1.16         1.30 o                         
  -9   4  12         66.39         63.00         3.06 o                         
  -8   4  12        178.81        185.39         4.50 o                         
  -7   4  12          0.08         -1.19         1.69 o                         
  -6   4  12         89.37         81.09         3.57 o                         
  -5   4  12        269.24        278.65         6.21 o                         
  -4   4  12        137.70        120.11         4.34 o                         
  -3   4  12        535.27        518.91        10.40 o                         
  -2   4  12         12.12          5.70         3.15 o                         
  -1   4  12          2.80         12.72         2.14 o                         
   0   4  12        399.88        399.12         8.58 o                         
   1   4  12          0.27          0.38         1.79 o                         
   2   4  12        112.28        114.05         4.56 o                         
   3   4  12        754.75        705.03        28.05 o                         
   4   4  12        412.50        428.08         9.41 o                         
   5   4  12       1477.18       1478.78        31.54 o                         
   6   4  12        363.56        357.34         7.24 o                         
   7   4  12        223.60        220.59         5.96 o                         
   8   4  12        366.70        363.65         9.28 o                         
   9   4  12         46.35         45.77         2.66 o                         
  10   4  12          0.01         -0.56         1.46 o                         
 -10   5  12         79.29         83.08         5.16 o                         
  -9   5  12         17.97         12.50         3.52 o                         
  -8   5  12        120.43        112.19         3.68 o                         
  -7   5  12        173.47        176.61         5.25 o                         
  -6   5  12         86.82         87.32         3.73 o                         
  -5   5  12         19.84         25.91         3.59 o                         
  -4   5  12        230.06        244.70         6.65 o                         
  -3   5  12          0.94          3.83         2.24 o                         
  -2   5  12        231.62        228.84         5.64 o                         
  -1   5  12          3.27          6.54         3.18 o                         
   0   5  12        268.18        302.04         6.04 o                         
   1   5  12        320.34        312.81         6.13 o                         
   2   5  12       2226.43       2251.41        29.82 o                         
   3   5  12        268.96        278.45         5.96 o                         
   4   5  12         75.66         71.91         3.76 o                         
   5   5  12         40.61         41.78         3.52 o                         
   6   5  12       1352.16       1458.66        31.99 o                         
   7   5  12        140.13        151.78         4.71 o                         
   8   5  12         52.30         50.60         3.52 o                         
   9   5  12         83.25         80.38         5.51 o                         
  10   5  12        301.52        301.20        12.60 o                         
  -9   6  12          6.61          5.62         1.90 o                         
  -8   6  12         14.63         13.16         1.86 o                         
  -7   6  12         26.09         32.90         4.81 o                         
  -6   6  12         15.55          9.97         1.99 o                         
  -5   6  12         11.09         12.43         2.16 o                         
  -4   6  12         88.86         78.83         4.71 o                         
  -3   6  12          2.57          4.37         2.09 o                         
  -2   6  12         77.60         70.46         3.60 o                         
  -1   6  12        203.42        196.81         4.71 o                         
   0   6  12        190.28        186.19         4.97 o                         
   1   6  12         83.64         78.90         3.37 o                         
   2   6  12        136.43        146.41         4.33 o                         
   3   6  12         19.49         24.15         3.55 o                         
   4   6  12         38.83         40.85         4.30 o                         
   5   6  12         49.48         45.52         3.29 o                         
   6   6  12        113.36        101.91         3.60 o                         
   7   6  12         81.14         82.59         3.36 o                         
   8   6  12        248.18        244.51         5.48 o                         
   9   6  12          0.48          1.75         2.27 o                         
  -8   7  12         46.01         42.93         4.22 o                         
  -7   7  12        147.27        134.80         6.55 o                         
  -6   7  12         23.45         20.83         3.87 o                         
  -5   7  12        320.19        309.36         8.16 o                         
  -4   7  12         49.23         43.23         4.09 o                         
  -3   7  12        264.04        263.22        13.12 o                         
  -2   7  12        102.08         93.86         3.81 o                         
  -1   7  12        136.59        142.25         3.97 o                         
   0   7  12         14.10         21.94         3.22 o                         
   1   7  12          1.53          1.61         1.58 o                         
   2   7  12        219.93        232.88         5.47 o                         
   3   7  12          0.78         -0.19         1.54 o                         
   4   7  12          0.90         -0.25         1.87 o                         
   5   7  12        114.50        108.48         3.63 o                         
   6   7  12        134.55        134.47         3.64 o                         
   7   7  12          2.23          3.23         1.41 o                         
   8   7  12         10.11          4.64         3.44 o                         
  -7   8  12        203.20        186.60         7.76 o                         
  -6   8  12         36.67         45.08         3.82 o                         
  -5   8  12         20.18         20.58         5.57 o                         
  -4   8  12         33.30         32.31         3.01 o                         
  -3   8  12          0.26         -0.34         1.78 o                         
  -2   8  12         19.42         17.99         2.78 o                         
  -1   8  12        746.37        741.05        12.18 o                         
   0   8  12          5.82          6.26         2.20 o                         
   1   8  12         50.89         51.84         2.87 o                         
   2   8  12        330.12        310.82         6.07 o                         
   3   8  12         95.91         97.20         3.60 o                         
   4   8  12         89.47         94.78         3.87 o                         
   5   8  12          0.29         -0.88         1.30 o                         
   6   8  12         52.22         45.95         2.48 o                         
   7   8  12         55.73         53.05         2.78 o                         
  -5   9  12          2.84         11.25         3.52 o                         
  -4   9  12          0.52         -1.14         1.99 o                         
  -3   9  12        304.39        287.63         7.73 o                         
  -2   9  12         75.66         75.89         3.33 o                         
  -1   9  12          6.79          6.68         1.58 o                         
   0   9  12          0.44          1.05         1.48 o                         
   1   9  12        254.86        231.71         6.14 o                         
   2   9  12         45.40         36.89         4.27 o                         
   3   9  12         15.48         10.63         1.55 o                         
   4   9  12         46.19         41.58         2.78 o                         
   5   9  12        164.58        147.08         6.15 o                         
  -3  10  12         26.85         23.92         3.52 o                         
  -2  10  12        148.04        134.69         4.55 o                         
  -1  10  12         49.02         48.93         4.18 o                         
   0  10  12        280.17        292.49         6.38 o                         
   1  10  12         61.17         65.44         3.07 o                         
   2  10  12        158.79        137.16         4.48 o                         
   3  10  12         71.41         82.17         3.48 o                         
 -11   0  13        397.79        395.09         9.75 o                         
  -9   0  13        160.64        150.86         5.98 o                         
  -7   0  13        316.86        369.91        11.30 o                         
  -5   0  13         16.16         13.38         2.73 o                         
  -3   0  13        938.75        897.67        18.73 o                         
  -1   0  13       1509.47       1517.71        35.66 o                         
   1   0  13       3365.86       3270.79       143.03 o                         
   3   0  13       2540.21       2629.03        59.43 o                         
   5   0  13       1058.14       1061.92        28.82 o                         
   7   0  13       1629.53       1750.13        58.85 o                         
   9   0  13        100.52         81.19         6.80 o                         
  11   0  13         28.87         22.98         4.93 o                         
 -11   1  13          1.26          2.40         1.20 o                         
 -10   1  13         29.22         33.54         2.05 o                         
  -9   1  13         70.65         79.38         3.05 o                         
  -8   1  13         31.81         41.11         4.40 o                         
  -7   1  13        295.31        315.98         6.51 o                         
  -6   1  13         16.05         10.06         1.99 o                         
  -5   1  13       2293.21       2388.38        38.31 o                         
  -4   1  13         13.79         15.24         3.72 o                         
  -3   1  13          5.56          9.01         1.74 o                         
  -2   1  13       1600.44       1606.90        23.78 o                         
  -1   1  13        496.59        471.04         8.77 o                         
   0   1  13          0.28          2.30         1.75 o                         
   1   1  13          6.85          9.71         2.28 o                         
   2   1  13         15.67         18.57         2.25 o                         
   3   1  13         59.72         67.27         3.90 o                         
   4   1  13        621.62        627.92        14.93 o                         
   5   1  13         10.64         10.01         4.13 o                         
   6   1  13        808.43        818.63        17.95 o                         
   7   1  13        320.50        361.23        11.97 o                         
   8   1  13        307.94        300.24         9.58 o                         
   9   1  13        741.85        740.29        22.06 o                         
  10   1  13        356.16        335.20         9.80 o                         
  11   1  13        520.76        530.94        13.19 o                         
 -10   2  13         26.68         23.30         2.19 o                         
  -9   2  13          3.44          3.00         1.32 o                         
  -8   2  13         44.26         43.56         4.67 o                         
  -7   2  13        275.45        302.00         9.29 o                         
  -6   2  13          0.30         -0.17         1.88 o                         
  -5   2  13        420.61        436.03         8.33 o                         
  -4   2  13         52.87         45.55         3.75 o                         
  -3   2  13        188.79        183.54         5.72 o                         
  -2   2  13         36.73         36.79         3.28 o                         
  -1   2  13         54.38         49.83         4.61 o                         
   0   2  13         11.96          4.34         1.89 o                         
   1   2  13        485.25        503.01        10.23 o                         
   2   2  13        196.15        208.21         5.53 o                         
   3   2  13        185.39        199.60         5.54 o                         
   4   2  13        491.90        516.95         9.51 o                         
   5   2  13        130.97        129.43        10.87 o                         
   6   2  13        103.91        103.85         7.11 o                         
   7   2  13         18.64         10.46         3.35 o                         
   8   2  13        620.51        603.74        14.93 o                         
   9   2  13        224.39        218.26         7.12 o                         
  10   2  13         21.75         16.30         3.15 o                         
 -10   3  13          4.12          4.92         1.39 o                         
  -9   3  13        503.12        495.96         9.29 o                         
  -8   3  13         24.16         22.73         2.61 o                         
  -7   3  13         86.31         87.81         3.67 o                         
  -6   3  13          2.41          3.95         1.69 o                         
  -5   3  13         41.61         44.38         3.23 o                         
  -4   3  13         91.42         85.39         3.96 o                         
  -3   3  13         10.26          7.77         2.13 o                         
  -2   3  13         18.97         16.08         2.56 o                         
  -1   3  13        280.10        245.98         7.13 o                         
   0   3  13        583.33        505.95        10.33 o                         
   1   3  13         41.16         43.47         3.45 o                         
   2   3  13        187.84        202.12        10.51 o                         
   3   3  13        202.94        229.56         6.24 o                         
   4   3  13       1088.98       1092.93        19.37 o                         
   5   3  13          3.65          5.54         1.89 o                         
   6   3  13        416.01        397.00         8.79 o                         
   7   3  13        402.40        437.66        20.52 o                         
   8   3  13        162.32        163.61         5.49 o                         
   9   3  13         52.52         46.81         3.45 o                         
  10   3  13        279.49        266.59        21.05 o                         
 -10   4  13         37.64         35.47         3.49 o                         
  -9   4  13          4.20          3.15         1.41 o                         
  -8   4  13         59.87         66.41         3.40 o                         
  -7   4  13        234.90        247.15         5.63 o                         
  -6   4  13        219.20        230.03         5.32 o                         
  -5   4  13          0.29          6.03         1.75 o                         
  -4   4  13        117.56        130.83         4.52 o                         
  -3   4  13        571.24        579.05        14.18 o                         
  -2   4  13        150.56        138.06         5.28 o                         
  -1   4  13          8.52         11.07         2.14 o                         
   0   4  13          0.21          1.42         2.02 o                         
   1   4  13       1218.02       1262.35        21.58 o                         
   2   4  13        500.89        476.36        10.63 o                         
   3   4  13         23.87         22.11         3.13 o                         
   4   4  13        966.61       1015.44        25.94 o                         
   5   4  13        855.19        919.04        14.91 o                         
   6   4  13         92.72         77.76         3.49 o                         
   7   4  13         84.76         86.81         3.98 o                         
   8   4  13        262.06        260.37         6.16 o                         
   9   4  13        252.26        257.55         5.51 o                         
  10   4  13         31.28         27.11         3.27 o                         
  -9   5  13         70.05         78.40         3.06 o                         
  -8   5  13          0.93          1.71         1.48 o                         
  -7   5  13         17.86         19.69         2.17 o                         
  -6   5  13          9.93          7.89         2.05 o                         
  -5   5  13          6.17          4.33         1.83 o                         
  -4   5  13        102.06         99.96         5.24 o                         
  -3   5  13         72.52         75.83         4.83 o                         
  -2   5  13         55.41         51.89         4.06 o                         
  -1   5  13       1151.69       1125.46        19.08 o                         
   0   5  13        607.61        601.71        10.54 o                         
   1   5  13        595.89        535.35         9.70 o                         
   2   5  13         10.43         11.20         2.02 o                         
   3   5  13       1287.87       1159.77        20.28 o                         
   4   5  13         79.75         77.72         4.35 o                         
   5   5  13         23.81         15.08         3.28 o                         
   6   5  13         62.04         64.49         4.32 o                         
   7   5  13        338.38        340.89         9.03 o                         
   8   5  13         76.90         81.42         6.13 o                         
   9   5  13         35.17         36.67         4.17 o                         
  -8   6  13         59.64         54.15         7.51 o                         
  -7   6  13        133.67        124.37         4.39 o                         
  -6   6  13         67.13         54.13         4.11 o                         
  -5   6  13         31.47         36.32         3.89 o                         
  -4   6  13         33.31         39.60         4.00 o                         
  -3   6  13        694.10        698.56        13.35 o                         
  -2   6  13         70.25         83.80         4.46 o                         
  -1   6  13        510.95        500.99         8.33 o                         
   0   6  13         24.33         17.09         2.52 o                         
   1   6  13          4.75          5.99         1.59 o                         
   2   6  13        122.91        133.60         4.17 o                         
   3   6  13          2.97          2.71         1.60 o                         
   4   6  13          0.54          3.75         2.04 o                         
   5   6  13        141.51        136.89         5.60 o                         
   6   6  13         12.70         16.06         1.87 o                         
   7   6  13         31.84         35.63         3.01 o                         
   8   6  13          5.42          7.81         3.55 o                         
  -8   7  13        112.24         90.64         6.11 o                         
  -7   7  13          9.19         12.52         3.30 o                         
  -6   7  13         14.09         11.30         2.17 o                         
  -5   7  13        210.28        201.95         9.63 o                         
  -4   7  13        140.56        132.53         5.91 o                         
  -3   7  13         48.69         44.86         3.92 o                         
  -2   7  13         31.95         26.88         2.76 o                         
  -1   7  13        351.95        372.24         9.88 o                         
   0   7  13         27.48         30.95         3.61 o                         
   1   7  13         77.98         87.75         5.35 o                         
   2   7  13          9.51          7.68         1.65 o                         
   3   7  13        267.05        257.75         6.30 o                         
   4   7  13         10.04          6.56         1.69 o                         
   5   7  13         88.49         87.61         3.52 o                         
   6   7  13         14.59         13.28         2.12 o                         
   7   7  13         91.49         93.04         3.57 o                         
   8   7  13        507.70        550.39        20.31 o                         
  -6   8  13         84.37         84.95         4.93 o                         
  -5   8  13        132.72        133.06         5.51 o                         
  -4   8  13        201.05        186.15         6.82 o                         
  -3   8  13        106.64         93.37         3.73 o                         
  -2   8  13          2.93          8.17         2.33 o                         
  -1   8  13        157.34        137.44         4.04 o                         
   0   8  13        342.39        337.46         6.45 o                         
   1   8  13        447.59        458.79         7.93 o                         
   2   8  13         96.64         95.19         3.56 o                         
   3   8  13          3.68          3.24         1.46 o                         
   4   8  13         20.82         20.43         2.37 o                         
   5   8  13        426.78        420.59         7.43 o                         
   6   8  13        111.93        119.09         4.47 o                         
  -5   9  13         77.01         60.55         4.22 o                         
  -4   9  13          0.92          0.23         1.88 o                         
  -3   9  13        101.87         90.19         4.44 o                         
  -2   9  13          0.36          2.55         1.54 o                         
  -1   9  13         58.78         60.69         3.06 o                         
   0   9  13          2.42          2.72         3.05 o                         
   1   9  13         90.61         90.33         4.21 o                         
   2   9  13         11.93         10.58         2.05 o                         
   3   9  13        255.47        244.03         9.57 o                         
   4   9  13          6.53          7.83         1.65 o                         
   0  10  13        161.76        146.18         4.57 o                         
   1  10  13          8.57         14.67         3.17 o                         
 -10   0  14         62.69         53.10         3.31 o                         
  -8   0  14         31.02         24.50         3.98 o                         
  -6   0  14        498.91        486.28        11.53 o                         
  -4   0  14        668.35        622.17        16.74 o                         
  -2   0  14       1567.21       1536.97        45.98 o                         
   0   0  14       1140.65       1113.75        28.27 o                         
   2   0  14       6407.44       6748.77       182.30 o                         
   4   0  14       2981.66       3201.52        71.69 o                         
   6   0  14        377.91        367.27        18.80 o                         
   8   0  14        786.60        835.48        30.67 o                         
  10   0  14         18.56         26.03         3.99 o                         
 -10   1  14          2.73          1.06         1.34 o                         
  -9   1  14         69.10         70.91         2.99 o                         
  -8   1  14        264.27        284.56         6.31 o                         
  -7   1  14          2.15          1.94         1.63 o                         
  -6   1  14          1.38         -0.88         1.64 o                         
  -5   1  14        497.02        511.69        10.18 o                         
  -4   1  14         63.39         72.78         3.61 o                         
  -3   1  14          1.41         -0.01         1.64 o                         
  -2   1  14        289.18        292.13         6.65 o                         
  -1   1  14        548.37        552.96        23.62 o                         
   0   1  14       1084.05       1091.11        18.96 o                         
   1   1  14        395.84        393.61        10.87 o                         
   2   1  14         13.47         18.84         2.56 o                         
   3   1  14       1000.06       1074.90        21.86 o                         
   4   1  14         17.12         26.19         4.41 o                         
   5   1  14       1762.00       1935.26        37.06 o                         
   6   1  14        825.85        860.33        18.21 o                         
   7   1  14        215.53        229.85        10.45 o                         
   8   1  14        787.47        777.51        20.35 o                         
   9   1  14         52.22         55.88         4.69 o                         
  10   1  14        522.95        517.85        20.51 o                         
 -10   2  14         91.90         99.27         3.18 o                         
  -9   2  14          5.98          3.86         1.25 o                         
  -8   2  14        155.66        157.81         4.34 o                         
  -7   2  14        401.84        420.80         8.15 o                         
  -6   2  14        181.43        193.45         4.87 o                         
  -5   2  14          7.28          6.06         1.81 o                         
  -4   2  14          0.52          2.10         1.80 o                         
  -3   2  14         11.71         10.89         1.94 o                         
  -2   2  14       1247.40       1289.80        32.35 o                         
  -1   2  14         15.59         26.99         3.65 o                         
   0   2  14         44.29         42.97         4.21 o                         
   1   2  14        263.55        259.53         6.79 o                         
   2   2  14        552.85        590.93        20.92 o                         
   3   2  14        618.71        626.33        11.05 o                         
   4   2  14        687.50        736.47        12.54 o                         
   5   2  14       1254.34       1277.73        33.73 o                         
   6   2  14        317.42        339.48        16.68 o                         
   7   2  14         19.90         20.00         3.99 o                         
   8   2  14         45.61         41.36         4.35 o                         
   9   2  14          7.48          8.27         2.26 o                         
  10   2  14         28.05         27.79         3.99 o                         
 -10   3  14         55.04         62.26         4.78 o                         
  -9   3  14        144.49        134.59         4.10 o                         
  -8   3  14         22.88         20.15         2.88 o                         
  -7   3  14        149.98        132.87         3.87 o                         
  -6   3  14        357.37        382.09         7.86 o                         
  -5   3  14        379.61        375.03         7.51 o                         
  -4   3  14         21.28         21.66         3.37 o                         
  -3   3  14        263.13        228.46         6.10 o                         
  -2   3  14         56.84         54.78         4.87 o                         
  -1   3  14         37.27         33.29         3.92 o                         
   0   3  14         30.09         40.06         4.87 o                         
   1   3  14         24.76         21.57         2.49 o                         
   2   3  14        292.01        275.13         7.19 o                         
   3   3  14         20.70         12.47         2.40 o                         
   4   3  14          1.49          2.69         2.06 o                         
   5   3  14        199.62        225.18         6.17 o                         
   6   3  14        175.45        171.29        13.85 o                         
   7   3  14        834.18        846.19        17.64 o                         
   8   3  14          6.35          6.33         2.58 o                         
   9   3  14         93.19         93.31         4.11 o                         
  10   3  14         15.16         20.59         5.86 o                         
  -9   4  14          0.76          4.19         5.74 o                         
  -8   4  14         73.94         77.78         3.01 o                         
  -7   4  14          0.03          2.44         1.44 o                         
  -6   4  14        211.67        207.28         5.31 o                         
  -5   4  14         54.88         55.26         3.69 o                         
  -4   4  14         93.37         93.70         4.24 o                         
  -3   4  14         38.87         24.78         3.51 o                         
  -2   4  14        323.57        376.78         9.44 o                         
  -1   4  14        164.88        164.39         6.80 o                         
   0   4  14        332.63        319.34         7.46 o                         
   1   4  14        201.42        181.33         5.60 o                         
   2   4  14         12.07         17.86         3.24 o                         
   3   4  14        967.22        807.62        15.16 o                         
   4   4  14          1.42          2.37         2.30 o                         
   5   4  14        306.90        288.03         9.87 o                         
   6   4  14        125.87        124.62         5.92 o                         
   7   4  14        140.32        122.43         4.45 o                         
   8   4  14        316.12        295.47         8.96 o                         
   9   4  14        288.36        266.54        27.24 o                         
  -9   5  14          4.73         -0.23         2.11 o                         
  -8   5  14        126.85        123.05         5.38 o                         
  -7   5  14         14.18         13.35         2.81 o                         
  -6   5  14          8.10         10.06         3.54 o                         
  -5   5  14          6.05          6.02         2.06 o                         
  -4   5  14        599.78        629.21        13.89 o                         
  -3   5  14        140.30        135.18         9.68 o                         
  -2   5  14        460.82        428.90        13.14 o                         
  -1   5  14          8.10          2.88         1.86 o                         
   0   5  14       2895.92       2686.97        38.59 o                         
   1   5  14         56.00         56.29         3.40 o                         
   2   5  14        241.43        240.32         5.90 o                         
   3   5  14         74.75         83.70         4.83 o                         
   4   5  14       1011.62       1052.52        23.66 o                         
   5   5  14         45.65         53.58         3.36 o                         
   6   5  14        515.24        490.56         9.73 o                         
   7   5  14         27.15         27.17         2.98 o                         
   8   5  14          1.82         -0.50         1.76 o                         
   9   5  14        338.30        338.94         8.13 o                         
  -8   6  14          4.29          1.41         1.88 o                         
  -7   6  14          4.70          3.44         1.89 o                         
  -6   6  14        177.91        171.28         6.31 o                         
  -5   6  14         21.85         18.91         2.82 o                         
  -4   6  14        364.78        338.83         8.52 o                         
  -3   6  14         19.17         29.46         4.77 o                         
  -2   6  14         16.91         13.45         2.52 o                         
  -1   6  14        158.76        141.07         4.39 o                         
   0   6  14         80.90         92.78         6.40 o                         
   1   6  14          0.48          4.04         2.54 o                         
   2   6  14          1.00          0.83         1.83 o                         
   3   6  14         15.55         31.65         3.35 o                         
   4   6  14          0.80          5.73         1.72 o                         
   5   6  14         35.15         43.15         2.82 o                         
   6   6  14        711.66        702.43        24.41 o                         
   7   6  14          4.62          3.78         1.76 o                         
   8   6  14        122.11        104.82         4.04 o                         
  -7   7  14         92.94         96.94         5.16 o                         
  -6   7  14         80.96         74.14         4.93 o                         
  -5   7  14         40.70         43.40         7.97 o                         
  -4   7  14        387.79        355.66        11.73 o                         
  -3   7  14         69.25         72.34         4.12 o                         
  -2   7  14         15.49         17.37         2.10 o                         
  -1   7  14         62.04         57.59         5.08 o                         
   0   7  14        736.80        704.61        10.58 o                         
   1   7  14         62.84         63.79         3.03 o                         
   2   7  14        425.19        420.80         8.50 o                         
   3   7  14         15.31         17.06         3.69 o                         
   4   7  14        305.03        302.58         7.59 o                         
   5   7  14        312.91        315.60         7.63 o                         
   6   7  14         80.40         89.70         3.34 o                         
   7   7  14         88.56         83.95         4.69 o                         
  -6   8  14          4.08          1.88         2.11 o                         
  -4   8  14          4.32         10.08         4.45 o                         
  -3   8  14        209.08        218.51        12.10 o                         
  -2   8  14        175.27        172.38         5.37 o                         
  -1   8  14         38.23         37.08         3.09 o                         
   0   8  14         70.85         75.62         3.24 o                         
   1   8  14          2.14          2.16         1.85 o                         
   2   8  14        303.46        311.97         6.45 o                         
   3   8  14         81.11         86.52         5.35 o                         
   4   8  14         25.08         22.00         2.47 o                         
   5   8  14         40.52         58.33         5.40 o                         
   6   8  14         13.25          5.86         2.34 o                         
  -4   9  14        183.43        171.57         7.05 o                         
  -3   9  14         85.50         91.29         4.93 o                         
  -1   9  14         17.05         16.26         2.86 o                         
   0   9  14        390.82        391.16        10.07 o                         
   1   9  14         19.97         19.70         4.69 o                         
   2   9  14         66.18         69.58         3.40 o                         
   3   9  14         48.40         54.83         4.46 o                         
   4   9  14        108.22        113.88         5.64 o                         
  -9   0  15          0.94         -0.14         2.02 o                         
  -7   0  15        174.90        176.99         9.63 o                         
  -5   0  15          2.19          0.23         2.65 o                         
  -3   0  15          7.08         13.32         3.69 o                         
  -1   0  15       5970.85       6469.33       198.61 o                         
   1   0  15        426.89        432.84        13.14 o                         
   3   0  15        396.94        398.68        12.55 o                         
   5   0  15       1703.73       1533.25       187.43 o                         
   7   0  15        101.84         96.43         8.68 o                         
   9   0  15         86.79         87.75         6.10 o                         
 -10   1  15         14.71         12.82         1.52 o                         
  -9   1  15          7.16          7.67         2.12 o                         
  -8   1  15         13.93         11.12         2.78 o                         
  -7   1  15        252.67        274.22         5.87 o                         
  -6   1  15        146.85        158.73         4.18 o                         
  -5   1  15        882.75        968.73        17.45 o                         
  -4   1  15       1083.71       1113.27        17.25 o                         
  -3   1  15        845.83        869.73        14.08 o                         
  -2   1  15         41.16         47.14         3.27 o                         
  -1   1  15        609.88        610.22        11.91 o                         
   0   1  15        916.34        953.29        17.08 o                         
   1   1  15         46.41         39.65         4.64 o                         
   2   1  15       2461.31       2482.44        58.78 o                         
   3   1  15       1441.08       1547.33        26.15 o                         
   4   1  15          0.84          3.87         2.51 o                         
   5   1  15        463.49        500.84        11.55 o                         
   6   1  15        431.87        449.76        16.72 o                         
   7   1  15        827.20        856.86        17.93 o                         
   8   1  15        510.09        482.45        13.47 o                         
   9   1  15        132.95        127.09         5.63 o                         
  10   1  15         16.45         17.84         2.82 o                         
 -10   2  15         51.76         53.32         2.45 o                         
  -9   2  15          6.96          5.65         1.16 o                         
  -8   2  15        222.98        209.89         4.84 o                         
  -7   2  15        199.09        204.07         4.75 o                         
  -6   2  15        119.42        126.34         4.05 o                         
  -5   2  15        245.50        257.91         5.78 o                         
  -4   2  15        215.87        231.73         5.52 o                         
  -3   2  15         10.84         17.60         4.20 o                         
  -2   2  15         77.42         79.52         5.45 o                         
  -1   2  15          4.01          5.71         2.02 o                         
   0   2  15        195.62        180.17         5.62 o                         
   1   2  15        793.96        829.31        18.10 o                         
   2   2  15        124.56        112.92         4.64 o                         
   3   2  15         18.36         20.85         3.23 o                         
   4   2  15        112.40        108.90         4.89 o                         
   5   2  15        209.36        225.95         8.12 o                         
   6   2  15          0.05          2.40         2.37 o                         
   7   2  15          7.34          2.50         2.50 o                         
   8   2  15         30.23         37.05         4.42 o                         
   9   2  15         85.80         84.76         4.68 o                         
  10   2  15         30.99         31.20         4.46 o                         
  -9   3  15        106.08        106.70         3.58 o                         
  -8   3  15          6.39          4.05         1.40 o                         
  -7   3  15          4.28          3.97         1.51 o                         
  -6   3  15        692.93        689.85        15.72 o                         
  -5   3  15         34.83         43.98         3.14 o                         
  -4   3  15         71.17         73.49         3.53 o                         
  -3   3  15        129.57        151.70         5.08 o                         
  -2   3  15         57.07         61.60         8.33 o                         
  -1   3  15        289.39        292.47         9.64 o                         
   0   3  15        129.91        145.12         6.88 o                         
   1   3  15         89.24         70.81         4.83 o                         
   2   3  15         50.16         55.75         5.54 o                         
   3   3  15         93.57         86.51         4.45 o                         
   4   3  15        261.50        250.40         8.04 o                         
   5   3  15         18.93         17.66         3.69 o                         
   6   3  15        153.72        148.45         6.33 o                         
   7   3  15        104.99        121.79         4.91 o                         
   8   3  15        237.21        241.55         6.53 o                         
  -9   4  15        154.39        146.44         7.05 o                         
  -8   4  15         43.39         39.41         2.55 o                         
  -7   4  15          2.23         -0.29         1.92 o                         
  -6   4  15         22.82         29.17         2.59 o                         
  -5   4  15        260.84        284.76         6.77 o                         
  -4   4  15         24.69         26.11         2.97 o                         
  -3   4  15        717.47        690.18        14.53 o                         
  -2   4  15         46.53         48.24         5.79 o                         
  -1   4  15         91.53        125.83         5.05 o                         
   0   4  15        311.68        216.60         6.36 o                         
   1   4  15        123.81        132.00         5.06 o                         
   2   4  15        302.11        263.92         7.64 o                         
   3   4  15        288.56        293.27        15.95 o                         
   4   4  15        116.82         87.22         4.36 o                         
   5   4  15        839.18        836.95        26.94 o                         
   6   4  15         68.54         61.12         3.96 o                         
   7   4  15        108.40         89.57         4.31 o                         
   8   4  15          6.06          5.13         1.48 o                         
   9   4  15         80.06         69.48         3.56 o                         
  -8   5  15          5.48         12.43         3.28 o                         
  -7   5  15         25.00         21.83         4.06 o                         
  -6   5  15         71.22         65.06         4.60 o                         
  -5   5  15        110.51        120.55         4.52 o                         
  -4   5  15         71.31         71.68         6.24 o                         
  -3   5  15       1470.50       1386.76        27.03 o                         
  -2   5  15         98.36         91.15         5.28 o                         
  -1   5  15        223.05        235.93         6.30 o                         
   0   5  15         22.26         18.21         2.23 o                         
   1   5  15       1091.07       1002.98        15.84 o                         
   2   5  15         12.21         13.14         2.79 o                         
   3   5  15        738.98        704.17        27.39 o                         
   4   5  15          2.66          8.93         3.75 o                         
   5   5  15        138.93        117.23         4.09 o                         
   6   5  15         87.90         84.35         4.03 o                         
   7   5  15        244.89        251.10         7.44 o                         
   8   5  15          8.63          7.74         1.62 o                         
  -6   6  15        171.68        174.57         9.86 o                         
  -5   6  15          2.18          2.27         1.63 o                         
  -4   6  15          6.27          5.90         2.23 o                         
  -3   6  15        756.29        716.02        15.08 o                         
  -2   6  15         12.37          8.91         2.06 o                         
  -1   6  15        153.02        132.55         4.98 o                         
   0   6  15          9.42          0.90         1.99 o                         
   1   6  15        179.62        178.66         4.80 o                         
   2   6  15          2.62          2.41         2.02 o                         
   3   6  15        309.65        300.11         7.00 o                         
   4   6  15         14.26          7.88         5.27 o                         
   5   6  15        375.08        364.09         8.28 o                         
   6   6  15          6.77         11.88         2.73 o                         
   7   6  15          0.56         -1.99         2.59 o                         
  -6   7  15          3.49          5.16         2.11 o                         
  -5   7  15         36.37         38.39         3.37 o                         
  -4   7  15          1.53          0.07         3.28 o                         
  -3   7  15         66.02         58.12         3.49 o                         
  -2   7  15         48.85         45.42         3.32 o                         
  -1   7  15        189.03        198.03         5.12 o                         
   0   7  15         88.85         79.79         4.03 o                         
   1   7  15         96.73         92.80         3.88 o                         
   2   7  15         24.28         20.42         3.93 o                         
   3   7  15         86.51         96.34         3.46 o                         
   4   7  15          4.14          6.24         1.48 o                         
   5   7  15        151.86        172.03        15.97 o                         
   6   7  15         15.39         15.48         3.75 o                         
  -5   8  15        124.12        127.26         5.87 o                         
  -4   8  15         17.05         10.55         2.34 o                         
  -3   8  15        308.66        292.53        11.29 o                         
  -2   8  15         15.09          7.97         2.34 o                         
  -1   8  15        234.72        246.34         7.62 o                         
   0   8  15        266.57        268.12         6.49 o                         
   1   8  15        176.50        175.65         4.88 o                         
   2   8  15        174.75        191.29         9.48 o                         
   3   8  15          4.71          5.71         2.62 o                         
   4   8  15        167.65        171.11         8.22 o                         
   5   8  15        467.51        509.79        17.22 o                         
  -2   9  15         47.34         48.33         3.75 o                         
  -1   9  15         78.51         69.70         4.46 o                         
   0   9  15          1.74         -0.43         4.81 o                         
   1   9  15         36.00         45.17         3.23 o                         
   2   9  15        114.79        144.85         6.57 o                         
  -8   0  16        155.16        147.00         5.39 o                         
  -6   0  16        123.34        114.54         5.39 o                         
  -4   0  16       3144.68       3560.49        78.80 o                         
  -2   0  16        363.93        385.96        16.46 o                         
   0   0  16          0.74          1.76         2.73 o                         
   2   0  16       5551.19       6410.76       329.01 o                         
   4   0  16       1916.58       1954.27        37.02 o                         
   8   0  16          2.93         -1.64         2.58 o                         
  -9   1  16          7.59          8.50         1.89 o                         
  -8   1  16        323.72        329.28         6.49 o                         
  -7   1  16        755.35        748.40        12.89 o                         
  -6   1  16        302.70        313.09         7.43 o                         
  -5   1  16        441.64        473.75         9.44 o                         
  -4   1  16       1462.07       1589.19        26.22 o                         
  -3   1  16        922.56        989.08        17.43 o                         
  -2   1  16        321.00        292.79         6.98 o                         
  -1   1  16       2746.43       2884.48        46.19 o                         
   0   1  16        835.29        915.50        16.63 o                         
   1   1  16        332.58        338.56         8.02 o                         
   2   1  16         14.95         15.37         4.45 o                         
   3   1  16        655.94        660.35        12.89 o                         
   4   1  16        272.03        291.17         8.51 o                         
   5   1  16        855.20        852.90        28.57 o                         
   6   1  16        244.42        233.58         6.78 o                         
   7   1  16        174.37        167.16        10.92 o                         
   8   1  16         80.17         72.48         4.73 o                         
   9   1  16          8.74          4.92         2.81 o                         
  -9   2  16         47.85         42.27         3.11 o                         
  -8   2  16         20.14         21.22         2.15 o                         
  -7   2  16        231.17        222.29         4.76 o                         
  -6   2  16        115.60        117.69         3.64 o                         
  -5   2  16          1.07          0.47         1.93 o                         
  -4   2  16         13.86         16.50         4.16 o                         
  -3   2  16        148.70        149.43         4.86 o                         
  -2   2  16        104.94        125.20         4.58 o                         
  -1   2  16        153.84        162.98         5.59 o                         
   0   2  16         88.69        110.99         7.84 o                         
   1   2  16        589.49        563.49        20.87 o                         
   2   2  16          3.41          3.82         2.30 o                         
   3   2  16         14.94         11.28         2.12 o                         
   4   2  16         15.60         16.01         2.61 o                         
   5   2  16          6.91          5.08         2.34 o                         
   6   2  16        282.43        290.58         7.85 o                         
   7   2  16          1.30          0.33         1.78 o                         
   8   2  16          0.52          0.61         1.73 o                         
   9   2  16         77.33         67.55         6.81 o                         
  -9   3  16        499.46        480.59        11.51 o                         
  -8   3  16         88.40         88.97         2.87 o                         
  -7   3  16         14.34         13.95         2.57 o                         
  -6   3  16          0.23         -0.02         1.67 o                         
  -5   3  16          1.45          3.69         1.94 o                         
  -4   3  16         12.26         16.39         3.02 o                         
  -3   3  16         16.39         23.45         2.68 o                         
  -2   3  16        321.37        314.06         7.48 o                         
  -1   3  16         17.63         10.45         3.73 o                         
   0   3  16         37.97         35.86         4.42 o                         
   1   3  16         16.63         15.65         2.69 o                         
   2   3  16         79.04         81.68         5.91 o                         
   3   3  16        654.05        664.63        19.41 o                         
   4   3  16        133.52        191.31        14.73 o                         
   5   3  16         27.03         23.74         3.53 o                         
   6   3  16         82.49         85.16         4.36 o                         
   7   3  16         24.45         29.54         3.75 o                         
   8   3  16        162.17        166.26         4.78 o                         
   9   3  16         89.14         88.90         3.88 o                         
  -8   4  16          3.38         -0.38         1.47 o                         
  -7   4  16          3.16          2.41         1.39 o                         
  -6   4  16        416.41        406.64         8.21 o                         
  -5   4  16         27.19         20.44         2.70 o                         
  -4   4  16          1.37          2.86         2.39 o                         
  -3   4  16        453.28        422.38         9.77 o                         
  -2   4  16        320.99        302.23         7.97 o                         
  -1   4  16        329.49        292.57        14.57 o                         
   0   4  16          7.51          5.19         2.64 o                         
   1   4  16        412.24        327.36         9.97 o                         
   2   4  16        145.09        146.95         8.89 o                         
   3   4  16          0.29         -0.16         2.36 o                         
   4   4  16         42.18         29.92         3.84 o                         
   5   4  16         19.07         24.61         3.64 o                         
   6   4  16        183.98        184.50         5.71 o                         
   7   4  16         74.62         65.51         3.66 o                         
   8   4  16        139.86        137.41         5.85 o                         
  -8   5  16         86.67         86.62         4.46 o                         
  -7   5  16         11.79          6.33         2.11 o                         
  -6   5  16        384.75        351.95         8.07 o                         
  -5   5  16        144.52        135.86         6.26 o                         
  -4   5  16        193.29        194.51         5.77 o                         
  -3   5  16         44.28         45.21         3.55 o                         
  -2   5  16        886.25        807.90        17.10 o                         
  -1   5  16         18.84         11.33         2.09 o                         
   0   5  16        776.43        771.02        15.40 o                         
   1   5  16          4.87          6.60         4.55 o                         
   2   5  16        269.27        246.09         7.53 o                         
   3   5  16         18.24         18.04         3.46 o                         
   4   5  16        956.30        888.38        18.05 o                         
   5   5  16          6.87          9.85         4.92 o                         
   6   5  16        200.79        198.31         6.32 o                         
   7   5  16         19.57         26.91         4.44 o                         
   8   5  16        100.65         88.51         5.17 o                         
  -7   6  16          8.66         18.76         3.28 o                         
  -6   6  16        399.55        336.03        18.60 o                         
  -5   6  16          3.66          4.45         1.99 o                         
  -4   6  16        217.31        181.12         6.43 o                         
  -3   6  16          7.62          3.50         2.20 o                         
  -2   6  16        345.23        336.81         8.24 o                         
  -1   6  16          0.37          4.49         1.69 o                         
   0   6  16          0.08          2.72         1.60 o                         
   1   6  16          4.48         -1.13         1.82 o                         
   2   6  16         52.24         60.11         6.16 o                         
   3   6  16        102.69         96.79         4.01 o                         
   4   6  16         34.66         21.89         4.07 o                         
   5   6  16        142.60        142.41         6.93 o                         
   6   6  16         39.34         36.59         3.99 o                         
  -5   7  16          1.48          2.81         2.11 o                         
  -4   7  16        299.83        320.75         9.20 o                         
  -3   7  16        212.13        198.00         5.63 o                         
  -2   7  16         22.04         14.41         1.96 o                         
  -1   7  16          4.57          3.50         1.79 o                         
   0   7  16        596.97        574.14        10.36 o                         
   1   7  16          3.04          3.80         1.51 o                         
   2   7  16          1.30          0.21         1.52 o                         
   3   7  16         75.66         63.06         3.16 o                         
   4   7  16         34.53         29.87         3.24 o                         
  -4   8  16         38.52         38.00         3.52 o                         
  -3   8  16         10.67          9.61         2.11 o                         
  -2   8  16        293.49        304.31        11.29 o                         
  -1   8  16          6.49         -0.47         2.58 o                         
   0   8  16         37.64         39.37         3.00 o                         
   1   8  16        131.99        154.64         4.25 o                         
   2   8  16        598.86        610.19        32.68 o                         
   3   8  16         63.09         63.88         5.28 o                         
   4   8  16         34.19         38.47         4.46 o                         
  -9   0  17          3.07          3.18         1.99 o                         
  -7   0  17         74.88         71.99         4.14 o                         
  -5   0  17        281.78        271.35        12.69 o                         
  -3   0  17        300.46        327.06        14.33 o                         
  -1   0  17       1564.45       1658.62        81.11 o                         
   1   0  17       1033.84       1089.68        34.01 o                         
   3   0  17        462.81        511.54        15.33 o                         
   5   0  17        522.28        517.90        15.06 o                         
   7   0  17        265.20        272.09        12.22 o                         
   9   0  17         10.51         15.48         4.22 o                         
  -9   1  17          0.44         -0.90         1.20 o                         
  -8   1  17          6.63          3.75         1.18 o                         
  -7   1  17       1468.88       1536.19        25.05 o                         
  -6   1  17         14.19         22.80         2.63 o                         
  -5   1  17        108.69        120.33         4.30 o                         
  -4   1  17        590.79        654.31        13.91 o                         
  -3   1  17       1195.09       1258.62        21.40 o                         
  -2   1  17         79.24         77.11         4.50 o                         
  -1   1  17         34.99         33.36         3.31 o                         
   0   1  17        557.15        552.46        13.32 o                         
   1   1  17        566.48        598.35        19.23 o                         
   2   1  17          8.20          6.72         3.86 o                         
   3   1  17         37.90         44.80         4.54 o                         
   4   1  17          0.45          8.05         5.32 o                         
   5   1  17        389.54        402.87         8.60 o                         
   6   1  17         95.14         92.41         7.07 o                         
   7   1  17        264.11        268.27        19.15 o                         
   8   1  17          1.15         -1.73         1.73 o                         
   9   1  17         42.47         47.70         3.31 o                         
  -8   2  17         12.10          7.99         2.53 o                         
  -7   2  17         77.30         76.26         2.82 o                         
  -6   2  17          7.05          7.28         1.48 o                         
  -5   2  17          1.23          2.12         1.59 o                         
  -4   2  17        316.08        354.39        11.27 o                         
  -3   2  17         32.37         31.65         2.96 o                         
  -2   2  17        323.33        347.64         8.78 o                         
  -1   2  17        111.19        130.71         5.44 o                         
   0   2  17          4.60          3.40         2.49 o                         
   1   2  17          7.27          5.47         2.11 o                         
   2   2  17        118.99        117.04         5.25 o                         
   3   2  17         95.90         92.79         4.81 o                         
   4   2  17        242.38        236.75         7.92 o                         
   5   2  17        178.88        174.21         5.96 o                         
   6   2  17         25.30         22.21         2.46 o                         
   7   2  17        192.81        190.50         6.32 o                         
   8   2  17        115.81        108.48         6.92 o                         
  -8   3  17        190.06        167.30         9.85 o                         
  -7   3  17          1.04          0.97         1.78 o                         
  -6   3  17         16.30         14.07         2.33 o                         
  -5   3  17        172.33        167.03         5.15 o                         
  -4   3  17          6.42          0.52         2.78 o                         
  -3   3  17         13.15         17.91         3.08 o                         
  -2   3  17         38.42         25.04         4.21 o                         
  -1   3  17          6.97         10.23         3.57 o                         
   0   3  17         23.77          9.89         3.63 o                         
   1   3  17         70.29        101.04        14.66 o                         
   2   3  17        127.35        129.26         7.27 o                         
   3   3  17        313.27        322.31        27.73 o                         
   4   3  17         94.32         96.23         6.63 o                         
   5   3  17        119.47        124.34         9.56 o                         
   6   3  17        115.41        115.42         6.12 o                         
   7   3  17          6.51          9.87         4.03 o                         
   8   3  17         14.81          8.18         2.81 o                         
  -8   4  17         23.08         11.73         3.52 o                         
  -7   4  17          1.30          2.04         1.55 o                         
  -6   4  17         54.23         50.38         2.79 o                         
  -5   4  17        732.86        674.31        13.66 o                         
  -4   4  17         58.53         51.81         3.70 o                         
  -3   4  17        192.01        173.56         5.18 o                         
  -2   4  17        165.12        138.77         4.92 o                         
  -1   4  17         15.79         22.72         3.23 o                         
   0   4  17        204.56        205.15         7.35 o                         
   1   4  17         41.72         49.81         7.61 o                         
   2   4  17         27.56         29.59         3.71 o                         
   3   4  17        131.73        130.42        14.19 o                         
   4   4  17          0.30          2.80         2.14 o                         
   5   4  17        300.27        314.69         8.29 o                         
   6   4  17         88.15         94.47         4.31 o                         
   7   4  17         18.37         15.74         2.61 o                         
   8   4  17          0.07         -0.94         2.11 o                         
  -7   5  17         36.10         36.59         3.52 o                         
  -6   5  17         26.61         28.34         2.81 o                         
  -5   5  17        207.80        185.70         6.46 o                         
  -4   5  17         46.16         46.51         3.07 o                         
  -3   5  17        174.84        178.49         8.76 o                         
  -2   5  17          5.55          7.12         1.75 o                         
  -1   5  17        200.72        181.76         5.09 o                         
   0   5  17        130.91        126.11         4.26 o                         
   1   5  17        835.96        729.86        13.39 o                         
   2   5  17        154.51        150.86         5.41 o                         
   3   5  17        373.21        337.10         8.23 o                         
   4   5  17         12.75         14.17         5.39 o                         
   5   5  17         59.61         57.24         6.33 o                         
   6   5  17        132.67        143.89         6.81 o                         
   7   5  17         59.11         51.54         2.99 o                         
  -6   6  17          7.12          7.03         2.11 o                         
  -5   6  17        620.87        569.60        11.95 o                         
  -4   6  17         18.29         17.39         3.03 o                         
  -3   6  17         90.46         81.11         3.53 o                         
  -2   6  17         27.52         18.34         2.66 o                         
  -1   6  17        111.64        112.89         4.03 o                         
   0   6  17         27.40         27.96         2.68 o                         
   1   6  17          6.80         12.18         1.90 o                         
   2   6  17        130.97        126.88         4.44 o                         
   3   6  17        160.91        163.69         5.00 o                         
   4   6  17         29.38         22.99         3.25 o                         
   5   6  17        123.65        128.38         5.25 o                         
   6   6  17        119.43        118.79         5.64 o                         
  -4   7  17         38.61         37.06         3.75 o                         
  -3   7  17         71.43         64.45         4.12 o                         
  -2   7  17          3.74          1.36         3.05 o                         
  -1   7  17          3.38          3.52         1.82 o                         
   0   7  17         24.72         25.71         8.68 o                         
   1   7  17          1.55          0.68         2.17 o                         
   2   7  17          2.32          5.04         2.79 o                         
   3   7  17          8.13         11.72         3.75 o                         
   4   7  17          0.22          4.45         2.11 o                         
  -2   8  17        124.79        119.04         5.64 o                         
  -1   8  17        498.30        472.02        16.04 o                         
  -8   0  18          2.49          0.89         1.56 o                         
  -6   0  18         63.22         65.62         9.11 o                         
  -4   0  18        637.81        707.14        18.24 o                         
  -2   0  18        718.94        748.85        35.36 o                         
   0   0  18       1684.90       1848.17       112.87 o                         
   2   0  18          5.73          2.81         4.10 o                         
   4   0  18        106.79        115.92         6.64 o                         
   6   0  18        347.10        380.41        15.52 o                         
   8   0  18          1.73         -2.58         2.58 o                         
  -8   1  18         88.06         84.88         4.30 o                         
  -7   1  18        276.19        278.47         5.77 o                         
  -6   1  18        458.92        465.95         7.91 o                         
  -5   1  18        245.27        237.67         8.62 o                         
  -4   1  18        131.99        146.00         6.15 o                         
  -3   1  18        428.79        445.32        26.23 o                         
  -2   1  18        177.92        197.31        10.77 o                         
  -1   1  18          9.48          7.72         1.80 o                         
   0   1  18        129.94        148.14         7.21 o                         
   1   1  18          1.22         -0.53         1.94 o                         
   2   1  18         62.74         66.73         4.33 o                         
   3   1  18        551.95        532.39        10.86 o                         
   4   1  18         60.11         68.21         4.24 o                         
   5   1  18         39.60         38.23         3.98 o                         
   6   1  18        110.27        116.31         5.54 o                         
   7   1  18         56.62         56.53         3.97 o                         
   8   1  18        208.89        198.48        14.34 o                         
  -8   2  18          2.26         -0.69         2.21 o                         
  -7   2  18        143.50        129.42         5.33 o                         
  -6   2  18        315.52        316.83         6.65 o                         
  -5   2  18        411.28        394.23        14.18 o                         
  -4   2  18         79.34         81.74         3.59 o                         
  -3   2  18         38.71         44.88         4.33 o                         
  -2   2  18         33.71         42.18         3.88 o                         
  -1   2  18        111.34        113.19         5.78 o                         
   0   2  18          8.49          9.24         2.40 o                         
   1   2  18          6.70          3.75         2.47 o                         
   2   2  18        347.96        362.58        24.79 o                         
   3   2  18          8.78          5.93         2.40 o                         
   4   2  18         96.39         87.21         4.76 o                         
   5   2  18        446.04        444.85         8.91 o                         
   6   2  18         19.36         29.81         4.98 o                         
   7   2  18         26.35         33.20         3.77 o                         
   8   2  18          7.43          6.57         1.86 o                         
  -7   3  18         10.96          6.46         1.80 o                         
  -6   3  18          4.50         11.74         2.49 o                         
  -5   3  18         12.36          6.91         1.50 o                         
  -4   3  18         93.51         95.22         3.62 o                         
  -3   3  18        110.68        117.92         3.95 o                         
  -2   3  18         29.07         43.87         5.37 o                         
  -1   3  18        110.50        112.71         8.79 o                         
   0   3  18        114.62        139.67         7.25 o                         
   1   3  18         29.33         30.25         4.04 o                         
   2   3  18        161.00        166.40         8.33 o                         
   3   3  18        175.60        163.16         7.04 o                         
   4   3  18        265.99        262.26         8.45 o                         
   5   3  18          0.70         -0.86         2.08 o                         
   6   3  18         50.05         40.05         3.03 o                         
   7   3  18         31.32         36.10         5.86 o                         
  -7   4  18         33.81         36.36         3.75 o                         
  -6   4  18         12.65         10.91         2.90 o                         
  -5   4  18         68.66         61.76         3.12 o                         
  -4   4  18         49.78         53.46         3.29 o                         
  -3   4  18          2.94          1.43         2.40 o                         
  -2   4  18        190.31        192.53         5.24 o                         
  -1   4  18         24.88         25.43         2.94 o                         
   0   4  18         71.43         62.29         4.02 o                         
   1   4  18          8.18          3.48         1.94 o                         
   2   4  18        406.22        402.96        12.88 o                         
   3   4  18         20.69         22.94         3.66 o                         
   4   4  18        103.02        113.49         5.11 o                         
   5   4  18        114.89         98.20         4.74 o                         
   6   4  18        336.01        307.72         8.46 o                         
   7   4  18          2.84          1.17         2.11 o                         
  -6   5  18         74.89         70.16         4.46 o                         
  -5   5  18         13.80         15.26         3.06 o                         
  -4   5  18        110.04        102.01         3.71 o                         
  -3   5  18          5.73          7.00         1.64 o                         
  -2   5  18        400.62        341.14         7.33 o                         
  -1   5  18         19.40         13.23         3.11 o                         
   0   5  18        489.11        455.97        13.61 o                         
   1   5  18          6.54          4.61         2.02 o                         
   2   5  18        163.86        150.29         6.46 o                         
   3   5  18         64.51         66.66         7.27 o                         
   4   5  18        560.91        559.74        14.33 o                         
   5   5  18         21.00         18.98         3.28 o                         
   6   5  18         11.47          6.48         1.49 o                         
  -5   6  18         18.36         14.07         3.99 o                         
  -4   6  18          0.79         -1.86         1.86 o                         
  -3   6  18         53.65         62.86         7.98 o                         
  -2   6  18         74.31         70.40         7.46 o                         
  -1   6  18         12.64          8.95         1.84 o                         
   0   6  18          8.86          5.19         2.53 o                         
   1   6  18          2.31          5.63         2.05 o                         
   2   6  18         19.77         24.38         3.34 o                         
   3   6  18         36.92         37.06         3.23 o                         
   5   6  18          4.76          2.34         1.88 o                         
  -3   7  18          0.57          3.99         2.58 o                         
  -2   7  18          1.18          2.94         3.05 o                         
  -1   7  18         51.81         55.82         5.51 o                         
   0   7  18         93.60         95.99         5.40 o                         
   1   7  18          4.56          3.75         2.11 o                         
   2   7  18          2.01          0.94         2.11 o                         
   3   7  18         42.49         46.21         3.75 o                         
  -7   0  19         32.30         40.81         3.75 o                         
  -5   0  19        162.24        153.51         7.04 o                         
  -3   0  19        523.95        557.19        20.72 o                         
  -1   0  19        147.25        156.53         6.92 o                         
   1   0  19         59.44         55.91         5.06 o                         
   3   0  19        155.38        154.76         7.22 o                         
   5   0  19         71.30         85.86         7.74 o                         
   7   0  19          1.15          1.64         3.05 o                         
  -7   1  19         71.05         76.84         3.04 o                         
  -6   1  19        163.66        162.57         4.56 o                         
  -5   1  19        408.70        417.45         7.45 o                         
  -4   1  19          3.90          4.11         1.78 o                         
  -3   1  19        913.39        967.18        23.29 o                         
  -2   1  19          0.18          0.48         2.04 o                         
  -1   1  19         82.63         89.58         4.65 o                         
   0   1  19        112.49        107.16         8.44 o                         
   1   1  19        257.04        277.51         7.19 o                         
   2   1  19         87.47         86.37         4.50 o                         
   3   1  19         53.12         50.72         4.10 o                         
   4   1  19        408.90        412.26        10.14 o                         
   5   1  19        683.76        665.09        13.97 o                         
   6   1  19          0.11         -0.10         2.20 o                         
   7   1  19         81.03         70.61         4.28 o                         
  -7   2  19          2.09          4.01        11.02 o                         
  -6   2  19         39.11         37.35         2.66 o                         
  -5   2  19         38.32         45.72         2.81 o                         
  -4   2  19        174.19        174.58         4.78 o                         
  -3   2  19          6.94          4.44         2.13 o                         
  -2   2  19          6.29          1.85         1.95 o                         
  -1   2  19        167.19        179.54         7.47 o                         
   0   2  19          3.74          4.99         2.25 o                         
   1   2  19         33.17         25.95         4.34 o                         
   2   2  19          3.03          7.68         2.20 o                         
   3   2  19        261.89        278.13         7.49 o                         
   4   2  19         44.98         42.09         3.52 o                         
   5   2  19          3.90         12.07         7.03 o                         
   6   2  19        217.97        249.97        12.22 o                         
   7   2  19        412.28        415.17        15.08 o                         
  -6   3  19         21.37         20.57         3.41 o                         
  -5   3  19         25.02         25.34         4.03 o                         
  -4   3  19         89.27         76.80         3.61 o                         
  -3   3  19          5.65          6.32         2.32 o                         
  -2   3  19         36.94         33.03         3.69 o                         
  -1   3  19         20.35         18.72         3.69 o                         
   0   3  19        247.48        217.71         7.62 o                         
   1   3  19        457.84        450.31        14.12 o                         
   2   3  19        176.71        180.82         6.71 o                         
   3   3  19         63.27         76.47         5.63 o                         
   4   3  19         35.30         40.97         3.77 o                         
   5   3  19         18.78         24.81         2.98 o                         
   6   3  19          1.39         -0.21         1.97 o                         
  -6   4  19          7.99         15.01         4.22 o                         
  -5   4  19        474.04        470.46        16.26 o                         
  -4   4  19         17.09         14.51         2.93 o                         
  -3   4  19         33.08         39.62         3.37 o                         
  -2   4  19          6.63          7.48         1.72 o                         
  -1   4  19        369.62        357.32         8.82 o                         
   0   4  19         17.03         20.17         2.73 o                         
   1   4  19          0.23          2.62         1.96 o                         
   2   4  19         65.93         69.06         4.17 o                         
   3   4  19        345.88        320.01         9.73 o                         
   4   4  19         24.50         18.95         5.16 o                         
   5   4  19          0.08         -1.63         1.63 o                         
   6   4  19          5.19          2.39         2.03 o                         
  -5   5  19          6.79          5.39         2.58 o                         
  -4   5  19        125.02        126.36         4.40 o                         
  -3   5  19        201.56        188.48         6.29 o                         
  -2   5  19         26.12         27.84         3.03 o                         
  -1   5  19         47.54         38.69         3.74 o                         
   0   5  19        372.46        365.20         8.87 o                         
   1   5  19        441.89        447.24        12.15 o                         
   2   5  19        151.52        158.70         5.85 o                         
   3   5  19         33.66         29.08         5.63 o                         
   5   5  19        163.34        164.03        13.51 o                         
  -3   6  19          4.03         16.41         4.45 o                         
  -2   6  19         36.47         33.21         8.44 o                         
   0   6  19          0.35          3.28         2.11 o                         
   1   6  19         12.58         13.37         3.28 o                         
   2   6  19         32.04         37.76         5.16 o                         
   3   6  19        316.61        314.87        11.53 o                         
  -6   0  20          6.99          7.74         2.34 o                         
  -4   0  20        233.06        235.32         7.79 o                         
  -2   0  20         63.78         57.70         5.63 o                         
   0   0  20        117.33        122.66         5.78 o                         
   2   0  20         10.63          9.57         2.90 o                         
   4   0  20        354.30        340.53        15.76 o                         
  -6   1  20        325.51        339.77        16.23 o                         
  -5   1  20         28.24         26.08         3.40 o                         
  -4   1  20          3.77          2.73         1.72 o                         
  -3   1  20          0.76          1.42         2.03 o                         
  -2   1  20         67.85         84.45         8.21 o                         
  -1   1  20          0.67          2.18         3.44 o                         
   0   1  20         40.25         47.18         5.87 o                         
   1   1  20        195.67        204.38         7.35 o                         
   2   1  20         70.16         62.27         7.15 o                         
   3   1  20         41.48         46.27         4.61 o                         
   4   1  20         23.90         26.26         7.97 o                         
   5   1  20         20.47         19.23         4.46 o                         
   6   1  20        221.08        197.18        11.99 o                         
  -6   2  20         32.17         35.88         3.52 o                         
  -5   2  20        179.04        172.70         5.62 o                         
  -4   2  20        250.68        252.21         6.47 o                         
  -3   2  20        123.12        120.42         4.42 o                         
  -2   2  20         36.84         39.16         4.92 o                         
  -1   2  20          3.97          6.33         2.58 o                         
   0   2  20        889.62        900.48        22.19 o                         
   1   2  20          7.10          7.56         2.08 o                         
   2   2  20        372.86        376.20        11.64 o                         
   3   2  20        284.05        283.84         8.67 o                         
   4   2  20        770.74        816.17        21.01 o                         
   5   2  20        126.83        106.34         7.51 o                         
  -5   3  20          0.75          1.88         1.88 o                         
  -4   3  20          2.91          2.81         1.89 o                         
  -3   3  20         47.67         49.79         3.73 o                         
  -2   3  20        455.70        479.07        10.70 o                         
  -1   3  20        107.21        103.43         4.28 o                         
   0   3  20          0.81          0.79         1.69 o                         
   1   3  20         23.61         25.10         3.15 o                         
   2   3  20         21.36         17.45         6.28 o                         
   3   3  20          1.53          0.47         1.95 o                         
   4   3  20         23.14         27.51         3.44 o                         
   5   3  20        190.71        189.58         6.02 o                         
  -5   4  20         70.31         66.88         4.46 o                         
  -4   4  20        203.72        189.60         7.75 o                         
  -3   4  20        103.66        100.83         4.65 o                         
  -2   4  20         26.72         29.89         3.31 o                         
  -1   4  20         58.23         59.56         3.60 o                         
   0   4  20        350.38        346.92        10.68 o                         
   1   4  20          0.85          2.35         1.84 o                         
   2   4  20         19.73         20.38         3.30 o                         
   3   4  20          2.37          0.55         2.81 o                         
   4   4  20        136.70        130.53         6.10 o                         
  -4   5  20         32.50         31.90         5.16 o                         
  -3   5  20          9.07          0.47         2.11 o                         
  -2   5  20        328.16        301.85        11.29 o                         
  -1   5  20        268.73        277.87        10.58 o                         
   0   5  20         61.71         53.02         3.99 o                         
   1   5  20         12.75          7.03         1.88 o                         
   2   5  20        430.15        336.11        14.13 o                         
  -1   6  20        140.26        144.67         6.34 o                         
   0   6  20          3.29          4.45         2.11 o                         
   1   6  20         54.30         53.49         3.99 o                         
  -5   0  21        244.91        236.51         9.17 o                         
  -3   0  21         14.58         17.35         4.69 o                         
  -1   0  21         37.79         54.88         5.86 o                         
  -5   1  21        152.19        143.74         9.51 o                         
  -4   1  21          1.47          1.58         1.86 o                         
  -3   1  21        418.18        431.43         9.40 o                         
  -2   1  21        158.21        173.86         6.73 o                         
  -1   1  21          0.84          0.63         2.23 o                         
   0   1  21          0.14         -1.35         2.58 o                         
   1   1  21        314.99        332.47        10.58 o                         
   2   1  21         13.68          8.68         3.99 o                         
   3   1  21        130.60        117.82         8.45 o                         
  -5   2  21         91.81         81.45         4.69 o                         
  -4   2  21         11.73         10.55         2.34 o                         
  -3   2  21        290.28        295.75        13.17 o                         
  -2   2  21          1.02          0.03         2.02 o                         
  -1   2  21        329.23        329.90        12.70 o                         
   0   2  21         44.91         41.43         6.45 o                         
   1   2  21        578.00        630.13        15.86 o                         
   2   2  21         24.26         16.37         2.97 o                         
   3   2  21        285.61        301.81         8.63 o                         
  -4   3  21        179.01        187.01         7.52 o                         
  -2   3  21          7.55          2.66         1.89 o                         
  -1   3  21         12.72          5.59         2.05 o                         
   0   3  21         86.74         86.16         6.32 o                         
   1   3  21          8.96          6.11         1.86 o                         
   2   3  21        121.38        126.64         5.89 o                         
   3   3  21          2.96          0.23         2.34 o                         
  -3   4  21        312.66        330.69        11.77 o                         
  -2   4  21          0.74          0.94         1.88 o                         
   0   4  21          9.81          8.21         2.81 o                         
   1   4  21        106.60        100.93         5.87 o                         
   2   4  21         26.34         27.20         3.52 o                         
   3   4  21         94.98         97.18         5.16 o                         
  -1   5  21        189.77        163.35         6.82 o                         
   0   5  21         66.36         59.13         3.99 o                         
  -2   0  22         40.22         45.97         5.63 o                         
  -4   1  22         36.10         41.05         4.22 o                         
  -3   1  22         56.50         56.07         4.46 o                         
  -2   1  22        574.05        614.68        20.52 o                         
  -1   1  22         42.15         41.75         4.69 o                         
   0   1  22         15.38         17.82         4.92 o                         
   1   1  22         63.62         73.90         6.33 o                         
  -3   2  22         35.78         43.16         3.75 o                         
  -2   2  22        404.67        423.21        14.84 o                         
  -1   2  22          3.03          3.75         2.11 o                         
   0   2  22        315.75        311.67        11.53 o                         
   1   2  22         13.73         15.24         4.46 o                         
   2   2  22         76.89         67.81         5.87 o                         
  -2   3  22         61.56         50.45         3.99 o                         
  -1   3  22         20.56         24.15         3.28 o                         
   0   3  22        183.96        215.20         8.46 o                         
   1   3  22        154.62        164.16         7.05 o                         
   2   3  22          4.27          2.58         2.58 o                         
                                                                                
